# Supplementary material for: Proteome analysis of excretory-secretory proteins of Entamoeba histolytica HM1:IMSS via LC–ESI–MS/MS and LC–MALDI–TOF/TOF
Source: Clin Proteomics. 2016 Nov 22;13:33. doi: 10.1186/s12014-016-9135-8 (PMC5120466; doi:10.1186/s12014-016-9135-8)
Supplement: Supplementary file 1 — Additional file 1. Protein score from LC-MALDI-TOF/TOF. [file 12014_2016_9135_MOESM1_ESM.xlsx]

## Sheet: Sheet 1
Protein identification by LC-ESI-MS/MS
Accession	Name	-10lgP		Matched Peptides		Coverage (%)		Number of unique peptides		Presence in replicate
		Exp 1	Exp 2	Exp 1	Exp 2	Exp 1	Exp 2	Exp 1	Exp 2
EHI_000730	pyrophosphate-dependent phosphofructokinase	85.79	108.65	9	12	29	30	9	12	Both
EHI_001050	sec 13 protein putative	49.8	71.56	2	4	13	25	2	4	Both
EHI_001420	peroxiredoxin	101.54	125.78	18	19	56	66	1	1	Both
EHI_002160	transketolase putative	67.8	99.48	7	9	13	20	7	9	Both
EHI_004490	thioredoxin putative	33.93	37.84	1	1	17	17	1	1	Both
EHI_004550	hypothetical protein	41.22	48.04	2	2	6	5	1	1	Both
EHI_004590	coatomer complex subunit putative	30.54	38.74	1	1	3	3	1	1	Both
EHI_004600	hydroxylamine reductase putative	62.83	81.62	5	5	18	14	5	5	Both
EHI_005020	F-actin capping protein beta subunit putative	28.1		1		6		1		Exp 1
EHI_006050	serine/threonine-protein phosphatase putative	27.69		1		3		1		Exp 1
EHI_006670	hypothetical protein	74.69	77.33	7	4	28	23	7	4	Both
EHI_006810	14-3-3 protein 3	83.24	100.55	12	10	52	43	7	7	Both
EHI_006980	Gal/GalNAc lectin subunit Igl1	135.22	148.53	35	28	39	32	23	19	Both
EHI_007330	beta-N-acetylhexosaminidase beta subunit		40.75		2		5		2	Exp 2
EHI_008200	glyceraldehyde-3-phosphate dehydrogenase putative	117.56	151.55	26	33	77	83	26	33	Both
EHI_008380	aminopeptidase putative	74.69	112.11	8	14	11	18	8	14	Both
EHI_009030	hypothetical protein		20.47		1		14		1	Exp 2
EHI_009530	pyruvate phosphate dikinase	146.95	172.12	47	52	60	64	47	52	Both
EHI_010070	Xaa-Pro dipeptidase putative	77.69	87.19	7	6	18	17	7	6	Both
EHI_011870	proteasome subunit beta type 5 precursor putative		26.98		1		5		1	Exp 2
EHI_012270	Gal/GalNAc lectin heavy subunit	129.13	143.19	32	27	31	25	9	9	Both
EHI_015120	leucine rich repeat protein BspA family	52.8	50.67	4	2	14	8	4	2	Both
EHI_015380	immuno-dominant variable surface antigen		34.46		1		1		1	Exp 2
EHI_017000	hypothetical protein	23.08		1		2		1		Exp 1
EHI_020350	hypothetical protein	23.1	20.21	1	1	5	5	1	1	Both
EHI_021200	UDP-N-acetylglucosamine pyrophosphorylase putative	21.51	53.54	1	3	3	8	1	3	Both
EHI_021340	aminopeptidase putative	26.59	36.44	1	1	4	4	1	1	Both
EHI_021360	hypothetical protein conserved	36.5	41.36	1	1	10	10	1	1	Both
EHI_021510	hypothetical protein conserved	39.82		2		6		2		Exp 1
EHI_021560	thioredoxin putative	63.59	72.64	5	4	25	13	5	4	Both
EHI_023110	NADP-dependent alcohol dehydrogenase	117.71	139.33	21	21	76	73	19	19	Both
EHI_023260	nicotinate phosphoribosyltransferase putative		34.24		1		3		1	Exp 2
EHI_023360	alpha-amylase family protein	64.44	104.68	4	9	15	30	4	9	Both
EHI_023500	calmodulin putative	71.49	91.67	6	7	44	48	6	7	Both
EHI_024110	disulphide oxidoreductase putative	31.37	37.67	1	1	11	11	1	1	Both
EHI_024230	cysteine synthase A putative	79.95	103.58	9	10	39	37	9	10	Both
EHI_024240	aldehyde-alcohol dehydrogenase 2 putative		174.91		58		74		1	Exp 2
EHI_024420	D-hydantoinase putative	29.88	39.57	1	1	5	5	1	1	Both
EHI_025360	14-3-3 protein 1	70.33	90.81	8	8	36	38	3	4	Both
EHI_026340	thioredoxin putative	28.41		1		11		1		Exp 1
EHI_029620	aldose reductase putative	77.99	106.09	11	11	43	36	11	11	Both
EHI_030750	hypothetical protein	133.28	159.69	39	43	50	46	0	12	Both
EHI_030820	ARP2/3 complex 20 kDa subunit putative	62.04	79.78	4	5	29	30	4	5	Both
EHI_031290	hypothetical protein		29.58		2		1		0	Exp 2
EHI_033710	cysteine proteinase 2	81.35	99.48	7	8	29	33	5	5	Both
EHI_035690	galactose-inhibitable lectin 35 kda subunit precursor	80.53	95.64	8	7	33	29	5	5	Both
EHI_039190	aldose reductase putative	77.99	106.09	11	11	43	36	11	11	Both
EHI_039830	UDP-N-acetylglucosamine pyrophosphorylase putative	21.51	53.54	1	3	3	8	1	3	Both
EHI_040420	hypothetical protein conserved domain containing		58.88		3		7		3	Exp 2
EHI_040440	hypothetical protein		36.67		1		1		1	Exp 2
EHI_042170	aminoacyl-histidine dipeptidase putative	103.63	114.61	14	11	41	33	14	11	Both
EHI_042370	galactose-specific adhesin 170kD subunit putative	130.92	150.39	32	30	31	28	1	1	Both
EHI_043640	actin putative	21.25	56.11	1	3	9	14	1	3	Both
EHI_044970	malic enzyme putative	132.55	156.41	33	34	73	77	33	34	Both
EHI_045000	actin-related protein 2/3 complex subunit 1A putative	96.68	106.07	11	9	34	30	11	9	Both
EHI_047730	glucose-6-phosphate isomerase putative	22.68	44.62	1	2	3	6	1	2	Both
EHI_047810	hypothetical protein	36.6	44.6	2	2	4	4	2	2	Both
EHI_048310	protein transport protein Sec24 putative		33.99		1		3		1	Exp 2
EHI_049330	proteasome subunit beta type 3 putative	31.18	37.18	1	1	11	11	1	1	Both
EHI_049620	Fe-S cluster assembly protein NifU putative		35.25		1		3		1	Exp 2
EHI_049690	galactose-specific adhesin light subunit putative	74.11		6		24		2		Exp 1
EHI_050510	hypothetical protein		22.62		1		4		1	Exp 2
EHI_050550	guanine nucleotide-binding protein subunit beta 2-like 1 putative	42.61	62.16	2	3	8	11	2	3	Both
EHI_050570	cysteine proteinase putative	29.89		2		12		1		Exp 1
EHI_050590	hypothetical protein conserved	39.82		2		6		2		Exp 1
EHI_050940	2 3-bisphosphoglycerate-independent phosphoglycerate mutase putative	110.57	132.34	19	20	51	46	19	20	Both
EHI_051060	pyruvate:ferredoxin oxidoreductase	148.56	174.23	50	54	53	52	50	54	Both
EHI_052140	proteasome subunit alpha type 2-A putative		36.45		1		8		1	Exp 2
EHI_052400	elongation factor 1-alpha 1	53.38	72.54	3	4	13	15	3	4	Both
EHI_052610	60S acidic ribosomal protein P2 putative	46.96		2		22		2		Exp 1
EHI_052780	TolA-like protein putative	44.09		2		8		2		Exp 1
EHI_052860	heat shock protein 70 putative	75.45	102.4	6	8	14	16	6	8	Both
EHI_056480	triosephosphate isomerase	110.07	134.63	17	20	84	89	17	20	Both
EHI_058330	galactose-inhibitable lectin putative	69.1	77.02	6	4	22	18	0	0	Both
EHI_058450	adaptor protein (AP) family protein		20.47		1		2		1	Exp 2
EHI_061980	peroxiredoxin	101.54	125.78	18	19	55	65	1	1	Both
EHI_062700	glutaminyl-tRNA synthetase putative	56.31	49.42	4	2	8	3	4	2	Both
EHI_065330	Gal/GalNAc lectin subunit Igl2	106.42	115.39	16	12	15	13	4	3	Both
EHI_066770	Skp1 family protein	53.33	62.13	3	3	29	24	3	3	Both
EHI_068250	adenosylhomocysteinase putative	65.54	82.26	5	6	16	15	5	6	Both
EHI_068510	hypothetical protein	31.67		1		2		1		Exp 1
EHI_069560	hypothetical protein		31.07		1		6		1	Exp 2
EHI_070720	L-myo-inositol-1-phosphate synthase	101.93	125.57	18	19	48	44	18	19	Both
EHI_071590	protein disulfide isomerase putative	74.51	103.9	5	11	20	35	5	9	Both
EHI_074180	cysteine proteinase 1 putative	85.44	97.9	7	7	30	30	5	4	Both
EHI_077500	galactose-specific adhesin 170kD subunit	134.04	154.33	36	33	34	31	1	1	Both
EHI_078310	hypothetical protein conserved		38.71		1		3		1	Exp 2
EHI_079860	methionyl-tRNA synthetase putative	36.6	44.6	2	2	4	4	2	2	Both
EHI_080260	hypothetical protein	36.77	72.85	2	4	11	21	2	4	Both
EHI_083250	alpha-NAC protein putative		32.64		1		5		1	Exp 2
EHI_083590	coronin putative	67.64	87.54	6	7	22	25	6	7	Both
EHI_083620	hypothetical protein	84.67	126.65	10	15	7	11	10	15	Both
EHI_085050	hypothetical protein conserved domain containing		33.57		1		12		1	Exp 2
EHI_085980	glycogen synthase putative	33.88	58.08	2	3	3	3	2	3	Both
EHI_086040	protein phosphatase putative		26.21		1		7		1	Exp 2
EHI_086080	proteasome subunit alpha type 1 putative		37.47		1		5		1	Exp 2
EHI_086140	Ras guanine nucleotide exchange factor putative		27.05		1		1		1	Exp 2
EHI_086690	hypothetical protein		57.83		3		12		2	Exp 2
EHI_087570	endoribonuclease L-PSP putative	67.27	79.42	5	5	40	46	5	5	Both
EHI_088020	alcohol dehydrogenase putative	79.67	78.87	9	5	26	16	4	3	Both
EHI_091250	ARP2/3 complex 34 kda subunit putative	62.23	98.07	5	9	29	32	5	9	Both
EHI_092450	malate dehydrogenase putative	80.07	105.98	9	11	43	37	8	9	Both
EHI_092490	hypothetical protein	63.72	82.46	5	5	14	14	5	5	Both
EHI_092600	vacuolar ATP synthase subunit C putative		38.06		1		4		1	Exp 2
EHI_094090	aldose 1-epimerase		30.38		1		7		1	Exp 2
EHI_094120	ARP2/3 complex 41 kDa subunit putative	96.68	106.07	11	9	34	30	11	9	Both
EHI_096570	lysozyme putative	31.15	36.98	1	1	9	9	1	1	Both
EHI_096710	type A flavoprotein putative	125.96	150.21	30	30	80	82	30	30	Both
EHI_096830	glycogen phosphorylase putative	31.54	78.2	2	5	4	9	1	5	Both
EHI_097930	muT/nudix family protein	46.87	65.26	2	3	24	15	2	3	Both
EHI_098280	14-3-3 protein 2	98.9	110.56	15	12	50	46	10	8	Both
EHI_098290	hexokinase 1	93.03	115.65	10	12	34	31	4	2	Both
EHI_098380	Orn/Arg/Lys decarboxylase putative	39.97	38.48	2	1	4	2	2	1	Both
EHI_098560	hexokinase 2	86.45	117.01	8	12	24	33	2	2	Both
EHI_098570	fructose-1 6-bisphosphate aldolase putative	34.26	34.35	2	1	10	4	2	1	Both
EHI_099700	NAD(FAD)-dependent dehydrogenase putative	20.73		1		3		1		Exp 1
EHI_101240	hypothetical protein conserved		38.21		1		2		1	Exp 2
EHI_102170	elongation factor 1-alpha 1	53.38	72.54	3	4	13	15	3	4	Both
EHI_102270	heat shock protein 90 putative	62.22	87.71	5	7	8	10	5	7	Both
EHI_103410	WD domain containing protein		33.55		1		1		1	Exp 2
EHI_103430	cortexillin II putative	46.03	34.41	4	1	7	2	4	1	Both
EHI_103440	hypothetical protein		73.2		4		33		4	Exp 2
EHI_103700	hypothetical protein		73.2		4		33		4	Exp 2
EHI_103730	threonyl-tRNA synthetase putative		61.22		3		7		3	Exp 2
EHI_103810	protein kinase putative	28.78	26.65	2	1	7	2	2	1	Both
EHI_103860	hypothetical protein	23.94	26.99	1	1	8	8	1	1	Both
EHI_104390	actin binding protein putative	114.3	133.12	21	18	54	40	21	18	Both
EHI_104560	cortexillin putative	49.35	53.47	3	2	8	5	3	2	Both
EHI_104630	filamin 2 putative	101.86	125.53	17	17	30	26	17	17	Both
EHI_104660	60S acidic ribosomal protein P1 putative	30.22		1		12		1		Exp 1
EHI_105060	geranylgeranyl pyrophosphate synthase putative	62.7	80.46	5	6	21	19	5	6	Both
EHI_105210	hypothetical protein conserved	90.03	89.59	12	6	38	22	12	6	Both
EHI_106090	1 4-alpha-glucan branching enzyme putative	56.2	72.72	3	5	8	10	3	5	Both
EHI_106690	aspartyl aminopeptidase putative		36.63		1		5		1	Exp 2
EHI_107210	NADP-dependent alcohol dehydrogenase putative	34.19	52.6	3	3	10	10	1	1	Both
EHI_107290	actin putative	21.25	56.11	1	3	8	13	1	3	Both
EHI_109990	hypothetical protein		29.03		1		4		1	Exp 2
EHI_110120	phosphoglucomutase putative	71.81	76.16	5	5	18	13	5	5	Both
EHI_110180	myosin heavy chain	106.48	135.36	15	21	10	13	15	21	Both
EHI_110400	guanine nucleotide-binding protein subunit beta 2-like 1 putative	42.61	62.16	2	3	8	11	2	3	Both
EHI_110720	PCTP-like protein putative	74.69	77.33	7	4	29	24	7	4	Both
EHI_110750	dipeptidyl-peptidase III putative		37.02		1		2		1	Exp 2
EHI_111050	actin-like protein putative	36.24		2		5		2		Exp 1
EHI_114010	peroxiredoxin	101.26	125.52	18	19	55	65	1	1	Both
EHI_118160	WD repeat protein	88.59	117.25	13	14	32	29	13	14	Both
EHI_118750	hypothetical protein	66.69	75.58	7	4	64	32	7	4	Both
EHI_119540	eukaryotic translation elongation factor 1 gamma putative	56.95	65.4	3	3	28	28	3	3	Both
EHI_120900	calcium-binding protein 1 (EhCBP1)	40.2	39.3	2	2	22	10	2	2	Both
EHI_121800	deoxyribose-phosphate aldolase putative	64.19	84.6	4	5	28	33	4	5	Both
EHI_122310	peroxiredoxin	101.54	125.78	18	19	54	64	1	1	Both
EHI_124430	Zn-dependent peptidase putative		26.15		1		1		1	Exp 2
EHI_125840	peptidyl-prolyl cis-trans isomerase putative		36.92		1		8		1	Exp 2
EHI_125950	alcohol dehydrogenase putative	117.43	136.69	22	20	65	62	19	19	Both
EHI_126190	actin putative	21.25	56.11	1	3	8	13	1	3	Both
EHI_126920	asparaginyl-tRNA synthetase putative	72.76	95.99	5	8	22	24	5	8	Both
EHI_127280	aminoacyl-histidine dipeptidase putative	25.2	37.77	1	1	2	2	1	1	Both
EHI_130700	enolase putative	129.77	151.64	25	27	70	70	25	27	Both
EHI_130920	hypothetical protein conserved		33.92		2		0		0	Exp 2
EHI_130930	purine nucleoside phosphorylase putative	50.85	53.67	3	2	15	11	3	2	Both
EHI_130960	purine nucleoside phosphorylase putative	72.29	88.71	5	6	29	32	5	6	Both
EHI_133900	galactose-inhibitable lectin 170 kDa subunit putative	133.14	151.15	37	30	35	28	3	3	Both
EHI_134640	acetyltransferase putative	23.19	32.19	1	1	6	6	1	1	Both
EHI_134740	NADPH-dependent FMN reductase domain containing protein	28.88	76.31	2	4	10	24	2	4	Both
EHI_134810	rubrerythrin putative	64.41	97.44	4	7	38	43	4	7	Both
EHI_134830	NAD synthetase putative	26.79		1		7		1		Exp 1
EHI_134960	Skp1 family protein	32.5	37.3	1	1	9	9	1	1	Both
EHI_136150	adenylyl cyclase-associated protein putative	88.57	109.73	11	11	35	36	11	11	Both
EHI_136160	calreticulin putative	88.13	111.58	10	13	36	39	10	13	Both
EHI_137110	copine putative	69.99	88.26	5	6	35	30	5	6	Both
EHI_138380	glycogen phosphorylase putative	73.24	103.89	7	9	12	17	6	9	Both
EHI_138480	iron-sulfur flavoprotein putative	46.43	37.42	2	1	18	12	2	1	Both
EHI_138770	60S acidic ribosomal protein P2 putative	46.96	68.55	2	3	13	37	2	3	Both
EHI_140120	actin putative	21.25	56.11	1	3	8	13	1	3	Both
EHI_140740	hypothetical protein	88.07	98.04	9	7	27	22	9	7	Both
EHI_142720	bifunctional short chain isoprenyl diphosphate synthase putative		80.46		6		21		6	Exp 2
EHI_142730	actin putative	21.25	56.11	1	3	8	13	1	3	Both
EHI_143110	acetyltransferase putative	23.19	32.19	1	1	6	6	1	1	Both
EHI_146330	calpain large subunit domain III containing protein	36.8	47.09	2	2	6	7	2	2	Both
EHI_146390	hypothetical protein	48.16	55.99	3	3	31	35	3	3	Both
EHI_147500	serine/threonine-protein phosphatase ppe1 putative	27.69		1		3		1		Exp 1
EHI_147570	Rho GDP exchange inhibitor putative	60.29	84	4	6	28	32	4	6	Both
EHI_148130	beta-N-acetylhexosaminidase alpha subunit	25.23		1		4		1		Exp 1
EHI_148470	asparagine synthetase A putative	31.34	34.26	1	2	8	7	1	2	Both
EHI_148560	4-alpha-glucanotransferase putative	48.09	59.31	2	3	4	7	2	3	Both
EHI_148790	Gal/GalNAc lectin light subunit	91.92	84.04	11	5	50	24	5	2	Both
EHI_148890	calmodulin putative	66.53	86.55	4	6	40	53	4	6	Both
EHI_150390	aspartate ammonia-lyase putative	49.91	34.64	4	1	13	2	4	1	Both
EHI_150490	aldehyde-alcohol dehydrogenase 2 putative	149.46	180.54	56	63	73	76	54	6	Both
EHI_151220	hypothetical protein	27.83		1		3		1		Exp 1
EHI_151380	hypothetical protein conserved	40.01	64.21	2	3	21	19	2	3	Both
EHI_151930	hypothetical protein conserved		34.65		1		4		1	Exp 2
EHI_152330	Arginase putative	50.7	59.42	4	3	14	10	4	3	Both
EHI_152650	type A flavoprotein putative	125.96	150.21	30	30	80	82	30	30	Both
EHI_152660	ARP2/3 complex 20 kDa subunit putative	62.04	79.78	4	5	29	30	4	5	Both
EHI_154450	hypothetical protein		60.82		3		11		3	Exp 2
EHI_155440	thioredoxin reductase putative	31.37	37.67	1	1	4	4	1	1	Both
EHI_158050	Hsc70-interacting protein putative	21.3	52.57	1	2	5	5	1	2	Both
EHI_159150	actin putative	21.25	56.11	1	3	8	13	1	3	Both
EHI_159160	iron-containing superoxide dismutase	96.75	119.45	13	14	71	71	13	13	Both
EHI_159600	cysteine protease inhibitor 1 (EhICP1)		58.59		3		25		3	Exp 2
EHI_159620	TolA protein putative	46.94	48.04	2	2	8	6	1	1	Both
EHI_160930	cysteine synthase A putative	79.95	103.58	9	10	39	37	9	10	Both
EHI_160940	aldehyde-alcohol dehydrogenase 2 putative	149.46		56		73		54		Exp 1
EHI_161010	anaerobic glycerol-3-phosphate dehydrogenase subunit A putative	20.73		1		5		1		Exp 1
EHI_161070	hypothetical protein	77.76	103.59	6	8	38	44	6	8	Both
EHI_161970	leucyl-tRNA synthetase putative	43.51		2		3		2		Exp 1
EHI_163260	copine putative	34.79	56.77	1	2	8	15	1	2	Both
EHI_163750	actin putative	21.25	56.11	1	3	8	13	1	3	Both
EHI_164430	actinin-like protein putative		45.8		2		4		2	Exp 2
EHI_164440	actinin-like protein putative		45.8		2		4		2	Exp 2
EHI_164800	hypothetical protein	50.9	78.94	4	5	9	9	4	5	Both
EHI_164890	rab GDP dissociation inhibitor alpha putative	97.27	121.35	12	14	45	51	12	14	Both
EHI_165350	malate dehydrogenase putative	107.18	129.34	18	20	45	54	17	18	Both
EHI_166490	alcohol dehydrogenase putative	58.11	85.74	4	6	15	21	2	4	Both
EHI_166810	elongation factor 2	97.95	126.78	14	17	23	25	14	17	Both
EHI_166850	proteasome subunit alpha type 4 putative	22.38	35.59	1	1	4	6	1	1	Both
EHI_166920	hypothetical protein	130.71	156.56	35	38	43	42	8	7	Both
EHI_167060	rab GDP dissociation inhibitor alpha putative	97.27	121.35	12	14	45	51	12	14	Both
EHI_167320	glyceraldehyde-3-phosphate dehydrogenase putative	117.56	151.55	26	33	77	83	26	33	Both
EHI_167720	proteasome subunit alpha type 4 putative	22.38	35.59	1	1	4	6	1	1	Both
EHI_168240	cysteine proteinase putative	43.43	52.5	2	2	7	7	1	1	Both
EHI_168340	actin-binding protein cofilin/tropomyosin family	72.13	95.9	5	7	32	47	5	7	Both
EHI_169470	fructose-1 6-bisphosphate aldolase putative	34.26		2		15		2		Exp 1
EHI_169670	hypothetical protein	24.57		1		2		1		Exp 1
EHI_170420	thioredoxin putative	45.95	78.19	2	5	22	37	2	3	Both
EHI_174130	Skp1 family protein	53.33	62.13	3	3	29	24	3	3	Both
EHI_174180	Skp1 family protein	53.33	62.13	3	3	29	24	3	3	Both
EHI_175050	aspartyl-tRNA synthetase putative	64.01	101.25	4	11	10	20	4	11	Both
EHI_176140	profilin putative		37.18		1		8		1	Exp 2
EHI_176150	ribose 5-phosphate isomerase putative	34.13	37.49	1	1	18	18	1	1	Both
EHI_176820	N-acetylmuraminidase putative		31.84		1		6		1	Exp 2
EHI_177620	calcium binding family protein	66.53	86.55	4	6	40	53	4	6	Both
EHI_177870	transketolase putative		99.48		9		20		9	Exp 2
EHI_178460	hypothetical protein		28.8		1		5		1	Exp 2
EHI_178470	hypothetical protein	67.63	87.91	4	6	8	9	4	6	Both
EHI_178960	acetyl-CoA synthetase putative	115.29	136.89	22	24	41	40	22	24	Both
EHI_179330	protein phosphatase family protein		26.21		1		7		1	Exp 2
EHI_182470	nuclear transport factor 2 putative	20.03	20.7	1	1	17	8	1	1	Both
EHI_182900	actin	21.25	56.11	1	3	8	13	1	3	Both
EHI_183460	elongation factor 1 beta putative	48.16	55.99	3	3	31	35	3	3	Both
EHI_185280	phosphoglucomutase/phosphomannomutase family protein	114.01	132.42	22	19	48	46	22	19	Both
EHI_186840	actin-binding protein cofilin/tropomyosin family	41.43	60.11	2	3	13	20	2	3	Both
EHI_187020	glyceraldehyde-3-phosphate dehydrogenase putative	117.56	151.55	26	33	77	83	26	33	Both
EHI_187770	SH3 domain protein	39.67	62.24	2	3	6	9	2	3	Both
EHI_188180	phosphoglycerate kinase putative	110.5	129.65	19	20	66	67	19	19	Both
EHI_189490	elongation factor 2	97.95	126.78	14	17	24	26	14	17	Both
EHI_192050	UDP-glucose 4-epimerase putative	38.47	64.29	2	3	10	14	2	3	Both
EHI_192470	alcohol dehydrogenase putative	48.01	55.49	3	3	7	8	0	0	Both
EHI_193350	3'(2') 5'-bisphosphate nucleotidase putative	33.7	54.24	1	3	5	14	1	3	Both
EHI_194540	pore-forming peptide ameobapore B precursor putative	29.64		1		15		1		Exp 1
EHI_196940	heat shock protein 90 putative	62.22	87.71	5	7	8	10	5	7	Both
EHI_197480	actophorin putative	77.16	81.99	7	5	54	43	7	4	Both
EHI_197860	heat shock protein 70 putative	29.41		1		2		1		Exp 1
EHI_198580	hypothetical protein	25.42		1		8		1		Exp 1
EHI_198610	hypothetical protein conserved	70.65	66.76	5	3	38	19	5	3	Both
EHI_198620	hypothetical protein	132.63		38		47		0		Exp 1
EHI_198670	ferredoxin	30.99	56.45	1	2	36	92	1	2	Both
EHI_198760	alcohol dehydrogenase 3 putative	114.67	131.65	22	19	63	55	19	17	Both
EHI_198930	Actin putative	65.66	75.75	5	4	21	18	5	4	Both
EHI_199000	calponin homology domain protein putative	110.78	143.45	17	26	39	48	17	26	Both
EHI_199590	70 kDa heat shock protein putative	53.56	107.74	4	11	9	17	4	11	Both
EHI_199660	hypothetical protein		21.37		1		9		1	Exp 2
EHI_199690	ARP2/3 complex 34 kda subunit putative	62.23	98.07	5	9	29	32	5	9	Both
EHI_200230	cell surface protease gp63 putative		39.92		1		3		1	Exp 2
EHI_201250	peroxiredoxin	101.26	125.52	18	19	55	65	1	1	Both
EHI_201420	predicted protein		32.68		1		2		1	Exp 2
EHI_201510	clathrin heavy chain putative	37.93	63.16	2	4	3	8	2	4	Both
EHI_202460	calponin-homology domain containing protein		45.8		2		7		2	Exp 2
*note
-10lgP	A representation of p-value, whereby the higher the -10lgP value is, the more significant the match is. A threshold score of above 20 signifies relatively high confidence.
Matched Peptides	The number of high-confidence supporting peptide
Coverage	The percentage of protein sequence covered by peptide sequence.
Number of unique peptides	The number of high-confidence supporting peptide that are uniquely mapped to the protein group.
Presence in replicate	Both indicates protein was present in both replicates; Exp 1, indicates protein was unique to experiment 1; Exp 2, indicates protein was unique to experiment 2
	Title: Proteins detected by LC-ESI MS/MS from two experiments Description: The figure shows the overlap of proteins detected by LC-ESI MS/MS from two biological replicates. A total of 269 proteins were identified from both replicates, with 191 proteins found common in both analysis.
