# Supplementary material for: Proteome analysis of excretory-secretory proteins of Entamoeba histolytica HM1:IMSS via LC–ESI–MS/MS and LC–MALDI–TOF/TOF
Source: Clin Proteomics. 2016 Nov 22;13:33. doi: 10.1186/s12014-016-9135-8 (PMC5120466; doi:10.1186/s12014-016-9135-8)
Supplement: Supplementary file 2 — Additional file 2. Protein score from LC-ESI-MS/MS. [file 12014_2016_9135_MOESM2_ESM.xlsx]

## Sheet: Sheet1
Protein identification by LC-MALDI-TOF/TOF
Accession	Name	Score			Matched peptides			Coverage (%)			Presence in replicates
		Exp 1	Exp 2	Exp 3	Exp 1	Exp 2	Exp 3	Exp 1	Exp 2	Exp 3
EHI_000730	pyrophosphate-dependent phosphofructokinase			4			2			5.7	Exp 3 only
EHI_001420	peroxiredoxin	6.22	21.8	5.4	4	4	4	18.4	21.8	32.9	All three Exp
EHI_002160	transketolase, putative			2.05			1			7.2	Exp 3 only
EHI_004490	thioredoxin, putative	0.85	2.59	3.77	1	2	2	54.4	48.5	30.1	All three Exp
EHI_004600	hydroxylamine reductase, putative		1.43	0.76		1	1		2.4	11.7	Exp 2 and 3 only
EHI_005020	F-actin capping protein beta subunit, putative			0.8			1			5.8	Exp 3 only
EHI_006810	14-3-3 protein 3	5.2	6.62	8.01	3	5	5	27.1	28.8	23.8	All three Exp
EHI_006980	Gal/GalNAc lectin subunit IgI1	3.46	8.09	2.02	2	5	1	5.5	12.9	2.5	All three Exp
EHI_008090	hypothetical protein, conserved domain containing			1.7			1			8	Exp 3 only
EHI_008200	glyceraldehyde-3-phosphate dehydrogenase, putative	7.47	14.15	16.11	4	9	9	27	45.2	40.4	All three Exp
EHI_009530	pyruvate phosphate dikinase	20.16	23.65	22.51	8	10	12	30.9	38.3	36.7	All three Exp
EHI_010020	calmodulin, putative			2			2			20.2	Exp 3 only
EHI_010070	Xaa-Pro dipeptidase, putative		0.5	2		1	1		4.5	15.1	Exp 2 and 3 only
EHI_011210	elongation factor 1-alpha 1	6.31			3			26.47			Exp 1 only
EHI_011410	transketolase, putative			2.05			1			7.2	Exp 3 only
EHI_012270	Gal/GalNAc lectin heavy subunit	5.17	16.22	0.57	3	9	1	8.55	18.8	4.6	All three Exp
EHI_014410	malate dehydrogenase, putative	2			1			18.45			Exp 1 only
EHI_021360	hypothetical protein, conserved			1.64			1			10	Exp 3 only
EHI_023110	NADP-dependant alcohol dehydrogenase	4.04	4.55	4.09	2	3	2	17.5	17.2	17.2	All three Exp
EHI_024230	cysteine synthase A, putative			2.02			1			17.2	Exp 3 only
EHI_025360	14-3-3 protein 1		4.29	6.04		5	6		18	18	Exp 2 and 3 only
EHI_026340	thioredoxin, putative	0.81			1			7.87			Exp 1 only
EHI_027800	galactose-inhibitable lectin 35kda subunit, putative	2.16			1			7.53			Exp 1 only
EHI_029620	aldose reductase, putative	2	1.43	2	1	1	1	17.7	10.1	19.6	All three Exp
EHI_030750	hypothetical protein	2.35	1.48		1	2		7.37	12.5		Exp 1 and 2 only
EHI_030820	ARP2/3 complex 20 kDa subunit, putative		2.73	2.18		3	1		24.6	22	Exp 2 and 3 only
EHI_033710	cysteine proteinase 2	3.82	3.41	6	2	1	3	19.1	27.3	19.1	All three Exp
EHI_035690	galactose-inhibitable lectin 35kda subunit precursor	2.36	4.25	3.34	1	4	4	10.76	26	13.9	All three Exp
EHI_039190	aldose reductase, putative	2	1.43	2	1	1	1	9.18	10.1	19.6	All three Exp
EHI_042920	60S acidic ribosomal protein P1, putative	0.73			1			15.1			Exp 1 only
EHI_042930	60S acidic ribosomal protein P1, putative	0.73			1			15.1			Exp 1 only
EHI_043640	actin, putative	6.38	8.27	9.75	5	7	8	18.7	21.5	20.7	All three Exp
EHI_044970	malic enzyme, putative	11.96	16.92	17.28	5	8	8	30.4	42.3	48.1	All three Exp
EHI_045000	actin-related protein 2/3 complex subunit 1A, putative		1.67	3.53		1	2		15	10.9	Exp 2 and 3 only
EHI_049620	Fe-S cluster assembly protein NifU, putative		3.56	2		2	1		22.4	7.8	Exp 2 and 3 only
EHI_049690	galactose-specific adhesin light subunit, putative	2.76	4.84	5.6	1	4	4	21.2	26	13.9	All three Exp
EHI_050330	malic enzyme, putative	9.84	16.01		4	8		26.7	42.3		Exp 1 and 2 only
EHI_050940	2,3-bisphosphoglycerate-independent phosphoglycerate mutase, putative		2.08	5		1	3		19.8	13.3	Exp 2 and 3 only
EHI_051060	pyruvate: ferredoxin oxidoreductase	8.67	11.17	13.46	3	6	7	16.5	18.2	21.1	All three Exp
EHI_052400	elongationfactor 1-alpha 1	6.49			3			31.9			Exp 1 only
EHI_052610	60S acidic ribosomal protein P2, putative	0.73			1			15.1			Exp 1 only
EHI_056360	hypothetical protein, conserved domain containing			0.93			1			5.2	Exp 3 only
EHI_056480	triosephosphate isomerase	3.61	3.99	8	2	2	4	17.6	28.4	23	All three Exp
EHI_061980	peroxiredoxin	6.22	21.8	5.4	4	4	4	18.4	21.8	32.9	All three Exp
EHI_065330	Gal/GalNAc lectin subunit Igl2			2			1			2.5	Exp 3 only
EHI_070720	L-myo-inositol-1-phosphate synthase, putative	1.57	1.57	5.34	1	1	3	16	12.2	11.4	All three Exp
EHI_071590	protein disulfide isomerase, putative	0.81			1			10.9			Exp 1 only
EHI_074180	cysteine proteinase 1, putative	4	3.35	6	3	2	3	24.8	19.1	23.8	All three Exp
EHI_077500	galactose-specific adhesin 170kD subunit	7.15	15.45	0.57	4	9	1	11.46	19.4	4.6	All three Exp
EHI_082380	transketolase, chloroplast, putative			2.05			1			7.2	Exp 3 only
EHI_083270	ubiquitin, putative		1.47	2.48		2	1		32.5	32.5	Exp 2 and 3 only
EHI_083410	ubiquitin, putative		1.47	2.48		2	1		32.5	32.5	Exp 2 and 3 only
EHI_083620	hypothetical protein		1.18	2.02		1	1		4.8	5	Exp 2 and 3 only
EHI_085050	hypothetical protein, conserved domain containing			2			1			12.6	Exp 3 only
EHI_087570	endoribonuclease L-PSP, putative		0.9			1			15.8		Exp 2 only
EHI_088020	alcohol dehydrogenase, putative		1.47	4.17		2	3		17.8	10.5	Exp 2 and 3 only
EHI_090400	60S acidic ribosomal protein P0, putative	0.73			1			15.1			Exp 1 only
EHI_091250	ARP2/3 complex 34 kda subunit, putative			5.11			3			18.1	Exp 3 only
EHI_092450	malate dehydrogenase, putative	0.48			1			16.2			Exp 1 only
EHI_092490	hypothetical protein		0.68			1			7.1		Exp 2 only
EHI_094060	actin binding protein, putative	2.81			2			3.9			Exp 1 only
EHI_094120	ARP2/3 complex 41 kDa subunit, putative		1.67	3.53		1	2		15	10.9	Exp 2 and 3 only
EHI_096570	lysozyme, putative	5.51	7.15	6	3	8	4	22.2	22.2	22.2	All three Exp
EHI_096710	type A flavoprotein, putative	5.14	9.05	12.17	2	5	6	13.1	24.4	27.8	All three Exp
EHI_097490	hypothetical protein			1.7			1			8	Exp 3 only
EHI_098280	14-3-3 protein 2	5.3	5.98	10	3	4	5	24	23.5	23.5	All three Exp
EHI_098290	hexokinase 1		0.57	6.2		1	3		13.3	10.1	Exp 2 and 3 only
EHI_098560	hexokinase 2		0.57	6.2		1	3		13.3	10.1	Exp 2 and 3 only
EHI_098570	fructose 1,6 biphosphate aldolase, putative	3.21			2			4.2			Exp 1 only
EHI_099700	NAD(FAD)-dependent dehydrogenase, putative			2			1			2.6	Exp 3 only
EHI_102170	elongation factor 1-alpha 1	6.49			3			31.9			Exp 1 only
EHI_102270	heat shock protein 90, putative			1.4			1			8.8	Exp 3 only
EHI_103440	hypothetical protein			4			2			25.7	Exp 3 only
EHI_103510	ubiquitin domain protein, putative	1.7			1			22.1			Exp 1 only
EHI_103700	hypothetical protein			4			2			25.7	Exp 3 only
EHI_104390	actin binding protein, putative	2.58	5.33	7.47	1	3	4	7.3	10.3	9.3	All three Exp
EHI_104630	filamin 2, putative	2.81	4.75	8	2	3	4	3.9	12.8	9.8	All three Exp
EHI_105060	geranylgeranyl pyrophosphate synthase, putative		2.59			1			8.6		Exp 2 only
EHI_105210	hypothetical protein, conserved		0.96	2.72		1	2		16.5	16.5	Exp 2 and 3 only
EHI_106670	calcineurin B subunit, putative			2			1			11.7	Exp 3 only
EHI_107290	actin, putative	8.44	10.41	11.83	5	7	8	8.44	21.5	20.7	All three Exp
EHI_107560	alcohol dehydrogenase, putative	2	1.43	2	1	1	1	17.7	10.1	19.6	All three Exp
EHI_110180	myosin heavy chain	1.07	2.68	3.58	1	2	2	9.6	8.1	9.1	All three Exp
EHI_110280	LIM zinc finger domain containing protein			2			1			8.3	Exp 3 only
EHI_114010	peroxiredoxin	6.22	21.8	5.4	4	4	4	18.4	21.8	32.9	All three Exp
EHI_118750	hypothetical protein		3.45	4.07		2	2		33.3	22.2	Exp 2 and 3 only
EHI_119540	eukaryotic translation elongation factor 1 gamma, putative	3.17	8.4	7.07	2	5	4	21.2	36.5	50	All three Exp
EHI_120900	calcium-binding protein 1 (EhCBP1)		2.94	4		2	2		32.1	20.2	Exp 2 and 3 only
EHI_121620	peroxiredoxin, pseudogene	6.22	21.8	5.4	4	4	4	18.4	21.8	32.9	All three Exp
EHI_121780	enhancer binding protein-1		1.39			1			13.4		Exp 2 only
EHI_122310	peroxiredoxin	6.22	21.8	5.4	4	4	4	18.4	21.8	32.9	All three Exp
EHI_123390	peroxiredoxin	6.22	21.8	5.4	4	4	4	18.4	21.8	32.9	All three Exp
EHI_125840	peptidyl-prolyl cis-trans isomerase, putative	2.7	8.99	6.99	2	5	3	22.8	47.9	35.9	All three Exp
EHI_125950	alcohol dehydrogenase, putative	10	3.67	8.07	5	2	4	23.2	17.8	25.1	All three Exp
EHI_126190	actin, putative	8.44	10.41	11.83	5	7	8	8.44	21.5	20.7	All three Exp
EHI_130700	enolase, putative	25.52	23.15	34.67	13	13	17	53.2	59.6	55.1	All three Exp
EHI_130960	purine nucleoside phosphorylase, putative		0.61	2.18		0	2		30.3	18.5	Exp 2 and 3 only
EHI_133900	galactose inhitable lectin 170 kDa subunit, putative	7.7	17.65	0.57	4	9	1	9.6	19.4	4.6	All three Exp
EHI_136220	hypothetical protein			1.16			2			18.5	Exp 3 only
EHI_138770	60S acidic ribosomal protein P2, putative	0.73			1			15.1			Exp 1 only
EHI_139570	peroxiredoxin	6.22	21.8	5.4	4	4	4	18.4	21.8	32.9	All three Exp
EHI_140120	actin, putative	8.44	10.41	11.83	5	7	8	8.44	21.5	20.7	All three Exp
EHI_140740	hypothetical protein	2.58	1.14	0.49	2	1	1	7.6	6.7	6.7	All three Exp
EHI_142720	bifunctional short chain isoprenyl diphosphate synthase, putative		2.59			1			8.6		Exp 2 only
EHI_142730	actin, putative	8.44	10.41	11.83	5	7	8	8.44	21.5	20.7	All three Exp
EHI_145840	peroxiredoxin	6.22	21.8	5.4	4	4	4	18.4	21.8	32.9	All three Exp
EHI_148790	Gal/GalNAc lectin light subunit	1.04	1.79	4	1	2	2	12.6	29.6	12.6	All three Exp
EHI_148850	60S acidic ribosomal protein P0, putative	0.73			1			15.1			Exp 1 only
EHI_150490	aldehyde-alcohol dehydrogenase 2	28.67	18.96	24.4	17	12	15	31.8	27.5	25.4	All three Exp
EHI_152650	type A flavoprotein, putative	5.14	9.05	12.17	2	5	6	13.1	24.4	27.8	All three Exp
EHI_152660	ARP2/3 complex 20 kDa subunit, putative		2.73	2.18		3	1		24.6	22	Exp 2 and 3 only
EHI_156660	ubiquitin, putative		1.47	2.48		2	1		32.5	32.5	Exp 2 and 3 only
EHI_157010	alcohol dehydrogenase, putative	2	1.43	2	1	1	1	17.7	10.1	19.6	All three Exp
EHI_159150	actin, putative	8.44	10.41	11.83	5	7	8	8.44	21.5	20.7	All three Exp
EHI_159160	iron-containing superoxide dismutase	5.55	11.92	10.07	3	6	5	17.4	50.5	43.2	All three Exp
EHI_160670	alcohol dehydrogenase 3, putative			2			3			10.5	Exp 3 only
EHI_160930	cysteine synthase A, putative			2.02			1			17.2	Exp 3 only
EHI_160940	aldehyde-alcohol dehydrogenase 2, putative	28.67	18.96	24.41	17	12	15	31.8	27.5	25.4	All three Exp
EHI_161070	hypothetical protein		1.37	2		1	1		16.1	9	Exp 2 and 3 only
EHI_163750	actin, putative	8.44	10.41	11.83	5	7	8	8.44	21.5	20.7	All three Exp
EHI_164510	elongationfactor 3	2.48	3.82	4.02	1	4	2	8.3	20.6	10.5	All three Exp
EHI_164890	rab GDP dissociation inhibitor alpha, putative		3.19	4.86		3	3		13.2	24.4	Exp 2 and 3 only
EHI_165270	L-myo-inositol-1-phosphate synthase, putative	1.57			1			16			Exp 1 only
EHI_165350	malate dehydrogenase, putative	2	8.27	4.04	1	4	2	20.6	21.9	11.8	All three Exp
EHI_166800	ubiquitin, putative		1.47	2.48		2	1		32.5	32.5	Exp 2 and 3 only
EHI_166810	elongationfactor 2	2.48	3.82	4.02	1	4	2	8.3	20.6	10.5	All three Exp
EHI_166920	hypothetical protein	3.04	3.51	3	1	2	2	10.4	12.5	6.8	All three Exp
EHI_167060	rab GDP dissociation inhibitor alpha, putative		5.54	6.61		3	3		13.2	24.4	Exp 2 and 3 only
EHI_167320	glyceraldehyde-3-phosphate dehydrogenase, putative	7.47	14.15	16.11	4	9	9	27	45.2	40.4	All three Exp
EHI_168240	cysteine proteinase, putative		0.72			1			11		Exp 2 only
EHI_168340	actin binding protein, cofilin/tropomysin family	4.84	6.78	6	2	5	3	24.3	35.1	29.1	All three Exp
EHI_170420	thioredoxin, putative	0.81	0.88	3.64	1	1	2	8.4	21.9	21.9	All three Exp
EHI_174670	proteasome subunit beta type 1, putative			1.22			1			6.6	Exp 3 only
EHI_175460	60S acidic ribosomal protein P0, putative	0.73			1			15.1			Exp 1 only
EHI_177630	60S acidic ribosomal protein P0, putative	0.73			1			15.1			Exp 1 only
EHI_177870	transketolase, putative			2.05			1			7.2	Exp 3 only
EHI_178340	ubiquitin, putative		1.47	2.48		2	1		32.5	32.5	Exp 2 and 3 only
EHI_178470	hypothetical protein		1.04			1			8.6		Exp 2 only
EHI_178960	acetyl-CoA synthetase, putative	10.34	13.61	6.47	5	8	3	20.6	23.4	15	All three Exp
EHI_179980	60S acidic ribosomal protein P2, putative	0.73			1			15.1			Exp 1 only
EHI_182900	actin	8.44	10.41	11.83	5	7	8	21.3	21.5	20.7	All three Exp
EHI_183400	galactose-inhibitable lectin 35kda subunit precursor, putative	2.16			1			8.02			Exp 1 only
EHI_185280	phosphoglucomutase/phosphomannomutase family protein	0.99			1			5.1			Exp 1 only
EHI_186830	60S acidic ribosomal protein P2, putative	0.73			1			15.1			Exp 1 only
EHI_186840	actin binding protein, cofilin/tropomyosin family	2.16	3.89	10	2	2	5	21.9	21.9	35.6	All three Exp
EHI_187020	glyceraldehyde-3-phosphate dehydrogenase, putative	7.47	14.15	16.11	4	9	9	27	45.2	40.4	All three Exp
EHI_188180	phosphoglycerate kinase, putative	2.26	8.99	6.88	1	5	5	14.5	36.9	25.5	All three Exp
EHI_189490	elongation factor 2	2.48	3.82	4.02	1	4	2	8.3	20.6	10.5	All three Exp
EHI_192050	UDP-glucose 4-epimerase, putative			2.01			1			8.8	Exp 3 only
EHI_194540	pore-forming peptide amoebapore B precursor, putative	0.71			1			14.6			Exp 1 only
EHI_196940	heat shock protein 90, putative			1.4			1			8.8	Exp 3 only
EHI_197480	actophorin, putative	4.76	6.71	6.28	3	4	3	23.2	31.9	31.9	All three Exp
EHI_198620	hypothetical protein	2.35	1.48		1	2		7.37	12.5		Exp 1 and 2 only
EHI_198670	ferredoxin	0.69			1			35.6			Exp 1 only
EHI_198760	alcohol dehydrogenase 3, putative	7	13.9	20.04	3	8	11	25	38	38	All three Exp
EHI_198930	Actin, putative			2.01			1			10.6	Exp 3 only
EHI_199000	calponin homology domain protein, putative	5.68	4.36	12.27	3	3	6	10	13.4	22.6	All three Exp
EHI_199690	ARP2/3 complex 34 kda subunit, putative			5.11			3			18.1	Exp 3 only
EHI_201250	peroxiredoxin	6.22	5.89	5.4	4	4	4	18.4	21.8	32.9	All three Exp
RRRRREHI_125930	REVERSED protein kinase, putative		0.55			1			3.3		Exp 2 only
*note
score	Total (ProtScore), a measure of the total amount of evidence for a detected protein. The Total ProtScore is calculated using all the peptides detected for the protein.
Matched peptides	The number of distinct peptides having at least 95 % confidence.
coverage	The percentage of matching amino acids from identified peptides having confidence greater than 0 divided by the total number of amino acids in the sequence.
Presence in replicate	The experiment where the protein was detected.
	Title: Proteins detected by LC-MALDI-MS/MS from three experiments Description: The figure shows the overlap of proteins detected by LC-MALDI MS/MS from three biological replicates. A total of 160 proteins were identified from all three replicates, with 69 proteins found common in the three analysis.
