# Supplementary material for: Proteome analysis of excretory-secretory proteins of Entamoeba histolytica HM1:IMSS via LC–ESI–MS/MS and LC–MALDI–TOF/TOF
Source: Clin Proteomics. 2016 Nov 22;13:33. doi: 10.1186/s12014-016-9135-8 (PMC5120466; doi:10.1186/s12014-016-9135-8)
Supplement: Supplementary file 3 — Additional file 3. Peptide summaries from MALDI and ESI. [file 12014_2016_9135_MOESM3_ESM.xlsx]

## Sheet: MALDI Rep 1
Peptide summary from LS-MALDI-MS/MS repetition 1
Unused	Total	%Cov	%Cov(50)	%Cov(95)	Accessions	Names	Contrib	Conf	Sequence	Modifications	Cleavages	dMass	Prec MW	Prec m/z	Theor MW	Theor m/z	Theor z	Sc	Spectrum
28.67	28.67	31.84	26.55	21.03	EHI_160940 |; EHI_150490 |	aldehyde-alcohol dehydrogenase 2, putative | location=DS571228:29456-32068(-) | length=870 | sequence_SO=supercontig | SO=protein_coding; aldehyde-alcohol dehydrogenase 2, putative | location=DS571218:50043-52655(+) | length=870 | sequence_SO=supercontig | SO=protein_coding	2	99	AENTQDGIDKAEAMVEFNGR		missed K-A@10	0.086507	2194.08	2195.09	2194	2195	1	10	1.D16.2.1.4
28.67	28.67	31.84	26.55	21.03	EHI_160940 |; EHI_150490 |	aldehyde-alcohol dehydrogenase 2, putative | location=DS571228:29456-32068(-) | length=870 | sequence_SO=supercontig | SO=protein_coding; aldehyde-alcohol dehydrogenase 2, putative | location=DS571218:50043-52655(+) | length=870 | sequence_SO=supercontig | SO=protein_coding	2	99	CNTPAEGVEAFAK	Carbamidomethyl(C)@1; Ammonia-loss(N)@2		0.0320025	1375.64	1376.65	1375.61	1376.62	1	9	1.C14.2.1.6
28.67	28.67	31.84	26.55	21.03	EHI_160940 |; EHI_150490 |	aldehyde-alcohol dehydrogenase 2, putative | location=DS571228:29456-32068(-) | length=870 | sequence_SO=supercontig | SO=protein_coding; aldehyde-alcohol dehydrogenase 2, putative | location=DS571218:50043-52655(+) | length=870 | sequence_SO=supercontig | SO=protein_coding	2	99	CPGMSPQWFAEQVGIK	Carbamidomethyl(C)@1; Dehydrated(S)@5; Deamidated(Q)@7		0.0366439	1816.86	1817.87	1816.83	1817.83	1	9	1.G12.2.1.3
28.67	28.67	31.84	26.55	21.03	EHI_160940 |; EHI_150490 |	aldehyde-alcohol dehydrogenase 2, putative | location=DS571228:29456-32068(-) | length=870 | sequence_SO=supercontig | SO=protein_coding; aldehyde-alcohol dehydrogenase 2, putative | location=DS571218:50043-52655(+) | length=870 | sequence_SO=supercontig | SO=protein_coding	2	99	LSPVLAILK			0.0359129	952.668	953.675	952.632	953.639	1	9	1.E22.2.1.4
28.67	28.67	31.84	26.55	21.03	EHI_160940 |; EHI_150490 |	aldehyde-alcohol dehydrogenase 2, putative | location=DS571228:29456-32068(-) | length=870 | sequence_SO=supercontig | SO=protein_coding; aldehyde-alcohol dehydrogenase 2, putative | location=DS571218:50043-52655(+) | length=870 | sequence_SO=supercontig | SO=protein_coding	2	99	NIFACEHVTHEMR	Carbamidomethyl(C)@5		0.0505298	1642.78	1643.79	1642.73	1643.74	1	8	1.C9.2.1.1
28.67	28.67	31.84	26.55	21.03	EHI_160940 |; EHI_150490 |	aldehyde-alcohol dehydrogenase 2, putative | location=DS571228:29456-32068(-) | length=870 | sequence_SO=supercontig | SO=protein_coding; aldehyde-alcohol dehydrogenase 2, putative | location=DS571218:50043-52655(+) | length=870 | sequence_SO=supercontig | SO=protein_coding	2	99	NPIVFSFHPSALK			0.00765661	1455.79	1456.8	1455.79	1456.79	1	9	1.E13.2.1.2
28.67	28.67	31.84	26.55	21.03	EHI_160940 |; EHI_150490 |	aldehyde-alcohol dehydrogenase 2, putative | location=DS571228:29456-32068(-) | length=870 | sequence_SO=supercontig | SO=protein_coding; aldehyde-alcohol dehydrogenase 2, putative | location=DS571218:50043-52655(+) | length=870 | sequence_SO=supercontig | SO=protein_coding	2	99	STQQTMTVDEHINQLVAK	Protein Terminal Acetyl@N-term	cleaved M-S@N-term	0.130352	2084.15	2085.16	2084.02	2085.03	1	5	1.D19.2.1.2
28.67	28.67	31.84	26.55	21.03	EHI_160940 |; EHI_150490 |	aldehyde-alcohol dehydrogenase 2, putative | location=DS571228:29456-32068(-) | length=870 | sequence_SO=supercontig | SO=protein_coding; aldehyde-alcohol dehydrogenase 2, putative | location=DS571218:50043-52655(+) | length=870 | sequence_SO=supercontig | SO=protein_coding	2	99	TLGAYFINEEEK			0.0326527	1412.71	1413.72	1412.68	1413.69	1	12	1.D9.2.1.1
28.67	28.67	31.84	26.55	21.03	EHI_160940 |; EHI_150490 |	aldehyde-alcohol dehydrogenase 2, putative | location=DS571228:29456-32068(-) | length=870 | sequence_SO=supercontig | SO=protein_coding; aldehyde-alcohol dehydrogenase 2, putative | location=DS571218:50043-52655(+) | length=870 | sequence_SO=supercontig | SO=protein_coding	2	99	VPEDCNIICAVCK	Carbamidomethyl(C)@5; Carbamidomethyl(C)@9; Carbamidomethyl(C)@12		0.049795	1576.75	1577.76	1576.7	1577.71	1	10	1.C14.2.1.1
28.67	28.67	31.84	26.55	21.03	EHI_160940 |; EHI_150490 |	aldehyde-alcohol dehydrogenase 2, putative | location=DS571228:29456-32068(-) | length=870 | sequence_SO=supercontig | SO=protein_coding; aldehyde-alcohol dehydrogenase 2, putative | location=DS571218:50043-52655(+) | length=870 | sequence_SO=supercontig | SO=protein_coding	2	99	VPEMALLAFEDQCSPANPR	Carbamidomethyl(C)@13		0.0936675	2144.1	2145.1	2144	2145.01	1	10	1.F4.2.1.1
28.67	28.67	31.84	26.55	21.03	EHI_160940 |; EHI_150490 |	aldehyde-alcohol dehydrogenase 2, putative | location=DS571228:29456-32068(-) | length=870 | sequence_SO=supercontig | SO=protein_coding; aldehyde-alcohol dehydrogenase 2, putative | location=DS571218:50043-52655(+) | length=870 | sequence_SO=supercontig | SO=protein_coding	2	99	YMELAQMVGLK			0.0438737	1281.69	1282.7	1281.65	1282.65	1	8	1.F3.2.1.2
28.67	28.67	31.84	26.55	21.03	EHI_160940 |; EHI_150490 |	aldehyde-alcohol dehydrogenase 2, putative | location=DS571228:29456-32068(-) | length=870 | sequence_SO=supercontig | SO=protein_coding; aldehyde-alcohol dehydrogenase 2, putative | location=DS571218:50043-52655(+) | length=870 | sequence_SO=supercontig | SO=protein_coding	1.95861	98.85	LVFENLLK			0.0251433	974.605	975.612	974.58	975.587	1	8	1.E19.2.1.3
28.67	28.67	31.84	26.55	21.03	EHI_160940 |; EHI_150490 |	aldehyde-alcohol dehydrogenase 2, putative | location=DS571228:29456-32068(-) | length=870 | sequence_SO=supercontig | SO=protein_coding; aldehyde-alcohol dehydrogenase 2, putative | location=DS571218:50043-52655(+) | length=870 | sequence_SO=supercontig | SO=protein_coding	1.85387	98.55	CVAVLLPHVIR	Carbamidomethyl(C)@1		0.0461783	1275.79	1276.8	1275.75	1276.76	1	7	1.E3.2.1.7
28.67	28.67	31.84	26.55	21.03	EHI_160940 |; EHI_150490 |	aldehyde-alcohol dehydrogenase 2, putative | location=DS571228:29456-32068(-) | length=870 | sequence_SO=supercontig | SO=protein_coding; aldehyde-alcohol dehydrogenase 2, putative | location=DS571218:50043-52655(+) | length=870 | sequence_SO=supercontig | SO=protein_coding	1.56864	97.25	NNLQWFR			0.0173367	976.505	977.513	976.488	977.495	1	8	1.D8.2.1.4
28.67	28.67	31.84	26.55	21.03	EHI_160940 |; EHI_150490 |	aldehyde-alcohol dehydrogenase 2, putative | location=DS571228:29456-32068(-) | length=870 | sequence_SO=supercontig | SO=protein_coding; aldehyde-alcohol dehydrogenase 2, putative | location=DS571218:50043-52655(+) | length=870 | sequence_SO=supercontig | SO=protein_coding	0.504456	68.65	IFFEPHSIR			0.077783	1144.68	1145.69	1144.6	1145.61	1	6	1.D1.2.1.1
28.67	28.67	31.84	26.55	21.03	EHI_160940 |; EHI_150490 |	aldehyde-alcohol dehydrogenase 2, putative | location=DS571228:29456-32068(-) | length=870 | sequence_SO=supercontig | SO=protein_coding; aldehyde-alcohol dehydrogenase 2, putative | location=DS571218:50043-52655(+) | length=870 | sequence_SO=supercontig | SO=protein_coding	0.353596	55.73	FMFGVNAYSADVNNAR			0.127722	1774.94	1775.94	1774.81	1775.82	1	6	1.D24.2.1.3
28.67	28.67	31.84	26.55	21.03	EHI_160940 |; EHI_150490 |	aldehyde-alcohol dehydrogenase 2, putative | location=DS571228:29456-32068(-) | length=870 | sequence_SO=supercontig | SO=protein_coding; aldehyde-alcohol dehydrogenase 2, putative | location=DS571218:50043-52655(+) | length=870 | sequence_SO=supercontig | SO=protein_coding	0.315155	51.58	AAYSSGKPALGVGAGNVPTYIEK			0.151163	2249.32	2250.33	2249.17	2250.18	1	5	1.C21.2.1.2
28.67	28.67	31.84	26.55	21.03	EHI_160940 |; EHI_150490 |	aldehyde-alcohol dehydrogenase 2, putative | location=DS571228:29456-32068(-) | length=870 | sequence_SO=supercontig | SO=protein_coding; aldehyde-alcohol dehydrogenase 2, putative | location=DS571218:50043-52655(+) | length=870 | sequence_SO=supercontig | SO=protein_coding	0.110698	22.52	KASVAALDQHCALAAAAVEETGR	Carbamidomethyl(C)@11	missed K-A@1	0.0813261	2338.25	2339.26	2338.17	2339.18	1	5	1.D10.2.1.3
28.67	28.67	31.84	26.55	21.03	EHI_160940 |; EHI_150490 |	aldehyde-alcohol dehydrogenase 2, putative | location=DS571228:29456-32068(-) | length=870 | sequence_SO=supercontig | SO=protein_coding; aldehyde-alcohol dehydrogenase 2, putative | location=DS571218:50043-52655(+) | length=870 | sequence_SO=supercontig | SO=protein_coding	0	95.94	AENTQDGIDKAEAMVEFNGR		missed K-A@10	0.119222	2194.12	2195.12	2194	2195	1	7	1.D17.2.1.8
28.67	28.67	31.84	26.55	21.03	EHI_160940 |; EHI_150490 |	aldehyde-alcohol dehydrogenase 2, putative | location=DS571228:29456-32068(-) | length=870 | sequence_SO=supercontig | SO=protein_coding; aldehyde-alcohol dehydrogenase 2, putative | location=DS571218:50043-52655(+) | length=870 | sequence_SO=supercontig | SO=protein_coding	0	95.81	AENTQDGIDKAEAMVEFNGR	Deamidated(N)@18	missed K-A@10	0.0751477	2195.06	2196.06	2194.98	2195.99	1	8	1.D15.2.1.4
28.67	28.67	31.84	26.55	21.03	EHI_160940 |; EHI_150490 |	aldehyde-alcohol dehydrogenase 2, putative | location=DS571228:29456-32068(-) | length=870 | sequence_SO=supercontig | SO=protein_coding; aldehyde-alcohol dehydrogenase 2, putative | location=DS571218:50043-52655(+) | length=870 | sequence_SO=supercontig | SO=protein_coding	0	45.38	AENTQDGIDKAEAMVEFNGR	Deamidated(N)@18	missed K-A@10	0.152052	2195.13	2196.14	2194.98	2195.99	1	6	1.D20.2.1.7
28.67	28.67	31.84	26.55	21.03	EHI_160940 |; EHI_150490 |	aldehyde-alcohol dehydrogenase 2, putative | location=DS571228:29456-32068(-) | length=870 | sequence_SO=supercontig | SO=protein_coding; aldehyde-alcohol dehydrogenase 2, putative | location=DS571218:50043-52655(+) | length=870 | sequence_SO=supercontig | SO=protein_coding	0	99	CNTPAEGVEAFAK	Carbamidomethyl(C)@1; Ammonia-loss(N)@2		0.0464068	1375.65	1376.66	1375.61	1376.62	1	8	1.C15.2.1.6
28.67	28.67	31.84	26.55	21.03	EHI_160940 |; EHI_150490 |	aldehyde-alcohol dehydrogenase 2, putative | location=DS571228:29456-32068(-) | length=870 | sequence_SO=supercontig | SO=protein_coding; aldehyde-alcohol dehydrogenase 2, putative | location=DS571218:50043-52655(+) | length=870 | sequence_SO=supercontig | SO=protein_coding	0	99	CNTPAEGVEAFAK	Carbamidomethyl(C)@1		0.13912	1392.77	1393.78	1392.63	1393.64	1	9	1.B24.2.1.8
28.67	28.67	31.84	26.55	21.03	EHI_160940 |; EHI_150490 |	aldehyde-alcohol dehydrogenase 2, putative | location=DS571228:29456-32068(-) | length=870 | sequence_SO=supercontig | SO=protein_coding; aldehyde-alcohol dehydrogenase 2, putative | location=DS571218:50043-52655(+) | length=870 | sequence_SO=supercontig | SO=protein_coding	0	91.38	CNTPAEGVEAFAK	Carbamidomethyl(C)@1		0.100302	1392.73	1393.74	1392.63	1393.64	1	7	1.C1.2.1.5
28.67	28.67	31.84	26.55	21.03	EHI_160940 |; EHI_150490 |	aldehyde-alcohol dehydrogenase 2, putative | location=DS571228:29456-32068(-) | length=870 | sequence_SO=supercontig | SO=protein_coding; aldehyde-alcohol dehydrogenase 2, putative | location=DS571218:50043-52655(+) | length=870 | sequence_SO=supercontig | SO=protein_coding	0	28.31	CNTPAEGVEAFAK	Carbamidomethyl(C)@1; Ammonia-loss(N)@2		0.0547076	1375.66	1376.67	1375.61	1376.62	1	6	1.C16.2.1.6
28.67	28.67	31.84	26.55	21.03	EHI_160940 |; EHI_150490 |	aldehyde-alcohol dehydrogenase 2, putative | location=DS571228:29456-32068(-) | length=870 | sequence_SO=supercontig | SO=protein_coding; aldehyde-alcohol dehydrogenase 2, putative | location=DS571218:50043-52655(+) | length=870 | sequence_SO=supercontig | SO=protein_coding	0	97.33	CPGMSPQWFAEQVGIK	Carbamidomethyl(C)@1		0.0414668	1833.9	1834.9	1833.85	1834.86	1	7	1.F16.2.1.1
28.67	28.67	31.84	26.55	21.03	EHI_160940 |; EHI_150490 |	aldehyde-alcohol dehydrogenase 2, putative | location=DS571228:29456-32068(-) | length=870 | sequence_SO=supercontig | SO=protein_coding; aldehyde-alcohol dehydrogenase 2, putative | location=DS571218:50043-52655(+) | length=870 | sequence_SO=supercontig | SO=protein_coding	0	88.8	CPGMSPQWFAEQVGIK	Carbamidomethyl(C)@1		0.0414668	1833.9	1834.9	1833.85	1834.86	1	6	1.F15.2.1.1
28.67	28.67	31.84	26.55	21.03	EHI_160940 |; EHI_150490 |	aldehyde-alcohol dehydrogenase 2, putative | location=DS571228:29456-32068(-) | length=870 | sequence_SO=supercontig | SO=protein_coding; aldehyde-alcohol dehydrogenase 2, putative | location=DS571218:50043-52655(+) | length=870 | sequence_SO=supercontig | SO=protein_coding	0	97.11	CVAVLLPHVIR	Carbamidomethyl(C)@1		0.056066	1275.8	1276.81	1275.75	1276.76	1	7	1.E2.2.1.5
28.67	28.67	31.84	26.55	21.03	EHI_160940 |; EHI_150490 |	aldehyde-alcohol dehydrogenase 2, putative | location=DS571228:29456-32068(-) | length=870 | sequence_SO=supercontig | SO=protein_coding; aldehyde-alcohol dehydrogenase 2, putative | location=DS571218:50043-52655(+) | length=870 | sequence_SO=supercontig | SO=protein_coding	0	94.32	CVAVLLPHVIR	Carbamidomethyl(C)@1		0.059484	1275.81	1276.82	1275.75	1276.76	1	6	1.E1.2.1.6
28.67	28.67	31.84	26.55	21.03	EHI_160940 |; EHI_150490 |	aldehyde-alcohol dehydrogenase 2, putative | location=DS571228:29456-32068(-) | length=870 | sequence_SO=supercontig | SO=protein_coding; aldehyde-alcohol dehydrogenase 2, putative | location=DS571218:50043-52655(+) | length=870 | sequence_SO=supercontig | SO=protein_coding	0	45.38	IFFEPHSIR			0.0570311	1144.66	1145.67	1144.6	1145.61	1	5	1.D2.2.1.4
28.67	28.67	31.84	26.55	21.03	EHI_160940 |; EHI_150490 |	aldehyde-alcohol dehydrogenase 2, putative | location=DS571228:29456-32068(-) | length=870 | sequence_SO=supercontig | SO=protein_coding; aldehyde-alcohol dehydrogenase 2, putative | location=DS571218:50043-52655(+) | length=870 | sequence_SO=supercontig | SO=protein_coding	0	99	LSPVLAILK			0.0297483	952.662	953.669	952.632	953.639	1	9	1.E21.2.1.6
28.67	28.67	31.84	26.55	21.03	EHI_160940 |; EHI_150490 |	aldehyde-alcohol dehydrogenase 2, putative | location=DS571228:29456-32068(-) | length=870 | sequence_SO=supercontig | SO=protein_coding; aldehyde-alcohol dehydrogenase 2, putative | location=DS571218:50043-52655(+) | length=870 | sequence_SO=supercontig | SO=protein_coding	0	95.94	LVFENLLK			0.0185515	974.599	975.606	974.58	975.587	1	7	1.E18.2.1.4
28.67	28.67	31.84	26.55	21.03	EHI_160940 |; EHI_150490 |	aldehyde-alcohol dehydrogenase 2, putative | location=DS571228:29456-32068(-) | length=870 | sequence_SO=supercontig | SO=protein_coding; aldehyde-alcohol dehydrogenase 2, putative | location=DS571218:50043-52655(+) | length=870 | sequence_SO=supercontig | SO=protein_coding	0	81.55	LVFENLLK			0.0313689	974.611	975.619	974.58	975.587	1	5	1.E20.2.1.3
28.67	28.67	31.84	26.55	21.03	EHI_160940 |; EHI_150490 |	aldehyde-alcohol dehydrogenase 2, putative | location=DS571228:29456-32068(-) | length=870 | sequence_SO=supercontig | SO=protein_coding; aldehyde-alcohol dehydrogenase 2, putative | location=DS571218:50043-52655(+) | length=870 | sequence_SO=supercontig | SO=protein_coding	0	98.3	NIFACEHVTHEMR	Carbamidomethyl(C)@5		0.0819019	1642.82	1643.82	1642.73	1643.74	1	8	1.C10.2.1.2
28.67	28.67	31.84	26.55	21.03	EHI_160940 |; EHI_150490 |	aldehyde-alcohol dehydrogenase 2, putative | location=DS571228:29456-32068(-) | length=870 | sequence_SO=supercontig | SO=protein_coding; aldehyde-alcohol dehydrogenase 2, putative | location=DS571218:50043-52655(+) | length=870 | sequence_SO=supercontig | SO=protein_coding	0	89.43	NIFACEHVTHEMR	Carbamidomethyl(C)@5		0.0530933	1642.79	1643.8	1642.73	1643.74	1	7	1.C8.2.1.1
28.67	28.67	31.84	26.55	21.03	EHI_160940 |; EHI_150490 |	aldehyde-alcohol dehydrogenase 2, putative | location=DS571228:29456-32068(-) | length=870 | sequence_SO=supercontig | SO=protein_coding; aldehyde-alcohol dehydrogenase 2, putative | location=DS571218:50043-52655(+) | length=870 | sequence_SO=supercontig | SO=protein_coding	0	69.98	NIFACEHVTHEMR	Carbamidomethyl(C)@5		0.0666431	1642.8	1643.81	1642.73	1643.74	1	5	1.C11.2.1.10
28.67	28.67	31.84	26.55	21.03	EHI_160940 |; EHI_150490 |	aldehyde-alcohol dehydrogenase 2, putative | location=DS571228:29456-32068(-) | length=870 | sequence_SO=supercontig | SO=protein_coding; aldehyde-alcohol dehydrogenase 2, putative | location=DS571218:50043-52655(+) | length=870 | sequence_SO=supercontig | SO=protein_coding	0	67.3	NNLQWFR			0.0137967	976.502	977.509	976.488	977.495	1	5	1.D9.2.1.9
28.67	28.67	31.84	26.55	21.03	EHI_160940 |; EHI_150490 |	aldehyde-alcohol dehydrogenase 2, putative | location=DS571228:29456-32068(-) | length=870 | sequence_SO=supercontig | SO=protein_coding; aldehyde-alcohol dehydrogenase 2, putative | location=DS571218:50043-52655(+) | length=870 | sequence_SO=supercontig | SO=protein_coding	0	25.73	NNLQWFR			0.0171536	976.505	977.512	976.488	977.495	1	5	1.D7.2.1.5
28.67	28.67	31.84	26.55	21.03	EHI_160940 |; EHI_150490 |	aldehyde-alcohol dehydrogenase 2, putative | location=DS571228:29456-32068(-) | length=870 | sequence_SO=supercontig | SO=protein_coding; aldehyde-alcohol dehydrogenase 2, putative | location=DS571218:50043-52655(+) | length=870 | sequence_SO=supercontig | SO=protein_coding	0	95.81	NPIVFSFHPSALK			0.0126615	1455.8	1456.81	1455.79	1456.79	1	7	1.E12.2.1.1
28.67	28.67	31.84	26.55	21.03	EHI_160940 |; EHI_150490 |	aldehyde-alcohol dehydrogenase 2, putative | location=DS571228:29456-32068(-) | length=870 | sequence_SO=supercontig | SO=protein_coding; aldehyde-alcohol dehydrogenase 2, putative | location=DS571218:50043-52655(+) | length=870 | sequence_SO=supercontig | SO=protein_coding	0	71.92	NPIVFSFHPSALK			0.0193754	1455.81	1456.81	1455.79	1456.79	1	5	1.E14.2.1.7
28.67	28.67	31.84	26.55	21.03	EHI_160940 |; EHI_150490 |	aldehyde-alcohol dehydrogenase 2, putative | location=DS571228:29456-32068(-) | length=870 | sequence_SO=supercontig | SO=protein_coding; aldehyde-alcohol dehydrogenase 2, putative | location=DS571218:50043-52655(+) | length=870 | sequence_SO=supercontig | SO=protein_coding	0	99	STQQTMTVDEHINQLVAK	Protein Terminal Acetyl@N-term	cleaved M-S@N-term	0.155743	2084.18	2085.18	2084.02	2085.03	1	5	1.D20.2.1.3
28.67	28.67	31.84	26.55	21.03	EHI_160940 |; EHI_150490 |	aldehyde-alcohol dehydrogenase 2, putative | location=DS571228:29456-32068(-) | length=870 | sequence_SO=supercontig | SO=protein_coding; aldehyde-alcohol dehydrogenase 2, putative | location=DS571218:50043-52655(+) | length=870 | sequence_SO=supercontig | SO=protein_coding	0	99	TLGAYFINEEEK			0.0558461	1412.74	1413.74	1412.68	1413.69	1	8	1.D10.2.1.2
28.67	28.67	31.84	26.55	21.03	EHI_160940 |; EHI_150490 |	aldehyde-alcohol dehydrogenase 2, putative | location=DS571228:29456-32068(-) | length=870 | sequence_SO=supercontig | SO=protein_coding; aldehyde-alcohol dehydrogenase 2, putative | location=DS571218:50043-52655(+) | length=870 | sequence_SO=supercontig | SO=protein_coding	0	98.92	TLGAYFINEEEK			0.0330189	1412.72	1413.72	1412.68	1413.69	1	8	1.D8.2.1.5
28.67	28.67	31.84	26.55	21.03	EHI_160940 |; EHI_150490 |	aldehyde-alcohol dehydrogenase 2, putative | location=DS571228:29456-32068(-) | length=870 | sequence_SO=supercontig | SO=protein_coding; aldehyde-alcohol dehydrogenase 2, putative | location=DS571218:50043-52655(+) | length=870 | sequence_SO=supercontig | SO=protein_coding	0	89.73	VPEDCNIICAVCK	Carbamidomethyl(C)@5; Carbamidomethyl(C)@9; Carbamidomethyl(C)@12		0.0699366	1576.77	1577.78	1576.7	1577.71	1	6	1.C13.2.1.5
28.67	28.67	31.84	26.55	21.03	EHI_160940 |; EHI_150490 |	aldehyde-alcohol dehydrogenase 2, putative | location=DS571228:29456-32068(-) | length=870 | sequence_SO=supercontig | SO=protein_coding; aldehyde-alcohol dehydrogenase 2, putative | location=DS571218:50043-52655(+) | length=870 | sequence_SO=supercontig | SO=protein_coding	0	86.71	VPEDCNIICAVCK	Carbamidomethyl(C)@5; Carbamidomethyl(C)@9; Carbamidomethyl(C)@12		0.0624903	1576.77	1577.78	1576.7	1577.71	1	6	1.C15.2.1.2
28.67	28.67	31.84	26.55	21.03	EHI_160940 |; EHI_150490 |	aldehyde-alcohol dehydrogenase 2, putative | location=DS571228:29456-32068(-) | length=870 | sequence_SO=supercontig | SO=protein_coding; aldehyde-alcohol dehydrogenase 2, putative | location=DS571218:50043-52655(+) | length=870 | sequence_SO=supercontig | SO=protein_coding	0	82.51	VPEDCNIICAVCK	Carbamidomethyl(C)@5; Carbamidomethyl(C)@9; Carbamidomethyl(C)@12		0.0751856	1576.78	1577.79	1576.7	1577.71	1	5	1.C16.2.1.8
28.67	28.67	31.84	26.55	21.03	EHI_160940 |; EHI_150490 |	aldehyde-alcohol dehydrogenase 2, putative | location=DS571228:29456-32068(-) | length=870 | sequence_SO=supercontig | SO=protein_coding; aldehyde-alcohol dehydrogenase 2, putative | location=DS571218:50043-52655(+) | length=870 | sequence_SO=supercontig | SO=protein_coding	0	99	VPEMALLAFEDQCSPANPR	Carbamidomethyl(C)@13		0.0675445	2144.07	2145.08	2144	2145.01	1	9	1.F6.2.1.2
28.67	28.67	31.84	26.55	21.03	EHI_160940 |; EHI_150490 |	aldehyde-alcohol dehydrogenase 2, putative | location=DS571228:29456-32068(-) | length=870 | sequence_SO=supercontig | SO=protein_coding; aldehyde-alcohol dehydrogenase 2, putative | location=DS571218:50043-52655(+) | length=870 | sequence_SO=supercontig | SO=protein_coding	0	93.6	VPEMALLAFEDQCSPANPR	Carbamidomethyl(C)@13		0.0709625	2144.07	2145.08	2144	2145.01	1	8	1.F5.2.1.1
28.67	28.67	31.84	26.55	21.03	EHI_160940 |; EHI_150490 |	aldehyde-alcohol dehydrogenase 2, putative | location=DS571228:29456-32068(-) | length=870 | sequence_SO=supercontig | SO=protein_coding; aldehyde-alcohol dehydrogenase 2, putative | location=DS571218:50043-52655(+) | length=870 | sequence_SO=supercontig | SO=protein_coding	0	34.61	VPEMALLAFEDQCSPANPR	Carbamidomethyl(C)@13		0.059732	2144.06	2145.07	2144	2145.01	1	6	1.F7.2.1.5
28.67	28.67	31.84	26.55	21.03	EHI_160940 |; EHI_150490 |	aldehyde-alcohol dehydrogenase 2, putative | location=DS571228:29456-32068(-) | length=870 | sequence_SO=supercontig | SO=protein_coding; aldehyde-alcohol dehydrogenase 2, putative | location=DS571218:50043-52655(+) | length=870 | sequence_SO=supercontig | SO=protein_coding	0	89.43	YMELAQMVGLK			0.0579117	1281.7	1282.71	1281.65	1282.65	1	6	1.F2.2.1.2
25.52	25.52	53.21	53.21	45.18	EHI_130700 |	enolase, putative | location=DS571170:15205-16515(-) | length=436 | sequence_SO=supercontig | SO=protein_coding	2	99	AVENVNTIIGPALLGK			0.0753909	1608	1609.01	1607.92	1608.93	1	8	1.E20.2.1.1
25.52	25.52	53.21	53.21	45.18	EHI_130700 |	enolase, putative | location=DS571170:15205-16515(-) | length=436 | sequence_SO=supercontig | SO=protein_coding	2	99	CVPSGASTGVHEAVELR	Carbamidomethyl(C)@1	cleaved S-C@N-term	0.12521	1767.98	1768.99	1767.86	1768.86	1	6	1.B21.2.1.2
25.52	25.52	53.21	53.21	45.18	EHI_130700 |	enolase, putative | location=DS571170:15205-16515(-) | length=436 | sequence_SO=supercontig | SO=protein_coding	2	99	DVDGLIAEYVDYGK			0.046309	1555.79	1556.79	1555.74	1556.75	1	13	1.F17.2.1.1
25.52	25.52	53.21	53.21	45.18	EHI_130700 |	enolase, putative | location=DS571170:15205-16515(-) | length=436 | sequence_SO=supercontig | SO=protein_coding	2	99	EALDLLVEAIAK			-0.00766826	1283.73	1284.73	1283.73	1284.74	1	7	1.G10.2.1.1
25.52	25.52	53.21	53.21	45.18	EHI_130700 |	enolase, putative | location=DS571170:15205-16515(-) | length=436 | sequence_SO=supercontig | SO=protein_coding	2	99	IEIAMDCAASEFYNEETKK	Carbamidomethyl(C)@7	missed K-K@18	0.0695283	2248.07	2249.08	2248	2249.01	1	10	1.E11.2.1.5
25.52	25.52	53.21	53.21	45.18	EHI_130700 |	enolase, putative | location=DS571170:15205-16515(-) | length=436 | sequence_SO=supercontig | SO=protein_coding	2	99	NVLNQAELDEMMIK			0.0259297	1646.83	1647.83	1646.8	1647.81	1	10	1.E15.2.1.1
25.52	25.52	53.21	53.21	45.18	EHI_130700 |	enolase, putative | location=DS571170:15205-16515(-) | length=436 | sequence_SO=supercontig | SO=protein_coding	2	99	SGETEDTFIADLVVGLNCK	Carbamidomethyl(C)@18		0.12419	2067.11	2068.11	2066.98	2067.99	1	8	1.H2.2.1.1
25.52	25.52	53.21	53.21	45.18	EHI_130700 |	enolase, putative | location=DS571170:15205-16515(-) | length=436 | sequence_SO=supercontig | SO=protein_coding	2	99	VNQIGTLTETFK			0.0320657	1349.75	1350.76	1349.72	1350.73	1	9	1.D6.2.1.8
25.52	25.52	53.21	53.21	45.18	EHI_130700 |	enolase, putative | location=DS571170:15205-16515(-) | length=436 | sequence_SO=supercontig | SO=protein_coding	2	99	YGQDATNVGDEGGFAPNVSGAR			0.171314	2181.14	2182.15	2180.97	2181.98	1	10	1.B22.2.1.1
25.52	25.52	53.21	53.21	45.18	EHI_130700 |	enolase, putative | location=DS571170:15205-16515(-) | length=436 | sequence_SO=supercontig | SO=protein_coding	1.46852	96.97	FTVEHGNFQIVGDDLLVTNPAR			0.0903437	2441.32	2442.33	2441.23	2442.24	1	8	1.F6.2.1.3
25.52	25.52	53.21	53.21	45.18	EHI_130700 |	enolase, putative | location=DS571170:15205-16515(-) | length=436 | sequence_SO=supercontig | SO=protein_coding	1.40894	96.46	LGANAILGCSMSICR	Carbamidomethyl(C)@9; Carbamidomethyl(C)@14		0.0537104	1621.83	1622.84	1621.77	1622.78	1	7	1.D17.2.1.2
25.52	25.52	53.21	53.21	45.18	EHI_130700 |	enolase, putative | location=DS571170:15205-16515(-) | length=436 | sequence_SO=supercontig | SO=protein_coding	1.33724	95.87	IEIAMDCAASEFYNEETK	Carbamidomethyl(C)@7		0.0773331	2119.98	2120.99	2119.91	2120.92	1	6	1.E12.2.1.6
25.52	25.52	53.21	53.21	45.18	EHI_130700 |	enolase, putative | location=DS571170:15205-16515(-) | length=436 | sequence_SO=supercontig | SO=protein_coding	1.0655	92.23	SCVPSGASTGVHEAVELR	Carbamidomethyl(C)@2		0.150676	1855.04	1856.05	1854.89	1855.9	1	8	1.C1.2.1.2
25.52	25.52	53.21	53.21	45.18	EHI_130700 |	enolase, putative | location=DS571170:15205-16515(-) | length=436 | sequence_SO=supercontig | SO=protein_coding	0.978811	90.45	IEEELGNIPYAGK			0.0488031	1431.77	1432.78	1431.72	1432.73	1	6	1.C12.2.1.3
25.52	25.52	53.21	53.21	45.18	EHI_130700 |	enolase, putative | location=DS571170:15205-16515(-) | length=436 | sequence_SO=supercontig | SO=protein_coding	0.655608	96	MICPTGATNFHEALR	Carbamidomethyl(C)@3	cleaved F-M@N-term	0.0778287	1716.89	1717.89	1716.81	1717.81	1	7	1.C16.2.1.5
25.52	25.52	53.21	53.21	45.18	EHI_130700 |	enolase, putative | location=DS571170:15205-16515(-) | length=436 | sequence_SO=supercontig | SO=protein_coding	0.603801	77.06	HYPIASIEDPFAEDDWAAWNK			0.0723434	2474.19	2475.2	2474.12	2475.13	1	5	1.G8.2.1.1
25.52	25.52	53.21	53.21	45.18	EHI_130700 |	enolase, putative | location=DS571170:15205-16515(-) | length=436 | sequence_SO=supercontig | SO=protein_coding	0	98.05	AVENVNTIIGPALLGK			0.0861331	1608.01	1609.02	1607.92	1608.93	1	8	1.E21.2.1.1
25.52	25.52	53.21	53.21	45.18	EHI_130700 |	enolase, putative | location=DS571170:15205-16515(-) | length=436 | sequence_SO=supercontig | SO=protein_coding	0	87.44	AVENVNTIIGPALLGK			0.051221	1607.98	1608.98	1607.92	1608.93	1	6	1.E19.2.1.4
25.52	25.52	53.21	53.21	45.18	EHI_130700 |	enolase, putative | location=DS571170:15205-16515(-) | length=436 | sequence_SO=supercontig | SO=protein_coding	0	85.14	AVENVNTIIGPALLGK			0.0806399	1608.01	1609.01	1607.92	1608.93	1	5	1.E22.2.1.3
25.52	25.52	53.21	53.21	45.18	EHI_130700 |	enolase, putative | location=DS571170:15205-16515(-) | length=436 | sequence_SO=supercontig | SO=protein_coding	0	99	CVPSGASTGVHEAVELR	Carbamidomethyl(C)@1	cleaved S-C@N-term	0.133388	1767.99	1769	1767.86	1768.86	1	7	1.B22.2.1.4
25.52	25.52	53.21	53.21	45.18	EHI_130700 |	enolase, putative | location=DS571170:15205-16515(-) | length=436 | sequence_SO=supercontig | SO=protein_coding	0	99	CVPSGASTGVHEAVELR	Carbamidomethyl(C)@1	cleaved S-C@N-term	0.144619	1768	1769.01	1767.86	1768.86	1	8	1.B23.2.1.4
25.52	25.52	53.21	53.21	45.18	EHI_130700 |	enolase, putative | location=DS571170:15205-16515(-) | length=436 | sequence_SO=supercontig | SO=protein_coding	0	99	DVDGLIAEYVDYGK			0.0548539	1555.8	1556.8	1555.74	1556.75	1	13	1.F18.2.1.1
25.52	25.52	53.21	53.21	45.18	EHI_130700 |	enolase, putative | location=DS571170:15205-16515(-) | length=436 | sequence_SO=supercontig | SO=protein_coding	0	99	DVDGLIAEYVDYGK			0.0588822	1555.8	1556.81	1555.74	1556.75	1	12	1.F19.2.1.1
25.52	25.52	53.21	53.21	45.18	EHI_130700 |	enolase, putative | location=DS571170:15205-16515(-) | length=436 | sequence_SO=supercontig | SO=protein_coding	0	99	DVDGLIAEYVDYGK			0.0643754	1555.8	1556.81	1555.74	1556.75	1	10	1.F20.2.1.4
25.52	25.52	53.21	53.21	45.18	EHI_130700 |	enolase, putative | location=DS571170:15205-16515(-) | length=436 | sequence_SO=supercontig | SO=protein_coding	0	44.15	EALDLLVEAIAK			0.00405049	1283.74	1284.74	1283.73	1284.74	1	4	1.G11.2.1.1
25.52	25.52	53.21	53.21	45.18	EHI_130700 |	enolase, putative | location=DS571170:15205-16515(-) | length=436 | sequence_SO=supercontig | SO=protein_coding	0	93	FTVEHGNFQIVGDDLLVTNPAR			0.0686152	2441.3	2442.31	2441.23	2442.24	1	7	1.F7.2.1.3
25.52	25.52	53.21	53.21	45.18	EHI_130700 |	enolase, putative | location=DS571170:15205-16515(-) | length=436 | sequence_SO=supercontig | SO=protein_coding	0	87.08	FTVEHGNFQIVGDDLLVTNPAR			0.0703242	2441.3	2442.31	2441.23	2442.24	1	6	1.F8.2.1.2
25.52	25.52	53.21	53.21	45.18	EHI_130700 |	enolase, putative | location=DS571170:15205-16515(-) | length=436 | sequence_SO=supercontig | SO=protein_coding	0	54.69	HYPIASIEDPFAEDDWAAWNK			0.101884	2474.22	2475.23	2474.12	2475.13	1	5	1.G7.2.1.1
25.52	25.52	53.21	53.21	45.18	EHI_130700 |	enolase, putative | location=DS571170:15205-16515(-) | length=436 | sequence_SO=supercontig | SO=protein_coding	0	84.3	IEEELGNIPYAGK			0.0330561	1431.76	1432.77	1431.72	1432.73	1	5	1.C14.2.1.8
25.52	25.52	53.21	53.21	45.18	EHI_130700 |	enolase, putative | location=DS571170:15205-16515(-) | length=436 | sequence_SO=supercontig | SO=protein_coding	0	64.54	IEIAMDCAASEFYNEETK	Carbamidomethyl(C)@7		0.0585343	2119.97	2120.97	2119.91	2120.92	1	5	1.E10.2.1.4
25.52	25.52	53.21	53.21	45.18	EHI_130700 |	enolase, putative | location=DS571170:15205-16515(-) | length=436 | sequence_SO=supercontig | SO=protein_coding	0	81.55	IEIAMDCAASEFYNEETKK	Carbamidomethyl(C)@7	missed K-K@18	0.0426728	2248.05	2249.05	2248	2249.01	1	5	1.E12.2.1.7
25.52	25.52	53.21	53.21	45.18	EHI_130700 |	enolase, putative | location=DS571170:15205-16515(-) | length=436 | sequence_SO=supercontig | SO=protein_coding	0	87.08	LGANAILGCSMSICR	Carbamidomethyl(C)@9; Carbamidomethyl(C)@14		0.0480951	1621.82	1622.83	1621.77	1622.78	1	6	1.D16.2.1.3
25.52	25.52	53.21	53.21	45.18	EHI_130700 |	enolase, putative | location=DS571170:15205-16515(-) | length=436 | sequence_SO=supercontig | SO=protein_coding	0	61.74	MICPTGATNFHEALR	Carbamidomethyl(C)@3	cleaved F-M@N-term	0.0705045	1716.88	1717.88	1716.81	1717.81	1	6	1.C17.2.1.3
25.52	25.52	53.21	53.21	45.18	EHI_130700 |	enolase, putative | location=DS571170:15205-16515(-) | length=436 | sequence_SO=supercontig | SO=protein_coding	0	99	NVLNQAELDEMMIK			0.0392353	1646.84	1647.85	1646.8	1647.81	1	10	1.E16.2.1.2
25.52	25.52	53.21	53.21	45.18	EHI_130700 |	enolase, putative | location=DS571170:15205-16515(-) | length=436 | sequence_SO=supercontig | SO=protein_coding	0	99	NVLNQAELDEMMIK			0.0375263	1646.84	1647.85	1646.8	1647.81	1	7	1.E17.2.1.2
25.52	25.52	53.21	53.21	45.18	EHI_130700 |	enolase, putative | location=DS571170:15205-16515(-) | length=436 | sequence_SO=supercontig | SO=protein_coding	0	16.7	NVLNQAELDEMMIK			0.017873	1646.82	1647.83	1646.8	1647.81	1	4	1.E14.2.1.8
25.52	25.52	53.21	53.21	45.18	EHI_130700 |	enolase, putative | location=DS571170:15205-16515(-) | length=436 | sequence_SO=supercontig | SO=protein_coding	0	86.71	SCVPSGASTGVHEAVELR	Carbamidomethyl(C)@2		0.192669	1855.08	1856.09	1854.89	1855.9	1	8	1.B24.2.1.3
25.52	25.52	53.21	53.21	45.18	EHI_130700 |	enolase, putative | location=DS571170:15205-16515(-) | length=436 | sequence_SO=supercontig | SO=protein_coding	0	85.14	SCVPSGASTGVHEAVELR	Carbamidomethyl(C)@2		0.134929	1855.02	1856.03	1854.89	1855.9	1	6	1.C2.2.1.1
25.52	25.52	53.21	53.21	45.18	EHI_130700 |	enolase, putative | location=DS571170:15205-16515(-) | length=436 | sequence_SO=supercontig | SO=protein_coding	0	99	VNQIGTLTETFK			0.0519631	1349.77	1350.78	1349.72	1350.73	1	9	1.D4.2.1.1
25.52	25.52	53.21	53.21	45.18	EHI_130700 |	enolase, putative | location=DS571170:15205-16515(-) | length=436 | sequence_SO=supercontig | SO=protein_coding	0	99	VNQIGTLTETFK			0.0476907	1349.77	1350.77	1349.72	1350.73	1	9	1.D5.2.1.1
25.52	25.52	53.21	53.21	45.18	EHI_130700 |	enolase, putative | location=DS571170:15205-16515(-) | length=436 | sequence_SO=supercontig | SO=protein_coding	0	99	YGQDATNVGDEGGFAPNVSGAR			0.173267	2181.15	2182.15	2180.97	2181.98	1	10	1.B21.2.1.1
25.52	25.52	53.21	53.21	45.18	EHI_130700 |	enolase, putative | location=DS571170:15205-16515(-) | length=436 | sequence_SO=supercontig | SO=protein_coding	0	99	YGQDATNVGDEGGFAPNVSGAR			0.180347	2181.15	2182.16	2180.97	2181.98	1	11	1.C1.2.1.3
25.52	25.52	53.21	53.21	45.18	EHI_130700 |	enolase, putative | location=DS571170:15205-16515(-) | length=436 | sequence_SO=supercontig | SO=protein_coding	0	97.98	YGQDATNVGDEGGFAPNVSGAR			0.243336	2181.22	2182.22	2180.97	2181.98	1	9	1.B24.2.1.2
25.52	25.52	53.21	53.21	45.18	EHI_130700 |	enolase, putative | location=DS571170:15205-16515(-) | length=436 | sequence_SO=supercontig | SO=protein_coding	0	97.84	YGQDATNVGDEGGFAPNVSGAR			0.202564	2181.17	2182.18	2180.97	2181.98	1	9	1.B23.2.1.2
20.16	20.16	30.85	21.92	12.32	EHI_009530 |	pyruvate phosphate dikinase | location=DS571184:42067-44724(+) | length=885 | sequence_SO=supercontig | SO=protein_coding	2	99	ALEFGAEGIGLCR	Carbamidomethyl(C)@12		0.0619702	1391.75	1392.76	1391.69	1392.69	1	11	1.D19.2.1.1
20.16	20.16	30.85	21.92	12.32	EHI_009530 |	pyruvate phosphate dikinase | location=DS571184:42067-44724(+) | length=885 | sequence_SO=supercontig | SO=protein_coding	2	99	DPGTGENMFFGEYLK			0.102708	1703.85	1704.86	1703.75	1704.76	1	8	1.E24.2.1.1
20.16	20.16	30.85	21.92	12.32	EHI_009530 |	pyruvate phosphate dikinase | location=DS571184:42067-44724(+) | length=885 | sequence_SO=supercontig | SO=protein_coding	2	99	GEVPLEEPQVGSGYFGTILK			0.0393584	2119.12	2120.13	2119.08	2120.09	1	8	1.F8.2.1.3
20.16	20.16	30.85	21.92	12.32	EHI_009530 |	pyruvate phosphate dikinase | location=DS571184:42067-44724(+) | length=885 | sequence_SO=supercontig | SO=protein_coding	2	99	IGVFANADLPSAAK			0.103117	1372.84	1373.85	1372.74	1373.74	1	9	1.D1.2.1.8
20.16	20.16	30.85	21.92	12.32	EHI_009530 |	pyruvate phosphate dikinase | location=DS571184:42067-44724(+) | length=885 | sequence_SO=supercontig | SO=protein_coding	2	99	VFGGEENPLLVSVR			0.0492755	1514.86	1515.87	1514.81	1515.82	1	9	1.E4.2.1.1
20.16	20.16	30.85	21.92	12.32	EHI_009530 |	pyruvate phosphate dikinase | location=DS571184:42067-44724(+) | length=885 | sequence_SO=supercontig | SO=protein_coding	1.82391	98.8	IAPQSVDQLLHK			0.0833488	1347.83	1348.84	1347.75	1348.76	1	8	1.C22.2.1.2
20.16	20.16	30.85	21.92	12.32	EHI_009530 |	pyruvate phosphate dikinase | location=DS571184:42067-44724(+) | length=885 | sequence_SO=supercontig | SO=protein_coding	1.76955	98.61	VPFMYGTMVECVR	Carbamidomethyl(C)@11		0.0235622	1587.75	1588.76	1587.72	1588.73	1	8	1.E10.2.1.1
20.16	20.16	30.85	21.92	12.32	EHI_009530 |	pyruvate phosphate dikinase | location=DS571184:42067-44724(+) | length=885 | sequence_SO=supercontig | SO=protein_coding	1.27572	95.74	QDFIGLLK			0.0385241	932.572	933.579	932.533	933.54	1	7	1.E1.2.1.10
20.16	20.16	30.85	21.92	12.32	EHI_009530 |	pyruvate phosphate dikinase | location=DS571184:42067-44724(+) | length=885 | sequence_SO=supercontig | SO=protein_coding	1.04576	92.68	NVLEPVHEEVEKK		missed K-K@12	0.0855443	1548.9	1549.91	1548.81	1549.82	1	7	1.B12.2.1.3
20.16	20.16	30.85	21.92	12.32	EHI_009530 |	pyruvate phosphate dikinase | location=DS571184:42067-44724(+) | length=885 | sequence_SO=supercontig | SO=protein_coding	1.00877	92	GLPASPGAATGAVVFDADDAVEQAK			0.0746264	2356.23	2357.24	2356.15	2357.16	1	6	1.E7.2.1.5
20.16	20.16	30.85	21.92	12.32	EHI_009530 |	pyruvate phosphate dikinase | location=DS571184:42067-44724(+) | length=885 | sequence_SO=supercontig | SO=protein_coding	0.970616	91.26	LGTTNPEIYEMQIR			0.0481615	1663.87	1664.88	1663.82	1664.83	1	7	1.D7.2.1.2
20.16	20.16	30.85	21.92	12.32	EHI_009530 |	pyruvate phosphate dikinase | location=DS571184:42067-44724(+) | length=885 | sequence_SO=supercontig | SO=protein_coding	0.801343	86.9	YLNELMPLQK			0.0425807	1247.7	1248.71	1247.66	1248.67	1	7	1.D10.2.1.5
20.16	20.16	30.85	21.92	12.32	EHI_009530 |	pyruvate phosphate dikinase | location=DS571184:42067-44724(+) | length=885 | sequence_SO=supercontig | SO=protein_coding	0.55752	76.49	MILSNTLEER			0.025204	1204.64	1205.64	1204.61	1205.62	1	6	1.C12.2.1.7
20.16	20.16	30.85	21.92	12.32	EHI_009530 |	pyruvate phosphate dikinase | location=DS571184:42067-44724(+) | length=885 | sequence_SO=supercontig | SO=protein_coding	0.411168	66.27	NMPANYAEAPLVK			0.072575	1416.78	1417.79	1416.71	1417.71	1	6	1.C4.2.1.5
20.16	20.16	30.85	21.92	12.32	EHI_009530 |	pyruvate phosphate dikinase | location=DS571184:42067-44724(+) | length=885 | sequence_SO=supercontig | SO=protein_coding	0.224026	45.69	THAEIMIPNVTEVNELINLR			0.144524	2305.35	2306.36	2305.21	2306.22	1	5	1.G22.2.1.1
20.16	20.16	30.85	21.92	12.32	EHI_009530 |	pyruvate phosphate dikinase | location=DS571184:42067-44724(+) | length=885 | sequence_SO=supercontig | SO=protein_coding	0.178486	38.77	TGVDMVEEGLITK			0.104574	1390.81	1391.81	1390.7	1391.71	1	5	1.D1.2.1.6
20.16	20.16	30.85	21.92	12.32	EHI_009530 |	pyruvate phosphate dikinase | location=DS571184:42067-44724(+) | length=885 | sequence_SO=supercontig | SO=protein_coding	0.0888424	22.11	ELMEVNPMIGHR			0.0762094	1424.77	1425.77	1424.69	1425.7	1	5	1.C19.2.1.5
20.16	20.16	30.85	21.92	12.32	EHI_009530 |	pyruvate phosphate dikinase | location=DS571184:42067-44724(+) | length=885 | sequence_SO=supercontig | SO=protein_coding	0	98.05	ALEFGAEGIGLCR	Carbamidomethyl(C)@12		0.0670972	1391.75	1392.76	1391.69	1392.69	1	8	1.D21.2.1.1
20.16	20.16	30.85	21.92	12.32	EHI_009530 |	pyruvate phosphate dikinase | location=DS571184:42067-44724(+) | length=885 | sequence_SO=supercontig | SO=protein_coding	0	86.71	ALEFGAEGIGLCR	Carbamidomethyl(C)@12		0.0775952	1391.76	1392.77	1391.69	1392.69	1	5	1.D22.2.1.5
20.16	20.16	30.85	21.92	12.32	EHI_009530 |	pyruvate phosphate dikinase | location=DS571184:42067-44724(+) | length=885 | sequence_SO=supercontig | SO=protein_coding	0	86.34	ALEFGAEGIGLCR	Carbamidomethyl(C)@12		0.0630688	1391.75	1392.76	1391.69	1392.69	1	7	1.D20.2.1.1
20.16	20.16	30.85	21.92	12.32	EHI_009530 |	pyruvate phosphate dikinase | location=DS571184:42067-44724(+) | length=885 | sequence_SO=supercontig | SO=protein_coding	0	93	DPGTGENMFFGEYLK			0.110643	1703.86	1704.87	1703.75	1704.76	1	6	1.F1.2.1.2
20.16	20.16	30.85	21.92	12.32	EHI_009530 |	pyruvate phosphate dikinase | location=DS571184:42067-44724(+) | length=885 | sequence_SO=supercontig | SO=protein_coding	0	82.03	GEVPLEEPQVGSGYFGTILK			0.0581572	2119.14	2120.15	2119.08	2120.09	1	6	1.F7.2.1.1
20.16	20.16	30.85	21.92	12.32	EHI_009530 |	pyruvate phosphate dikinase | location=DS571184:42067-44724(+) | length=885 | sequence_SO=supercontig | SO=protein_coding	0	89.12	GLPASPGAATGAVVFDADDAVEQAK			0.102214	2356.26	2357.26	2356.15	2357.16	1	6	1.E6.2.1.6
20.16	20.16	30.85	21.92	12.32	EHI_009530 |	pyruvate phosphate dikinase | location=DS571184:42067-44724(+) | length=885 | sequence_SO=supercontig | SO=protein_coding	0	93.97	IGVFANADLPSAAK			0.0586838	1372.79	1373.8	1372.74	1373.74	1	6	1.D3.2.1.9
20.16	20.16	30.85	21.92	12.32	EHI_009530 |	pyruvate phosphate dikinase | location=DS571184:42067-44724(+) | length=885 | sequence_SO=supercontig | SO=protein_coding	0	81.55	IGVFANADLPSAAK			0.0719894	1372.81	1373.81	1372.74	1373.74	1	5	1.D2.2.1.5
20.16	20.16	30.85	21.92	12.32	EHI_009530 |	pyruvate phosphate dikinase | location=DS571184:42067-44724(+) | length=885 | sequence_SO=supercontig | SO=protein_coding	0	82.03	LGTTNPEIYEMQIR			0.0377856	1663.86	1664.87	1663.82	1664.83	1	6	1.D8.2.1.2
20.16	20.16	30.85	21.92	12.32	EHI_009530 |	pyruvate phosphate dikinase | location=DS571184:42067-44724(+) | length=885 | sequence_SO=supercontig | SO=protein_coding	0	66.62	LGTTNPEIYEMQIR			0.0476733	1663.87	1664.88	1663.82	1664.83	1	6	1.D6.2.1.4
20.16	20.16	30.85	21.92	12.32	EHI_009530 |	pyruvate phosphate dikinase | location=DS571184:42067-44724(+) | length=885 | sequence_SO=supercontig | SO=protein_coding	0	63.85	MILSNTLEER			0.0580409	1204.67	1205.68	1204.61	1205.62	1	6	1.C10.2.1.4
20.16	20.16	30.85	21.92	12.32	EHI_009530 |	pyruvate phosphate dikinase | location=DS571184:42067-44724(+) | length=885 | sequence_SO=supercontig | SO=protein_coding	0	44.15	NMPANYAEAPLVK			0.0852703	1416.79	1417.8	1416.71	1417.71	1	6	1.C3.2.1.4
20.16	20.16	30.85	21.92	12.32	EHI_009530 |	pyruvate phosphate dikinase | location=DS571184:42067-44724(+) | length=885 | sequence_SO=supercontig | SO=protein_coding	0	96.93	VFGGEENPLLVSVR			0.0288898	1514.84	1515.85	1514.81	1515.82	1	8	1.E5.2.1.2
20.16	20.16	30.85	21.92	12.32	EHI_009530 |	pyruvate phosphate dikinase | location=DS571184:42067-44724(+) | length=885 | sequence_SO=supercontig | SO=protein_coding	0	82.51	VFGGEENPLLVSVR			0.0246173	1514.83	1515.84	1514.81	1515.82	1	5	1.E6.2.1.7
20.16	20.16	30.85	21.92	12.32	EHI_009530 |	pyruvate phosphate dikinase | location=DS571184:42067-44724(+) | length=885 | sequence_SO=supercontig | SO=protein_coding	0	85.14	VPFMYGTMVECVR	Carbamidomethyl(C)@11		0.0279567	1587.75	1588.76	1587.72	1588.73	1	6	1.E11.2.1.2
20.16	20.16	30.85	21.92	12.32	EHI_009530 |	pyruvate phosphate dikinase | location=DS571184:42067-44724(+) | length=885 | sequence_SO=supercontig | SO=protein_coding	0	70.63	VPFMYGTMVECVR	Carbamidomethyl(C)@11		0.0172146	1587.74	1588.75	1587.72	1588.73	1	5	1.E12.2.1.5
20.16	20.16	30.85	21.92	12.32	EHI_009530 |	pyruvate phosphate dikinase | location=DS571184:42067-44724(+) | length=885 | sequence_SO=supercontig | SO=protein_coding	0	58.2	YLNELMPLQK			0.0213405	1247.68	1248.69	1247.66	1248.67	1	5	1.D9.2.1.7
11.96	11.96	30.39	23.2	14.37	EHI_044970 |	malic enzyme, putative | location=DS571147:71299-72762(-) | length=487 | sequence_SO=supercontig | SO=protein_coding	2	99	ADLSNLEECLPSTLSQEQR	Carbamidomethyl(C)@9		0.148071	2189.17	2190.18	2189.03	2190.03	1	14	1.D23.2.1.3
11.96	11.96	30.39	23.2	14.37	EHI_044970 |	malic enzyme, putative | location=DS571147:71299-72762(-) | length=487 | sequence_SO=supercontig | SO=protein_coding	2	99	DNNDSSLFYSLR			0.0330953	1429.68	1430.69	1429.65	1430.65	1	12	1.D15.2.1.2
11.96	11.96	30.39	23.2	14.37	EHI_044970 |	malic enzyme, putative | location=DS571147:71299-72762(-) | length=487 | sequence_SO=supercontig | SO=protein_coding	2	99	NDPDAVIEFVQR			0.0240951	1401.71	1402.72	1401.69	1402.7	1	9	1.D14.2.1.1
11.96	11.96	30.39	23.2	14.37	EHI_044970 |	malic enzyme, putative | location=DS571147:71299-72762(-) | length=487 | sequence_SO=supercontig | SO=protein_coding	2	99	SVGFPGILK	Oxidation(P)@5	cleaved N-S@N-term	0.0385241	932.572	933.579	932.533	933.54	1	7	1.E1.2.1.10
11.96	11.96	30.39	23.2	14.37	EHI_044970 |	malic enzyme, putative | location=DS571147:71299-72762(-) | length=487 | sequence_SO=supercontig | SO=protein_coding	2	99	VTDLTWQQVYDIAEHDIK			0.0883696	2173.16	2174.16	2173.07	2174.08	1	11	1.G18.2.1.1
11.96	11.96	30.39	23.2	14.37	EHI_044970 |	malic enzyme, putative | location=DS571147:71299-72762(-) | length=487 | sequence_SO=supercontig | SO=protein_coding	1.02687	92.89	MVFIGAGSSNTTCLR	Carbamidomethyl(C)@13		0.125653	1612.9	1613.9	1612.77	1613.78	1	8	1.C23.2.1.1
11.96	11.96	30.39	23.2	14.37	EHI_044970 |	malic enzyme, putative | location=DS571147:71299-72762(-) | length=487 | sequence_SO=supercontig | SO=protein_coding	0.560667	78.18	GDFPNQVNNSVGFPGILK			0.0394159	1902	1903.01	1901.96	1902.97	1	5	1.E14.2.1.4
11.96	11.96	30.39	23.2	14.37	EHI_044970 |	malic enzyme, putative | location=DS571147:71299-72762(-) | length=487 | sequence_SO=supercontig | SO=protein_coding	0.372634	64.89	GINPDNIIGTMDEPGIFPK			0.109097	2027.11	2028.12	2027	2028.01	1	5	1.F18.2.1.3
11.96	11.96	30.39	23.2	14.37	EHI_044970 |	malic enzyme, putative | location=DS571147:71299-72762(-) | length=487 | sequence_SO=supercontig | SO=protein_coding	0	99	ADLSNLEECLPSTLSQEQR	Carbamidomethyl(C)@9		0.191283	2189.22	2190.23	2189.03	2190.03	1	12	1.D24.2.1.2
11.96	11.96	30.39	23.2	14.37	EHI_044970 |	malic enzyme, putative | location=DS571147:71299-72762(-) | length=487 | sequence_SO=supercontig | SO=protein_coding	0	99	ADLSNLEECLPSTLSQEQR	Carbamidomethyl(C)@9		0.109496	2189.14	2190.14	2189.03	2190.03	1	10	1.E2.2.1.4
11.96	11.96	30.39	23.2	14.37	EHI_044970 |	malic enzyme, putative | location=DS571147:71299-72762(-) | length=487 | sequence_SO=supercontig | SO=protein_coding	0	96.93	ADLSNLEECLPSTLSQEQR	Carbamidomethyl(C)@9		0.137817	2189.16	2190.17	2189.03	2190.03	1	8	1.E1.2.1.2
11.96	11.96	30.39	23.2	14.37	EHI_044970 |	malic enzyme, putative | location=DS571147:71299-72762(-) | length=487 | sequence_SO=supercontig | SO=protein_coding	0	73.8	ADLSNLEECLPSTLSQEQR	Carbamidomethyl(C)@9		0.124877	2189.15	2190.16	2189.03	2190.03	1	5	1.E3.2.1.6
11.96	11.96	30.39	23.2	14.37	EHI_044970 |	malic enzyme, putative | location=DS571147:71299-72762(-) | length=487 | sequence_SO=supercontig | SO=protein_coding	0	97.29	DNNDSSLFYSLR			0.0315084	1429.68	1430.69	1429.65	1430.65	1	8	1.D14.2.1.3
11.96	11.96	30.39	23.2	14.37	EHI_044970 |	malic enzyme, putative | location=DS571147:71299-72762(-) | length=487 | sequence_SO=supercontig | SO=protein_coding	0	61.74	DNNDSSLFYSLR			0.0423727	1429.69	1430.7	1429.65	1430.65	1	6	1.D16.2.1.2
11.96	11.96	30.39	23.2	14.37	EHI_044970 |	malic enzyme, putative | location=DS571147:71299-72762(-) | length=487 | sequence_SO=supercontig | SO=protein_coding	0	17.56	DNNDSSLFYSLR			0.0527486	1429.7	1430.71	1429.65	1430.65	1	4	1.D17.2.1.9
11.96	11.96	30.39	23.2	14.37	EHI_044970 |	malic enzyme, putative | location=DS571147:71299-72762(-) | length=487 | sequence_SO=supercontig | SO=protein_coding	0	64.54	GDFPNQVNNSVGFPGILK			0.0574823	1902.02	1903.03	1901.96	1902.97	1	5	1.E15.2.1.4
11.96	11.96	30.39	23.2	14.37	EHI_044970 |	malic enzyme, putative | location=DS571147:71299-72762(-) | length=487 | sequence_SO=supercontig | SO=protein_coding	0	30.14	MVFIGAGSSNTTCLR	Carbamidomethyl(C)@13		0.128949	1612.9	1613.91	1612.77	1613.78	1	5	1.C24.2.1.1
11.96	11.96	30.39	23.2	14.37	EHI_044970 |	malic enzyme, putative | location=DS571147:71299-72762(-) | length=487 | sequence_SO=supercontig | SO=protein_coding	0	99	NDPDAVIEFVQR			0.0365463	1401.73	1402.73	1401.69	1402.7	1	9	1.D16.2.1.5
11.96	11.96	30.39	23.2	14.37	EHI_044970 |	malic enzyme, putative | location=DS571147:71299-72762(-) | length=487 | sequence_SO=supercontig | SO=protein_coding	0	97.84	NDPDAVIEFVQR			0.0293442	1401.72	1402.72	1401.69	1402.7	1	9	1.D13.2.1.1
11.96	11.96	30.39	23.2	14.37	EHI_044970 |	malic enzyme, putative | location=DS571147:71299-72762(-) | length=487 | sequence_SO=supercontig | SO=protein_coding	0	88.8	NDPDAVIEFVQR			0.0310531	1401.72	1402.73	1401.69	1402.7	1	8	1.D15.2.1.3
11.96	11.96	30.39	23.2	14.37	EHI_044970 |	malic enzyme, putative | location=DS571147:71299-72762(-) | length=487 | sequence_SO=supercontig | SO=protein_coding	0	99	VTDLTWQQVYDIAEHDIK			0.114004	2173.18	2174.19	2173.07	2174.08	1	8	1.G19.2.1.1
11.96	11.96	30.39	23.2	14.37	EHI_044970 |	malic enzyme, putative | location=DS571147:71299-72762(-) | length=487 | sequence_SO=supercontig | SO=protein_coding	0	99	VTDLTWQQVYDIAEHDIK			0.130606	2173.2	2174.21	2173.07	2174.08	1	9	1.G20.2.1.1
10.34	10.34	20.62	15.71	10.24	EHI_178960 |	acetyl-CoA synthetase, putative | location=DS571154:115223-117364(-) | length=713 | sequence_SO=supercontig | SO=protein_coding	2	99	DTNIALPPIGLQEADR			0.0983985	1721.99	1723	1721.89	1722.9	1	11	1.D21.2.1.3
10.34	10.34	20.62	15.71	10.24	EHI_178960 |	acetyl-CoA synthetase, putative | location=DS571154:115223-117364(-) | length=713 | sequence_SO=supercontig | SO=protein_coding	2	99	FVPGVCIECGEAGVK	Carbamidomethyl(C)@6; Carbamidomethyl(C)@9		0.0755265	1620.84	1621.85	1620.76	1621.77	1	10	1.C18.2.1.1
10.34	10.34	20.62	15.71	10.24	EHI_178960 |	acetyl-CoA synthetase, putative | location=DS571154:115223-117364(-) | length=713 | sequence_SO=supercontig | SO=protein_coding	2	99	MVGFKYECIIGCKKD	Delta:H(2)C(2)(K)@5; Carbamidomethyl(C)@8; Carbamidomethyl(C)@12	cleaved D-P@C-term; missed K-Y@5; missed K-K@13; missed K-D@14	0.0948183	1872.99	1874	1872.89	1873.9	1	6	1.G17.2.1.2
10.34	10.34	20.62	15.71	10.24	EHI_178960 |	acetyl-CoA synthetase, putative | location=DS571154:115223-117364(-) | length=713 | sequence_SO=supercontig | SO=protein_coding	1.55284	98.02	LCIITNAGGPGVISTDR	Carbamidomethyl(C)@2		0.137662	1743.04	1744.04	1742.9	1743.91	1	9	1.C24.2.1.3
10.34	10.34	20.62	15.71	10.24	EHI_178960 |	acetyl-CoA synthetase, putative | location=DS571154:115223-117364(-) | length=713 | sequence_SO=supercontig | SO=protein_coding	1.36653	99	MQFEPLFNPK	Protein Terminal Acetyl@N-term		0.0141885	1291.64	1292.65	1291.63	1292.63	1	8	1.F9.2.1.2
10.34	10.34	20.62	15.71	10.24	EHI_178960 |	acetyl-CoA synthetase, putative | location=DS571154:115223-117364(-) | length=713 | sequence_SO=supercontig | SO=protein_coding	0.974694	92.46	MCIEIQATCQK	Carbamidomethyl(C)@2; Carbamidomethyl(C)@9		0.0828294	1380.7	1381.71	1380.62	1381.63	1	7	1.B17.2.1.3
10.34	10.34	20.62	15.71	10.24	EHI_178960 |	acetyl-CoA synthetase, putative | location=DS571154:115223-117364(-) | length=713 | sequence_SO=supercontig | SO=protein_coding	0.446117	72.24	SSEGAAAAMSHTGSLAGNDAVYDAVFDR			0.186272	2769.42	2770.42	2769.23	2770.24	1	6	1.E20.2.1.5
10.34	10.34	20.62	15.71	10.24	EHI_178960 |	acetyl-CoA synthetase, putative | location=DS571154:115223-117364(-) | length=713 | sequence_SO=supercontig | SO=protein_coding	0	99	DTNIALPPIGLQEADR			0.0972999	1721.99	1723	1721.89	1722.9	1	9	1.D23.2.1.4
10.34	10.34	20.62	15.71	10.24	EHI_178960 |	acetyl-CoA synthetase, putative | location=DS571154:115223-117364(-) | length=713 | sequence_SO=supercontig | SO=protein_coding	0	89.12	MQFEPLFNPK	Protein Terminal Acetyl@N-term		0.00747462	1291.63	1292.64	1291.63	1292.63	1	6	1.F8.2.1.4
10	10	23.24	18.54	18.54	EHI_125950 |	alcohol dehydrogenase, putative | location=DS571160:75974-77125(-) | length=383 | sequence_SO=supercontig | SO=protein_coding	2	99	FFESVGGITR			0.0310068	1111.6	1112.6	1111.57	1112.57	1	10	1.C11.2.1.1
10	10	23.24	18.54	18.54	EHI_125950 |	alcohol dehydrogenase, putative | location=DS571160:75974-77125(-) | length=383 | sequence_SO=supercontig | SO=protein_coding	2	99	TIGAHHDISYEEVK			0.0878624	1597.86	1598.87	1597.77	1598.78	1	10	1.B8.2.1.4
10	10	23.24	18.54	18.54	EHI_125950 |	alcohol dehydrogenase, putative | location=DS571160:75974-77125(-) | length=383 | sequence_SO=supercontig | SO=protein_coding	2	99	VMMLYGGGSIK			0.0619141	1154.64	1155.65	1154.58	1155.59	1	11	1.C20.2.1.4
10	10	23.24	18.54	18.54	EHI_125950 |	alcohol dehydrogenase, putative | location=DS571160:75974-77125(-) | length=383 | sequence_SO=supercontig | SO=protein_coding	2	99	YNFDHSHVEEIASK			0.122845	1674.89	1675.89	1674.76	1675.77	1	11	1.B20.2.1.1
10	10	23.24	18.54	18.54	EHI_125950 |	alcohol dehydrogenase, putative | location=DS571160:75974-77125(-) | length=383 | sequence_SO=supercontig | SO=protein_coding	2	99	YVKPIVEFGGIEPNPAHETCMK	Carbamidomethyl(C)@20		0.186252	2515.41	2516.42	2515.22	2516.23	1	8	1.D23.2.1.5
10	10	23.24	18.54	18.54	EHI_125950 |	alcohol dehydrogenase, putative | location=DS571160:75974-77125(-) | length=383 | sequence_SO=supercontig | SO=protein_coding	0	80.56	FFESVGGITR			0.0249033	1111.59	1112.6	1111.57	1112.57	1	7	1.C13.2.1.1
10	10	23.24	18.54	18.54	EHI_125950 |	alcohol dehydrogenase, putative | location=DS571160:75974-77125(-) | length=383 | sequence_SO=supercontig | SO=protein_coding	0	32.87	FFESVGGITR			0.0249033	1111.59	1112.6	1111.57	1112.57	1	6	1.C12.2.1.1
10	10	23.24	18.54	18.54	EHI_125950 |	alcohol dehydrogenase, putative | location=DS571160:75974-77125(-) | length=383 | sequence_SO=supercontig | SO=protein_coding	0	31.46	FFESVGGITR			0.0256357	1111.59	1112.6	1111.57	1112.57	1	6	1.C14.2.1.2
10	10	23.24	18.54	18.54	EHI_125950 |	alcohol dehydrogenase, putative | location=DS571160:75974-77125(-) | length=383 | sequence_SO=supercontig | SO=protein_coding	0	90.86	TIGAHHDISYEEVK			0.0878624	1597.86	1598.87	1597.77	1598.78	1	7	1.B7.2.1.4
10	10	23.24	18.54	18.54	EHI_125950 |	alcohol dehydrogenase, putative | location=DS571160:75974-77125(-) | length=383 | sequence_SO=supercontig | SO=protein_coding	0	99	YNFDHSHVEEIASK			0.123089	1674.89	1675.89	1674.76	1675.77	1	12	1.B19.2.1.4
10	10	23.24	18.54	18.54	EHI_125950 |	alcohol dehydrogenase, putative | location=DS571160:75974-77125(-) | length=383 | sequence_SO=supercontig | SO=protein_coding	0	99	YNFDHSHVEEIASK			0.131756	1674.9	1675.9	1674.76	1675.77	1	9	1.B21.2.1.4
10	10	23.24	18.54	18.54	EHI_125950 |	alcohol dehydrogenase, putative | location=DS571160:75974-77125(-) | length=383 | sequence_SO=supercontig | SO=protein_coding	0	16.12	YVKPIVEFGGIEPNPAHETCMK	Carbamidomethyl(C)@20		0.212619	2515.44	2516.44	2515.22	2516.23	1	5	1.D22.2.1.6
8.67	8.67	16.52	10.76	3.098	EHI_051060 |	pyruvate:ferredoxin oxidoreductase | location=DS571149:171959-175447(+) | length=1162 | sequence_SO=supercontig | SO=protein_coding	2	99	IAGEHLPCVFHVTAR	Carbamidomethyl(C)@8		0.0441854	1705.92	1706.92	1705.87	1706.88	1	8	1.D12.2.1.3
8.67	8.67	16.52	10.76	3.098	EHI_051060 |	pyruvate:ferredoxin oxidoreductase | location=DS571149:171959-175447(+) | length=1162 | sequence_SO=supercontig | SO=protein_coding	1.4437	97.66	IFEYYGAADAER			0.0530234	1403.69	1404.7	1403.64	1404.64	1	8	1.C6.2.1.3
8.67	8.67	16.52	10.76	3.098	EHI_051060 |	pyruvate:ferredoxin oxidoreductase | location=DS571149:171959-175447(+) | length=1162 | sequence_SO=supercontig | SO=protein_coding	1.36653	97.16	LITQLYGER			0.05061	1091.65	1092.65	1091.6	1092.6	1	9	1.C4.2.1.2
8.67	8.67	16.52	10.76	3.098	EHI_051060 |	pyruvate:ferredoxin oxidoreductase | location=DS571149:171959-175447(+) | length=1162 | sequence_SO=supercontig | SO=protein_coding	1.01323	93.5	GDLEAFLAR			0.0483703	990.562	991.569	990.513	991.521	1	6	1.D22.2.1.3
8.67	8.67	16.52	10.76	3.098	EHI_051060 |	pyruvate:ferredoxin oxidoreductase | location=DS571149:171959-175447(+) | length=1162 | sequence_SO=supercontig | SO=protein_coding	0.747147	87.62	SQYLIQNADYTACHFPNYVK	Carbamidomethyl(C)@13		0.0786895	2431.21	2432.21	2431.13	2432.13	1	6	1.E5.2.1.5
8.67	8.67	16.52	10.76	3.098	EHI_051060 |	pyruvate:ferredoxin oxidoreductase | location=DS571149:171959-175447(+) | length=1162 | sequence_SO=supercontig | SO=protein_coding	0.667562	84.94	VPAEWANAPLETVTK			0.0410605	1624.89	1625.89	1624.85	1625.85	1	6	1.D12.2.1.4
8.67	8.67	16.52	10.76	3.098	EHI_051060 |	pyruvate:ferredoxin oxidoreductase | location=DS571149:171959-175447(+) | length=1162 | sequence_SO=supercontig | SO=protein_coding	0.625252	83.2	FYTIDAIK			0.0418132	969.559	970.566	969.517	970.524	1	5	1.C19.2.1.8
8.67	8.67	16.52	10.76	3.098	EHI_051060 |	pyruvate:ferredoxin oxidoreductase | location=DS571149:171959-175447(+) | length=1162 | sequence_SO=supercontig | SO=protein_coding	0.395774	69.65	ALAGQALSIFGDHSDVMACR	Carbamidomethyl(C)@19		0.102723	2118.1	2119.11	2118	2119.01	1	5	1.F3.2.1.1
8.67	8.67	16.52	10.76	3.098	EHI_051060 |	pyruvate:ferredoxin oxidoreductase | location=DS571149:171959-175447(+) | length=1162 | sequence_SO=supercontig | SO=protein_coding	0.372634	67.64	LVEQGKPGLQLDCSEVK	Carbamidomethyl(C)@13		0.192074	1899.17	1900.18	1898.98	1899.98	1	6	1.B24.2.1.6
8.67	8.67	16.52	10.76	3.098	EHI_051060 |	pyruvate:ferredoxin oxidoreductase | location=DS571149:171959-175447(+) | length=1162 | sequence_SO=supercontig | SO=protein_coding	0	40.66	ALAGQALSIFGDHSDVMACR	Carbamidomethyl(C)@19		0.0944221	2118.09	2119.1	2118	2119.01	1	5	1.F4.2.1.4
8.67	8.67	16.52	10.76	3.098	EHI_051060 |	pyruvate:ferredoxin oxidoreductase | location=DS571149:171959-175447(+) | length=1162 | sequence_SO=supercontig | SO=protein_coding	0	52.61	IAGEHLPCVFHVTAR	Carbamidomethyl(C)@8		0.0402792	1705.91	1706.92	1705.87	1706.88	1	5	1.D13.2.1.4
8.67	8.67	16.52	10.76	3.098	EHI_051060 |	pyruvate:ferredoxin oxidoreductase | location=DS571149:171959-175447(+) | length=1162 | sequence_SO=supercontig | SO=protein_coding	0	87.08	IFEYYGAADAER			0.0414267	1403.68	1404.68	1403.64	1404.64	1	7	1.C8.2.1.2
8.67	8.67	16.52	10.76	3.098	EHI_051060 |	pyruvate:ferredoxin oxidoreductase | location=DS571149:171959-175447(+) | length=1162 | sequence_SO=supercontig | SO=protein_coding	0	86.34	IFEYYGAADAER			0.0483848	1403.68	1404.69	1403.64	1404.64	1	8	1.C7.2.1.1
8.67	8.67	16.52	10.76	3.098	EHI_051060 |	pyruvate:ferredoxin oxidoreductase | location=DS571149:171959-175447(+) | length=1162 | sequence_SO=supercontig | SO=protein_coding	0	44.76	IFEYYGAADAER			0.0684043	1403.7	1404.71	1403.64	1404.64	1	5	1.C5.2.1.6
8.67	8.67	16.52	10.76	3.098	EHI_051060 |	pyruvate:ferredoxin oxidoreductase | location=DS571149:171959-175447(+) | length=1162 | sequence_SO=supercontig | SO=protein_coding	0	24.94	IFEYYGAADAER			0.0511924	1403.69	1404.69	1403.64	1404.64	1	6	1.C9.2.1.5
8.67	8.67	16.52	10.76	3.098	EHI_051060 |	pyruvate:ferredoxin oxidoreductase | location=DS571149:171959-175447(+) | length=1162 | sequence_SO=supercontig | SO=protein_coding	0	80.56	LITQLYGER			0.0347409	1091.63	1092.64	1091.6	1092.6	1	7	1.C6.2.1.6
8.67	8.67	16.52	10.76	3.098	EHI_051060 |	pyruvate:ferredoxin oxidoreductase | location=DS571149:171959-175447(+) | length=1162 | sequence_SO=supercontig | SO=protein_coding	0	58.2	LITQLYGER			0.0603756	1091.66	1092.66	1091.6	1092.6	1	6	1.C3.2.1.9
8.67	8.67	16.52	10.76	3.098	EHI_051060 |	pyruvate:ferredoxin oxidoreductase | location=DS571149:171959-175447(+) | length=1162 | sequence_SO=supercontig | SO=protein_coding	0	44.76	LVEQGKPGLQLDCSEVK	Carbamidomethyl(C)@13		0.159848	1899.14	1900.14	1898.98	1899.98	1	6	1.B23.2.1.6
8.67	8.67	16.52	10.76	3.098	EHI_051060 |	pyruvate:ferredoxin oxidoreductase | location=DS571149:171959-175447(+) | length=1162 | sequence_SO=supercontig | SO=protein_coding	0	15.48	VPAEWANAPLETVTK			0.0315391	1624.88	1625.88	1624.85	1625.85	1	4	1.D11.2.1.5
8.44	8.44	21.28	21.28	17.02	EHI_182900 |; EHI_163750 |; EHI_159150 |; EHI_142730 |; EHI_140120 |; EHI_126190 |; EHI_107290 |	actin | location=DS571156:65548-66678(-) | length=376 | sequence_SO=supercontig | SO=protein_coding; actin, putative | location=DS571246:40339-41469(+) | length=376 | sequence_SO=supercontig | SO=protein_coding; actin, putative | location=DS571167:8190-9320(-) | length=376 | sequence_SO=supercontig | SO=protein_coding; actin, putative | location=DS571297:12274-13404(+) | length=376 | sequence_SO=…	2	99	GDEEVQALVVDNGSGMCK	Protein Terminal Acetyl@N-term; Carbamidomethyl(C)@17	cleaved M-G@N-term	0.0678632	1948.92	1949.93	1948.85	1949.86	1	14	1.D8.2.1.3
8.44	8.44	21.28	21.28	17.02	EHI_182900 |; EHI_163750 |; EHI_159150 |; EHI_142730 |; EHI_140120 |; EHI_126190 |; EHI_107290 |	actin | location=DS571156:65548-66678(-) | length=376 | sequence_SO=supercontig | SO=protein_coding; actin, putative | location=DS571246:40339-41469(+) | length=376 | sequence_SO=supercontig | SO=protein_coding; actin, putative | location=DS571167:8190-9320(-) | length=376 | sequence_SO=supercontig | SO=protein_coding; actin, putative | location=DS571297:12274-13404(+) | length=376 | sequence_SO=…	2	99	ITKEEYDESGPAIVHR		cleaved W-I@N-term; missed K-E@3	0.0945934	1843.01	1844.01	1842.91	1843.92	1	10	1.B7.2.1.1
8.44	8.44	21.28	21.28	17.02	EHI_182900 |; EHI_163750 |; EHI_159150 |; EHI_142730 |; EHI_140120 |; EHI_126190 |; EHI_107290 |	actin | location=DS571156:65548-66678(-) | length=376 | sequence_SO=supercontig | SO=protein_coding; actin, putative | location=DS571246:40339-41469(+) | length=376 | sequence_SO=supercontig | SO=protein_coding; actin, putative | location=DS571167:8190-9320(-) | length=376 | sequence_SO=supercontig | SO=protein_coding; actin, putative | location=DS571297:12274-13404(+) | length=376 | sequence_SO=…	2	99	LCYVAEDFNEEMQK	Carbamidomethyl(C)@2		0.0564947	1774.81	1775.82	1774.75	1775.76	1	9	1.D7.2.1.4
8.44	8.44	21.28	21.28	17.02	EHI_182900 |; EHI_163750 |; EHI_159150 |; EHI_142730 |; EHI_140120 |; EHI_126190 |; EHI_107290 |	actin | location=DS571156:65548-66678(-) | length=376 | sequence_SO=supercontig | SO=protein_coding; actin, putative | location=DS571246:40339-41469(+) | length=376 | sequence_SO=supercontig | SO=protein_coding; actin, putative | location=DS571167:8190-9320(-) | length=376 | sequence_SO=supercontig | SO=protein_coding; actin, putative | location=DS571297:12274-13404(+) | length=376 | sequence_SO=…	2	99	SYELPDGQVITVGNER			0.050733	1775.92	1776.93	1775.87	1776.88	1	11	1.D15.2.1.1
8.44	8.44	21.28	21.28	17.02	EHI_182900 |; EHI_163750 |; EHI_159150 |; EHI_142730 |; EHI_140120 |; EHI_126190 |; EHI_107290 |	actin | location=DS571156:65548-66678(-) | length=376 | sequence_SO=supercontig | SO=protein_coding; actin, putative | location=DS571246:40339-41469(+) | length=376 | sequence_SO=supercontig | SO=protein_coding; actin, putative | location=DS571167:8190-9320(-) | length=376 | sequence_SO=supercontig | SO=protein_coding; actin, putative | location=DS571297:12274-13404(+) | length=376 | sequence_SO=…	0.442493	74.11	YPIEHGIVNNWDDMEK			0.113978	1959	1960.01	1958.88	1959.89	1	5	1.D19.2.1.8
8.44	8.44	21.28	21.28	17.02	EHI_182900 |; EHI_163750 |; EHI_159150 |; EHI_142730 |; EHI_140120 |; EHI_126190 |; EHI_107290 |	actin | location=DS571156:65548-66678(-) | length=376 | sequence_SO=supercontig | SO=protein_coding; actin, putative | location=DS571246:40339-41469(+) | length=376 | sequence_SO=supercontig | SO=protein_coding; actin, putative | location=DS571167:8190-9320(-) | length=376 | sequence_SO=supercontig | SO=protein_coding; actin, putative | location=DS571297:12274-13404(+) | length=376 | sequence_SO=…	0	99	GDEEVQALVVDNGSGMCK	Protein Terminal Acetyl@N-term; Deamidated(N)@12; Carbamidomethyl(C)@17	cleaved M-G@N-term	0.184189	1950.02	1951.03	1949.83	1950.84	1	12	1.C24.2.1.4
8.44	8.44	21.28	21.28	17.02	EHI_182900 |; EHI_163750 |; EHI_159150 |; EHI_142730 |; EHI_140120 |; EHI_126190 |; EHI_107290 |	actin | location=DS571156:65548-66678(-) | length=376 | sequence_SO=supercontig | SO=protein_coding; actin, putative | location=DS571246:40339-41469(+) | length=376 | sequence_SO=supercontig | SO=protein_coding; actin, putative | location=DS571167:8190-9320(-) | length=376 | sequence_SO=supercontig | SO=protein_coding; actin, putative | location=DS571297:12274-13404(+) | length=376 | sequence_SO=…	0	99	GDEEVQALVVDNGSGMCK	Protein Terminal Acetyl@N-term; Deamidated(N)@12; Carbamidomethyl(C)@17	cleaved M-G@N-term	0.166123	1950	1951.01	1949.83	1950.84	1	14	1.D1.2.1.2
8.44	8.44	21.28	21.28	17.02	EHI_182900 |; EHI_163750 |; EHI_159150 |; EHI_142730 |; EHI_140120 |; EHI_126190 |; EHI_107290 |	actin | location=DS571156:65548-66678(-) | length=376 | sequence_SO=supercontig | SO=protein_coding; actin, putative | location=DS571246:40339-41469(+) | length=376 | sequence_SO=supercontig | SO=protein_coding; actin, putative | location=DS571167:8190-9320(-) | length=376 | sequence_SO=supercontig | SO=protein_coding; actin, putative | location=DS571297:12274-13404(+) | length=376 | sequence_SO=…	0	99	GDEEVQALVVDNGSGMCK	Protein Terminal Acetyl@N-term; Deamidated(N)@12; Carbamidomethyl(C)@17	cleaved M-G@N-term	0.070664	1949.91	1950.91	1949.83	1950.84	1	9	1.D14.2.1.4
8.44	8.44	21.28	21.28	17.02	EHI_182900 |; EHI_163750 |; EHI_159150 |; EHI_142730 |; EHI_140120 |; EHI_126190 |; EHI_107290 |	actin | location=DS571156:65548-66678(-) | length=376 | sequence_SO=supercontig | SO=protein_coding; actin, putative | location=DS571246:40339-41469(+) | length=376 | sequence_SO=supercontig | SO=protein_coding; actin, putative | location=DS571167:8190-9320(-) | length=376 | sequence_SO=supercontig | SO=protein_coding; actin, putative | location=DS571297:12274-13404(+) | length=376 | sequence_SO=…	0	99	GDEEVQALVVDNGSGMCK	Protein Terminal Acetyl@N-term; Deamidated(N)@12; Carbamidomethyl(C)@17	cleaved M-G@N-term	0.125718	1949.96	1950.97	1949.83	1950.84	1	12	1.D2.2.1.3
8.44	8.44	21.28	21.28	17.02	EHI_182900 |; EHI_163750 |; EHI_159150 |; EHI_142730 |; EHI_140120 |; EHI_126190 |; EHI_107290 |	actin | location=DS571156:65548-66678(-) | length=376 | sequence_SO=supercontig | SO=protein_coding; actin, putative | location=DS571246:40339-41469(+) | length=376 | sequence_SO=supercontig | SO=protein_coding; actin, putative | location=DS571167:8190-9320(-) | length=376 | sequence_SO=supercontig | SO=protein_coding; actin, putative | location=DS571297:12274-13404(+) | length=376 | sequence_SO=…	0	99	GDEEVQALVVDNGSGMCK	Protein Terminal Acetyl@N-term; Deamidated(N)@12; Carbamidomethyl(C)@17	cleaved M-G@N-term	0.129136	1949.96	1950.97	1949.83	1950.84	1	17	1.D3.2.1.4
8.44	8.44	21.28	21.28	17.02	EHI_182900 |; EHI_163750 |; EHI_159150 |; EHI_142730 |; EHI_140120 |; EHI_126190 |; EHI_107290 |	actin | location=DS571156:65548-66678(-) | length=376 | sequence_SO=supercontig | SO=protein_coding; actin, putative | location=DS571246:40339-41469(+) | length=376 | sequence_SO=supercontig | SO=protein_coding; actin, putative | location=DS571167:8190-9320(-) | length=376 | sequence_SO=supercontig | SO=protein_coding; actin, putative | location=DS571297:12274-13404(+) | length=376 | sequence_SO=…	0	99	GDEEVQALVVDNGSGMCK	Protein Terminal Acetyl@N-term; Carbamidomethyl(C)@17	cleaved M-G@N-term	0.0718915	1948.92	1949.93	1948.85	1949.86	1	12	1.D7.2.1.7
8.44	8.44	21.28	21.28	17.02	EHI_182900 |; EHI_163750 |; EHI_159150 |; EHI_142730 |; EHI_140120 |; EHI_126190 |; EHI_107290 |	actin | location=DS571156:65548-66678(-) | length=376 | sequence_SO=supercontig | SO=protein_coding; actin, putative | location=DS571246:40339-41469(+) | length=376 | sequence_SO=supercontig | SO=protein_coding; actin, putative | location=DS571167:8190-9320(-) | length=376 | sequence_SO=supercontig | SO=protein_coding; actin, putative | location=DS571297:12274-13404(+) | length=376 | sequence_SO=…	0	99	GDEEVQALVVDNGSGMCK	Protein Terminal Acetyl@N-term; Carbamidomethyl(C)@17	cleaved M-G@N-term	0.0892255	1948.94	1949.95	1948.85	1949.86	1	13	1.D9.2.1.5
8.44	8.44	21.28	21.28	17.02	EHI_182900 |; EHI_163750 |; EHI_159150 |; EHI_142730 |; EHI_140120 |; EHI_126190 |; EHI_107290 |	actin | location=DS571156:65548-66678(-) | length=376 | sequence_SO=supercontig | SO=protein_coding; actin, putative | location=DS571246:40339-41469(+) | length=376 | sequence_SO=supercontig | SO=protein_coding; actin, putative | location=DS571167:8190-9320(-) | length=376 | sequence_SO=supercontig | SO=protein_coding; actin, putative | location=DS571297:12274-13404(+) | length=376 | sequence_SO=…	0	99	ITKEEYDESGPAIVHR		cleaved W-I@N-term; missed K-E@3	0.0987438	1843.01	1844.02	1842.91	1843.92	1	8	1.B8.2.1.1
8.44	8.44	21.28	21.28	17.02	EHI_182900 |; EHI_163750 |; EHI_159150 |; EHI_142730 |; EHI_140120 |; EHI_126190 |; EHI_107290 |	actin | location=DS571156:65548-66678(-) | length=376 | sequence_SO=supercontig | SO=protein_coding; actin, putative | location=DS571246:40339-41469(+) | length=376 | sequence_SO=supercontig | SO=protein_coding; actin, putative | location=DS571167:8190-9320(-) | length=376 | sequence_SO=supercontig | SO=protein_coding; actin, putative | location=DS571297:12274-13404(+) | length=376 | sequence_SO=…	0	99	LCYVAEDFNEEMQK	Carbamidomethyl(C)@2		0.084815	1774.84	1775.85	1774.75	1775.76	1	8	1.D5.2.1.2
8.44	8.44	21.28	21.28	17.02	EHI_182900 |; EHI_163750 |; EHI_159150 |; EHI_142730 |; EHI_140120 |; EHI_126190 |; EHI_107290 |	actin | location=DS571156:65548-66678(-) | length=376 | sequence_SO=supercontig | SO=protein_coding; actin, putative | location=DS571246:40339-41469(+) | length=376 | sequence_SO=supercontig | SO=protein_coding; actin, putative | location=DS571167:8190-9320(-) | length=376 | sequence_SO=supercontig | SO=protein_coding; actin, putative | location=DS571297:12274-13404(+) | length=376 | sequence_SO=…	0	98.53	LCYVAEDFNEEMQK	Carbamidomethyl(C)@2		0.0607672	1774.81	1775.82	1774.75	1775.76	1	7	1.D6.2.1.1
8.44	8.44	21.28	21.28	17.02	EHI_182900 |; EHI_163750 |; EHI_159150 |; EHI_142730 |; EHI_140120 |; EHI_126190 |; EHI_107290 |	actin | location=DS571156:65548-66678(-) | length=376 | sequence_SO=supercontig | SO=protein_coding; actin, putative | location=DS571246:40339-41469(+) | length=376 | sequence_SO=supercontig | SO=protein_coding; actin, putative | location=DS571167:8190-9320(-) | length=376 | sequence_SO=supercontig | SO=protein_coding; actin, putative | location=DS571297:12274-13404(+) | length=376 | sequence_SO=…	0	97.54	LCYVAEDFNEEMQK	Carbamidomethyl(C)@2		0.0474615	1774.8	1775.81	1774.75	1775.76	1	7	1.D8.2.1.8
8.44	8.44	21.28	21.28	17.02	EHI_182900 |; EHI_163750 |; EHI_159150 |; EHI_142730 |; EHI_140120 |; EHI_126190 |; EHI_107290 |	actin | location=DS571156:65548-66678(-) | length=376 | sequence_SO=supercontig | SO=protein_coding; actin, putative | location=DS571246:40339-41469(+) | length=376 | sequence_SO=supercontig | SO=protein_coding; actin, putative | location=DS571167:8190-9320(-) | length=376 | sequence_SO=supercontig | SO=protein_coding; actin, putative | location=DS571297:12274-13404(+) | length=376 | sequence_SO=…	0	99	SYELPDGQVITVGNER			0.0589117	1775.93	1776.93	1775.87	1776.88	1	10	1.D16.2.1.1
8.44	8.44	21.28	21.28	17.02	EHI_182900 |; EHI_163750 |; EHI_159150 |; EHI_142730 |; EHI_140120 |; EHI_126190 |; EHI_107290 |	actin | location=DS571156:65548-66678(-) | length=376 | sequence_SO=supercontig | SO=protein_coding; actin, putative | location=DS571246:40339-41469(+) | length=376 | sequence_SO=supercontig | SO=protein_coding; actin, putative | location=DS571167:8190-9320(-) | length=376 | sequence_SO=supercontig | SO=protein_coding; actin, putative | location=DS571297:12274-13404(+) | length=376 | sequence_SO=…	0	99	SYELPDGQVITVGNER			0.0403571	1775.91	1776.92	1775.87	1776.88	1	11	1.D14.2.1.2
8.44	8.44	21.28	21.28	17.02	EHI_182900 |; EHI_163750 |; EHI_159150 |; EHI_142730 |; EHI_140120 |; EHI_126190 |; EHI_107290 |	actin | location=DS571156:65548-66678(-) | length=376 | sequence_SO=supercontig | SO=protein_coding; actin, putative | location=DS571246:40339-41469(+) | length=376 | sequence_SO=supercontig | SO=protein_coding; actin, putative | location=DS571167:8190-9320(-) | length=376 | sequence_SO=supercontig | SO=protein_coding; actin, putative | location=DS571297:12274-13404(+) | length=376 | sequence_SO=…	0	96.73	SYELPDGQVITVGNER			0.0891852	1775.96	1776.96	1775.87	1776.88	1	7	1.D18.2.1.2
8.44	8.44	21.28	21.28	17.02	EHI_182900 |; EHI_163750 |; EHI_159150 |; EHI_142730 |; EHI_140120 |; EHI_126190 |; EHI_107290 |	actin | location=DS571156:65548-66678(-) | length=376 | sequence_SO=supercontig | SO=protein_coding; actin, putative | location=DS571246:40339-41469(+) | length=376 | sequence_SO=supercontig | SO=protein_coding; actin, putative | location=DS571167:8190-9320(-) | length=376 | sequence_SO=supercontig | SO=protein_coding; actin, putative | location=DS571297:12274-13404(+) | length=376 | sequence_SO=…	0	60.32	SYELPDGQVITVGNER			0.0696539	1775.94	1776.95	1775.87	1776.88	1	6	1.D17.2.1.1
7.7	7.7	9.59	7.811	4.95	EHI_133900 |	galactose-inhibitable lectin 170 kDa subunit, putative | location=DS571212:21459-25340(+) | length=1293 | sequence_SO=supercontig | SO=protein_coding	2	99	EADKEAYCTYEITTR	Carbamidomethyl(C)@8	missed K-E@4	0.133912	1848.95	1849.96	1848.82	1849.83	1	11	1.B19.2.1.1
7.7	7.7	9.59	7.811	4.95	EHI_133900 |	galactose-inhibitable lectin 170 kDa subunit, putative | location=DS571212:21459-25340(+) | length=1293 | sequence_SO=supercontig | SO=protein_coding	2	99	YEVDWDNVPVDEQR			0.134511	1762.91	1763.92	1762.78	1763.79	1	11	1.D1.2.1.3
7.7	7.7	9.59	7.811	4.95	EHI_133900 |	galactose-inhibitable lectin 170 kDa subunit, putative | location=DS571212:21459-25340(+) | length=1293 | sequence_SO=supercontig | SO=protein_coding	1.30103	97.07	TCTVSEEFPTITPNQGR	Carbamidomethyl(C)@2		0.0885663	1935.99	1936.99	1935.9	1936.91	1	7	1.C15.2.1.3
7.7	7.7	9.59	7.811	4.95	EHI_133900 |	galactose-inhibitable lectin 170 kDa subunit, putative | location=DS571212:21459-25340(+) | length=1293 | sequence_SO=supercontig | SO=protein_coding	1.25964	96.78	NNNCIIDPNFDCQPIECK	Carbamidomethyl(C)@4; Carbamidomethyl(C)@12; Carbamidomethyl(C)@17		0.186882	2250.14	2251.14	2249.95	2250.96	1	6	1.D2.2.1.7
7.7	7.7	9.59	7.811	4.95	EHI_133900 |	galactose-inhibitable lectin 170 kDa subunit, putative | location=DS571212:21459-25340(+) | length=1293 | sequence_SO=supercontig | SO=protein_coding	0.853872	91.51	SDNDICAECSSLTCPADTTYR	Carbamidomethyl(C)@6; Carbamidomethyl(C)@9; Carbamidomethyl(C)@14		0.22538	2435.19	2436.2	2434.97	2435.97	1	8	1.C1.2.1.6
7.7	7.7	9.59	7.811	4.95	EHI_133900 |	galactose-inhibitable lectin 170 kDa subunit, putative | location=DS571212:21459-25340(+) | length=1293 | sequence_SO=supercontig | SO=protein_coding	0.229885	55.03	FVQLTDDPSLDSEHFR			0.0546599	1904.94	1905.95	1904.89	1905.9	1	6	1.D9.2.1.4
7.7	7.7	9.59	7.811	4.95	EHI_133900 |	galactose-inhibitable lectin 170 kDa subunit, putative | location=DS571212:21459-25340(+) | length=1293 | sequence_SO=supercontig | SO=protein_coding	0.0525663	18.36	LHLPQSEEFMK			0.0917444	1357.76	1358.77	1357.67	1358.68	1	4	1.C24.2.1.7
7.7	7.7	9.59	7.811	4.95	EHI_133900 |	galactose-inhibitable lectin 170 kDa subunit, putative | location=DS571212:21459-25340(+) | length=1293 | sequence_SO=supercontig | SO=protein_coding	0	99	EADKEAYCTYEITTR	Carbamidomethyl(C)@8	missed K-E@4	0.121094	1848.94	1849.95	1848.82	1849.83	1	10	1.B18.2.1.1
7.7	7.7	9.59	7.811	4.95	EHI_133900 |	galactose-inhibitable lectin 170 kDa subunit, putative | location=DS571212:21459-25340(+) | length=1293 | sequence_SO=supercontig | SO=protein_coding	0	99	EADKEAYCTYEITTR	Carbamidomethyl(C)@8	missed K-E@4	0.11377	1848.93	1849.94	1848.82	1849.83	1	10	1.B17.2.1.2
7.7	7.7	9.59	7.811	4.95	EHI_133900 |	galactose-inhibitable lectin 170 kDa subunit, putative | location=DS571212:21459-25340(+) | length=1293 | sequence_SO=supercontig | SO=protein_coding	0	86.34	EADKEAYCTYEITTR	Carbamidomethyl(C)@8	missed K-E@4	0.137574	1848.96	1849.96	1848.82	1849.83	1	7	1.B20.2.1.2
7.7	7.7	9.59	7.811	4.95	EHI_133900 |	galactose-inhibitable lectin 170 kDa subunit, putative | location=DS571212:21459-25340(+) | length=1293 | sequence_SO=supercontig | SO=protein_coding	0	82.97	TCTVSEEFPTITPNQGR	Carbamidomethyl(C)@2		0.0774579	1935.98	1936.98	1935.9	1936.91	1	6	1.C16.2.1.3
7.7	7.7	9.59	7.811	4.95	EHI_133900 |	galactose-inhibitable lectin 170 kDa subunit, putative | location=DS571212:21459-25340(+) | length=1293 | sequence_SO=supercontig | SO=protein_coding	0	94.65	YEVDWDNVPVDEQR			0.0985006	1762.88	1763.89	1762.78	1763.79	1	7	1.D3.2.1.3
7.7	7.7	9.59	7.811	4.95	EHI_133900 |	galactose-inhibitable lectin 170 kDa subunit, putative | location=DS571212:21459-25340(+) | length=1293 | sequence_SO=supercontig | SO=protein_coding	0	40.66	YEVDWDNVPVDEQR			0.104116	1762.88	1763.89	1762.78	1763.79	1	5	1.D2.2.1.1
7.47	7.47	26.95	26.95	17.07	EHI_187020 |; EHI_167320 |; EHI_008200 |	glyceraldehyde-3-phosphate dehydrogenase, putative | location=DS571159:78953-79957(+) | length=334 | sequence_SO=supercontig | SO=protein_coding; glyceraldehyde-3-phosphate dehydrogenase, putative | location=DS571473:10085-11089(+) | length=334 | sequence_SO=supercontig | SO=protein_coding; glyceraldehyde-3-phosphate dehydrogenase, putative | location=DS571178:85918-86922(+) | length=334 | sequen…	2	99	KDFELVAINDPFMDPK		missed K-D@1	0.0278834	1877.95	1878.96	1877.92	1878.93	1	11	1.F13.2.1.1
7.47	7.47	26.95	26.95	17.07	EHI_187020 |; EHI_167320 |; EHI_008200 |	glyceraldehyde-3-phosphate dehydrogenase, putative | location=DS571159:78953-79957(+) | length=334 | sequence_SO=supercontig | SO=protein_coding; glyceraldehyde-3-phosphate dehydrogenase, putative | location=DS571473:10085-11089(+) | length=334 | sequence_SO=supercontig | SO=protein_coding; glyceraldehyde-3-phosphate dehydrogenase, putative | location=DS571178:85918-86922(+) | length=334 | sequen…	2	99	YMVYLLK			0.0231851	928.532	929.54	928.509	929.516	1	9	1.D17.2.1.7
7.47	7.47	26.95	26.95	17.07	EHI_187020 |; EHI_167320 |; EHI_008200 |	glyceraldehyde-3-phosphate dehydrogenase, putative | location=DS571159:78953-79957(+) | length=334 | sequence_SO=supercontig | SO=protein_coding; glyceraldehyde-3-phosphate dehydrogenase, putative | location=DS571473:10085-11089(+) | length=334 | sequence_SO=supercontig | SO=protein_coding; glyceraldehyde-3-phosphate dehydrogenase, putative | location=DS571178:85918-86922(+) | length=334 | sequen…	1.56864	98.5	VGTPDVSCVDLTCR	Carbamidomethyl(C)@8; Carbamidomethyl(C)@13		0.115523	1577.83	1578.84	1577.72	1578.73	1	10	1.B22.2.1.3
7.47	7.47	26.95	26.95	17.07	EHI_187020 |; EHI_167320 |; EHI_008200 |	glyceraldehyde-3-phosphate dehydrogenase, putative | location=DS571159:78953-79957(+) | length=334 | sequence_SO=supercontig | SO=protein_coding; glyceraldehyde-3-phosphate dehydrogenase, putative | location=DS571473:10085-11089(+) | length=334 | sequence_SO=supercontig | SO=protein_coding; glyceraldehyde-3-phosphate dehydrogenase, putative | location=DS571178:85918-86922(+) | length=334 | sequen…	1.33724	97.42	GILGYTEDLVVSSDFVHDNR			0.0491544	2235.13	2236.14	2235.08	2236.09	1	7	1.G12.2.1.1
7.47	7.47	26.95	26.95	17.07	EHI_187020 |; EHI_167320 |; EHI_008200 |	glyceraldehyde-3-phosphate dehydrogenase, putative | location=DS571159:78953-79957(+) | length=334 | sequence_SO=supercontig | SO=protein_coding; glyceraldehyde-3-phosphate dehydrogenase, putative | location=DS571473:10085-11089(+) | length=334 | sequence_SO=supercontig | SO=protein_coding; glyceraldehyde-3-phosphate dehydrogenase, putative | location=DS571178:85918-86922(+) | length=334 | sequen…	0.508638	80.3	LVSWYDNEWGYSNR			0.0406322	1787.83	1788.84	1787.79	1788.8	1	5	1.E11.2.1.7
7.47	7.47	26.95	26.95	17.07	EHI_187020 |; EHI_167320 |; EHI_008200 |	glyceraldehyde-3-phosphate dehydrogenase, putative | location=DS571159:78953-79957(+) | length=334 | sequence_SO=supercontig | SO=protein_coding; glyceraldehyde-3-phosphate dehydrogenase, putative | location=DS571473:10085-11089(+) | length=334 | sequence_SO=supercontig | SO=protein_coding; glyceraldehyde-3-phosphate dehydrogenase, putative | location=DS571178:85918-86922(+) | length=334 | sequen…	0.0570004	52.27	QFEGTVEAGENAIIVNGHK	Deamidated(N)@16		0.128234	2013.11	2014.12	2012.98	2013.99	1	5	1.C18.2.1.7
7.47	7.47	26.95	26.95	17.07	EHI_187020 |; EHI_167320 |; EHI_008200 |	glyceraldehyde-3-phosphate dehydrogenase, putative | location=DS571159:78953-79957(+) | length=334 | sequence_SO=supercontig | SO=protein_coding; glyceraldehyde-3-phosphate dehydrogenase, putative | location=DS571473:10085-11089(+) | length=334 | sequence_SO=supercontig | SO=protein_coding; glyceraldehyde-3-phosphate dehydrogenase, putative | location=DS571178:85918-86922(+) | length=334 | sequen…	0	97.91	VGTPDVSCVDLTCR	Carbamidomethyl(C)@8; Carbamidomethyl(C)@13		0.136031	1577.85	1578.86	1577.72	1578.73	1	8	1.B23.2.1.1
7.47	7.47	26.95	26.95	17.07	EHI_187020 |; EHI_167320 |; EHI_008200 |	glyceraldehyde-3-phosphate dehydrogenase, putative | location=DS571159:78953-79957(+) | length=334 | sequence_SO=supercontig | SO=protein_coding; glyceraldehyde-3-phosphate dehydrogenase, putative | location=DS571473:10085-11089(+) | length=334 | sequence_SO=supercontig | SO=protein_coding; glyceraldehyde-3-phosphate dehydrogenase, putative | location=DS571178:85918-86922(+) | length=334 | sequen…	0	96.18	VGTPDVSCVDLTCR	Carbamidomethyl(C)@8; Carbamidomethyl(C)@13		0.125166	1577.84	1578.85	1577.72	1578.73	1	9	1.C1.2.1.1
7.47	7.47	26.95	26.95	17.07	EHI_187020 |; EHI_167320 |; EHI_008200 |	glyceraldehyde-3-phosphate dehydrogenase, putative | location=DS571159:78953-79957(+) | length=334 | sequence_SO=supercontig | SO=protein_coding; glyceraldehyde-3-phosphate dehydrogenase, putative | location=DS571473:10085-11089(+) | length=334 | sequence_SO=supercontig | SO=protein_coding; glyceraldehyde-3-phosphate dehydrogenase, putative | location=DS571178:85918-86922(+) | length=334 | sequen…	0	85.14	VGTPDVSCVDLTCR	Carbamidomethyl(C)@8; Carbamidomethyl(C)@13		0.16252	1577.88	1578.89	1577.72	1578.73	1	7	1.B24.2.1.1
7.47	7.47	26.95	26.95	17.07	EHI_187020 |; EHI_167320 |; EHI_008200 |	glyceraldehyde-3-phosphate dehydrogenase, putative | location=DS571159:78953-79957(+) | length=334 | sequence_SO=supercontig | SO=protein_coding; glyceraldehyde-3-phosphate dehydrogenase, putative | location=DS571473:10085-11089(+) | length=334 | sequence_SO=supercontig | SO=protein_coding; glyceraldehyde-3-phosphate dehydrogenase, putative | location=DS571178:85918-86922(+) | length=334 | sequen…	0	85.14	VGTPDVSCVDLTCR	Carbamidomethyl(C)@8; Carbamidomethyl(C)@13		0.103438	1577.82	1578.83	1577.72	1578.73	1	7	1.C2.2.1.3
7.47	7.47	26.95	26.95	17.07	EHI_187020 |; EHI_167320 |; EHI_008200 |	glyceraldehyde-3-phosphate dehydrogenase, putative | location=DS571159:78953-79957(+) | length=334 | sequence_SO=supercontig | SO=protein_coding; glyceraldehyde-3-phosphate dehydrogenase, putative | location=DS571473:10085-11089(+) | length=334 | sequence_SO=supercontig | SO=protein_coding; glyceraldehyde-3-phosphate dehydrogenase, putative | location=DS571178:85918-86922(+) | length=334 | sequen…	0	95.81	YMVYLLK			0.0168374	928.526	929.533	928.509	929.516	1	7	1.D16.2.1.8
7	7	25	17.71	11.98	EHI_198760 |	alcohol dehydrogenase 3, putative | location=DS571165:37298-38452(+) | length=384 | sequence_SO=supercontig | SO=protein_coding	2	99	IGVVLTIPATGSETNCWGVISR	Carbamidomethyl(C)@16		0.0397874	2329.25	2330.26	2329.21	2330.22	1	11	1.F10.2.1.2
7	7	25	17.71	11.98	EHI_198760 |	alcohol dehydrogenase 3, putative | location=DS571165:37298-38452(+) | length=384 | sequence_SO=supercontig | SO=protein_coding	2	99	LIQMGEQVFGIK			0.012218	1361.75	1362.76	1361.74	1362.74	1	9	1.E9.2.1.1
7	7	25	17.71	11.98	EHI_198760 |	alcohol dehydrogenase 3, putative | location=DS571165:37298-38452(+) | length=384 | sequence_SO=supercontig | SO=protein_coding	2	99	TMLNFTYYNPVR	Protein Terminal Acetyl@N-term	cleaved M-T@N-term	0.0149534	1559.76	1560.77	1559.74	1560.75	1	13	1.F10.2.1.1
7	7	25	17.71	11.98	EHI_198760 |	alcohol dehydrogenase 3, putative | location=DS571165:37298-38452(+) | length=384 | sequence_SO=supercontig | SO=protein_coding	1.00436	94.57	HIKPIVEFGGIEPNPSHETCIK	Carbamidomethyl(C)@20		0.166066	2501.44	2502.45	2501.27	2502.28	1	6	1.D19.2.1.3
7	7	25	17.71	11.98	EHI_198760 |	alcohol dehydrogenase 3, putative | location=DS571165:37298-38452(+) | length=384 | sequence_SO=supercontig | SO=protein_coding	0	32.46	HIKPIVEFGGIEPNPSHETCIK	Carbamidomethyl(C)@20		0.185841	2501.46	2502.47	2501.27	2502.28	1	5	1.D20.2.1.4
7	7	25	17.71	11.98	EHI_198760 |	alcohol dehydrogenase 3, putative | location=DS571165:37298-38452(+) | length=384 | sequence_SO=supercontig | SO=protein_coding	0	93.2	IGVVLTIPATGSETNCWGVISR	Carbamidomethyl(C)@16		0.0490647	2329.26	2330.27	2329.21	2330.22	1	7	1.F11.2.1.2
7	7	25	17.71	11.98	EHI_198760 |	alcohol dehydrogenase 3, putative | location=DS571165:37298-38452(+) | length=384 | sequence_SO=supercontig | SO=protein_coding	0	97.84	LIQMGEQVFGIK			0.0084338	1361.75	1362.75	1361.74	1362.74	1	6	1.E10.2.1.5
7	7	25	17.71	11.98	EHI_198760 |	alcohol dehydrogenase 3, putative | location=DS571165:37298-38452(+) | length=384 | sequence_SO=supercontig | SO=protein_coding	0	98.96	TMLNFTYYNPVR	Protein Terminal Acetyl@N-term	cleaved M-T@N-term	0.0276487	1559.77	1560.78	1559.74	1560.75	1	9	1.F9.2.1.1
7	7	25	17.71	11.98	EHI_198760 |	alcohol dehydrogenase 3, putative | location=DS571165:37298-38452(+) | length=384 | sequence_SO=supercontig | SO=protein_coding	0	98.47	TMLNFTYYNPVR	Protein Terminal Acetyl@N-term	cleaved M-T@N-term	0.01947	1559.76	1560.77	1559.74	1560.75	1	10	1.F11.2.1.1
7	7	25	17.71	11.98	EHI_198760 |	alcohol dehydrogenase 3, putative | location=DS571165:37298-38452(+) | length=384 | sequence_SO=supercontig | SO=protein_coding	0	95.81	TMLNFTYYNPVR	Protein Terminal Acetyl@N-term	cleaved M-T@N-term	0.0198362	1559.76	1560.77	1559.74	1560.75	1	8	1.F12.2.1.1
7	7	25	17.71	11.98	EHI_198760 |	alcohol dehydrogenase 3, putative | location=DS571165:37298-38452(+) | length=384 | sequence_SO=supercontig | SO=protein_coding	0	15.48	TMLNFTYYNPVR	Protein Terminal Acetyl@N-term	cleaved M-T@N-term	0.0192258	1559.76	1560.77	1559.74	1560.75	1	5	1.F13.2.1.2
6.49	6.49	31.9	14.71	10.18	EHI_102170 |; EHI_052400 |	elongation factor 1-alpha 1 | location=DS571574:7317-8645(+) | length=442 | sequence_SO=supercontig | SO=protein_coding; elongation factor 1-alpha 1 | location=DS571464:2983-4311(-) | length=442 | sequence_SO=supercontig | SO=protein_coding	2	99	ALDSVTPPERPVDKPLR		cleaved G-A@N-term	0.120824	1889.16	1890.16	1889.04	1890.04	1	8	1.B19.2.1.3
6.49	6.49	31.9	14.71	10.18	EHI_102170 |; EHI_052400 |	elongation factor 1-alpha 1 | location=DS571574:7317-8645(+) | length=442 | sequence_SO=supercontig | SO=protein_coding; elongation factor 1-alpha 1 | location=DS571464:2983-4311(-) | length=442 | sequence_SO=supercontig | SO=protein_coding	2	99	YAWVLDNLK			0.00649691	1120.6	1121.61	1120.59	1121.6	1	9	1.E13.2.1.7
6.49	6.49	31.9	14.71	10.18	EHI_102170 |; EHI_052400 |	elongation factor 1-alpha 1 | location=DS571574:7317-8645(+) | length=442 | sequence_SO=supercontig | SO=protein_coding; elongation factor 1-alpha 1 | location=DS571464:2983-4311(-) | length=442 | sequence_SO=supercontig | SO=protein_coding	1.24413	99	SMEGGEPEYIKNGDSALVK	Deamidated(N)@12	missed K-N@11	0.131599	2024.07	2025.08	2023.94	2024.95	1	9	1.C3.2.1.6
6.49	6.49	31.9	14.71	10.18	EHI_102170 |; EHI_052400 |	elongation factor 1-alpha 1 | location=DS571574:7317-8645(+) | length=442 | sequence_SO=supercontig | SO=protein_coding; elongation factor 1-alpha 1 | location=DS571464:2983-4311(-) | length=442 | sequence_SO=supercontig | SO=protein_coding	0.623423	86.53	IVPTKPLCVEEFAK	Carbamidomethyl(C)@8		0.0417858	1629.92	1630.93	1629.88	1630.89	1	7	1.D7.2.1.3
6.49	6.49	31.9	14.71	10.18	EHI_102170 |; EHI_052400 |	elongation factor 1-alpha 1 | location=DS571574:7317-8645(+) | length=442 | sequence_SO=supercontig | SO=protein_coding; elongation factor 1-alpha 1 | location=DS571464:2983-4311(-) | length=442 | sequence_SO=supercontig | SO=protein_coding	0.401209	75.31	GPTLIGALDSVTPPERPVDKPLR			0.151733	2427.5	2428.51	2427.35	2428.36	1	6	1.F2.2.1.3
6.49	6.49	31.9	14.71	10.18	EHI_102170 |; EHI_052400 |	elongation factor 1-alpha 1 | location=DS571574:7317-8645(+) | length=442 | sequence_SO=supercontig | SO=protein_coding; elongation factor 1-alpha 1 | location=DS571464:2983-4311(-) | length=442 | sequence_SO=supercontig | SO=protein_coding	0.148742	45.07	VETGVLRPGTIVQFAPSGVSSECK	Carbamidomethyl(C)@23		0.168821	2517.46	2518.47	2517.29	2518.3	1	5	1.E2.2.1.7
6.49	6.49	31.9	14.71	10.18	EHI_102170 |; EHI_052400 |	elongation factor 1-alpha 1 | location=DS571574:7317-8645(+) | length=442 | sequence_SO=supercontig | SO=protein_coding; elongation factor 1-alpha 1 | location=DS571464:2983-4311(-) | length=442 | sequence_SO=supercontig | SO=protein_coding	0.0423927	17.12	YYFTIIDAPGHR			0.0805913	1451.8	1452.81	1451.72	1452.73	1	5	1.D23.2.1.2
6.49	6.49	31.9	14.71	10.18	EHI_102170 |; EHI_052400 |	elongation factor 1-alpha 1 | location=DS571574:7317-8645(+) | length=442 | sequence_SO=supercontig | SO=protein_coding; elongation factor 1-alpha 1 | location=DS571464:2983-4311(-) | length=442 | sequence_SO=supercontig | SO=protein_coding	0	31.27	IVPTKPLCVEEFAK	Carbamidomethyl(C)@8		0.0568005	1629.94	1630.94	1629.88	1630.89	1	5	1.D6.2.1.2
6.49	6.49	31.9	14.71	10.18	EHI_102170 |; EHI_052400 |	elongation factor 1-alpha 1 | location=DS571574:7317-8645(+) | length=442 | sequence_SO=supercontig | SO=protein_coding; elongation factor 1-alpha 1 | location=DS571464:2983-4311(-) | length=442 | sequence_SO=supercontig | SO=protein_coding	0	49.9	YAWVLDNLK			0.00454378	1120.6	1121.6	1120.59	1121.6	1	4	1.E12.2.1.10
6.22	6.22	18.38	18.38	18.38	EHI_201250 |; EHI_145840 |; EHI_139570 |; EHI_123390 |; EHI_122310 |; EHI_121620 |; EHI_114010 |; EHI_061980 |; EHI_001420 |	peroxiredoxin | location=DS571306:19428-20132(-) | length=234 | sequence_SO=supercontig | SO=protein_coding; peroxiredoxin | location=DS571244:925-1626(+) | length=233 | sequence_SO=supercontig | SO=protein_coding; peroxiredoxin, pseudogene | location=DS572606:412-1032(-) | length=206 | sequence_SO=supercontig | SO=protein_coding; peroxiredoxin | location=DS571697:2323-3036(-) | length=237 | sequ…	2	99	LTFPLVSDIK			0.0493336	1131.7	1132.71	1131.65	1132.66	1	9	1.E24.2.1.2
6.22	6.22	18.38	18.38	18.38	EHI_201250 |; EHI_145840 |; EHI_139570 |; EHI_123390 |; EHI_122310 |; EHI_121620 |; EHI_114010 |; EHI_061980 |; EHI_001420 |	peroxiredoxin | location=DS571306:19428-20132(-) | length=234 | sequence_SO=supercontig | SO=protein_coding; peroxiredoxin | location=DS571244:925-1626(+) | length=233 | sequence_SO=supercontig | SO=protein_coding; peroxiredoxin, pseudogene | location=DS572606:412-1032(-) | length=206 | sequence_SO=supercontig | SO=protein_coding; peroxiredoxin | location=DS571697:2323-3036(-) | length=237 | sequ…	1.92082	99	AIQFSDEHGAVCPLNWKPGK	Carbamidomethyl(C)@12		0.14607	2253.25	2254.25	2253.1	2254.11	1	7	1.D21.2.1.2
6.22	6.22	18.38	18.38	18.38	EHI_201250 |; EHI_145840 |; EHI_139570 |; EHI_123390 |; EHI_122310 |; EHI_121620 |; EHI_114010 |; EHI_061980 |; EHI_001420 |	peroxiredoxin | location=DS571306:19428-20132(-) | length=234 | sequence_SO=supercontig | SO=protein_coding; peroxiredoxin | location=DS571244:925-1626(+) | length=233 | sequence_SO=supercontig | SO=protein_coding; peroxiredoxin, pseudogene | location=DS572606:412-1032(-) | length=206 | sequence_SO=supercontig | SO=protein_coding; peroxiredoxin | location=DS571697:2323-3036(-) | length=237 | sequ…	1.16749	96.57	LTFPLVSDIKR		missed K-R@10	0.0110887	1287.77	1288.77	1287.76	1288.76	1	7	1.E13.2.1.5
6.22	6.22	18.38	18.38	18.38	EHI_201250 |; EHI_145840 |; EHI_139570 |; EHI_123390 |; EHI_122310 |; EHI_121620 |; EHI_114010 |; EHI_061980 |; EHI_001420 |	peroxiredoxin | location=DS571306:19428-20132(-) | length=234 | sequence_SO=supercontig | SO=protein_coding; peroxiredoxin | location=DS571244:925-1626(+) | length=233 | sequence_SO=supercontig | SO=protein_coding; peroxiredoxin, pseudogene | location=DS572606:412-1032(-) | length=206 | sequence_SO=supercontig | SO=protein_coding; peroxiredoxin | location=DS571697:2323-3036(-) | length=237 | sequ…	1.13668	96.35	YGMLNVEAGIAR			0.0379683	1292.69	1293.7	1292.65	1293.66	1	7	1.D6.2.1.5
6.22	6.22	18.38	18.38	18.38	EHI_201250 |; EHI_145840 |; EHI_139570 |; EHI_123390 |; EHI_122310 |; EHI_121620 |; EHI_114010 |; EHI_061980 |; EHI_001420 |	peroxiredoxin | location=DS571306:19428-20132(-) | length=234 | sequence_SO=supercontig | SO=protein_coding; peroxiredoxin | location=DS571244:925-1626(+) | length=233 | sequence_SO=supercontig | SO=protein_coding; peroxiredoxin, pseudogene | location=DS572606:412-1032(-) | length=206 | sequence_SO=supercontig | SO=protein_coding; peroxiredoxin | location=DS571697:2323-3036(-) | length=237 | sequ…	0	94.65	LTFPLVSDIK			0.0289478	1131.68	1132.69	1131.65	1132.66	1	6	1.F3.2.1.3
6.22	6.22	18.38	18.38	18.38	EHI_201250 |; EHI_145840 |; EHI_139570 |; EHI_123390 |; EHI_122310 |; EHI_121620 |; EHI_114010 |; EHI_061980 |; EHI_001420 |	peroxiredoxin | location=DS571306:19428-20132(-) | length=234 | sequence_SO=supercontig | SO=protein_coding; peroxiredoxin | location=DS571244:925-1626(+) | length=233 | sequence_SO=supercontig | SO=protein_coding; peroxiredoxin, pseudogene | location=DS572606:412-1032(-) | length=206 | sequence_SO=supercontig | SO=protein_coding; peroxiredoxin | location=DS571697:2323-3036(-) | length=237 | sequ…	0	82.97	LTFPLVSDIK			0.0472584	1131.7	1132.71	1131.65	1132.66	1	6	1.F1.2.1.1
6.22	6.22	18.38	18.38	18.38	EHI_201250 |; EHI_145840 |; EHI_139570 |; EHI_123390 |; EHI_122310 |; EHI_121620 |; EHI_114010 |; EHI_061980 |; EHI_001420 |	peroxiredoxin | location=DS571306:19428-20132(-) | length=234 | sequence_SO=supercontig | SO=protein_coding; peroxiredoxin | location=DS571244:925-1626(+) | length=233 | sequence_SO=supercontig | SO=protein_coding; peroxiredoxin, pseudogene | location=DS572606:412-1032(-) | length=206 | sequence_SO=supercontig | SO=protein_coding; peroxiredoxin | location=DS571697:2323-3036(-) | length=237 | sequ…	0	67.98	LTFPLVSDIK			0.0426197	1131.7	1132.7	1131.65	1132.66	1	5	1.F2.2.1.1
6.22	6.22	18.38	18.38	18.38	EHI_201250 |; EHI_145840 |; EHI_139570 |; EHI_123390 |; EHI_122310 |; EHI_121620 |; EHI_114010 |; EHI_061980 |; EHI_001420 |	peroxiredoxin | location=DS571306:19428-20132(-) | length=234 | sequence_SO=supercontig | SO=protein_coding; peroxiredoxin | location=DS571244:925-1626(+) | length=233 | sequence_SO=supercontig | SO=protein_coding; peroxiredoxin, pseudogene | location=DS572606:412-1032(-) | length=206 | sequence_SO=supercontig | SO=protein_coding; peroxiredoxin | location=DS571697:2323-3036(-) | length=237 | sequ…	0	93.79	LTFPLVSDIKR		missed K-R@10	0.00632797	1287.76	1288.77	1287.76	1288.76	1	8	1.E14.2.1.2
6.22	6.22	18.38	18.38	18.38	EHI_201250 |; EHI_145840 |; EHI_139570 |; EHI_123390 |; EHI_122310 |; EHI_121620 |; EHI_114010 |; EHI_061980 |; EHI_001420 |	peroxiredoxin | location=DS571306:19428-20132(-) | length=234 | sequence_SO=supercontig | SO=protein_coding; peroxiredoxin | location=DS571244:925-1626(+) | length=233 | sequence_SO=supercontig | SO=protein_coding; peroxiredoxin, pseudogene | location=DS572606:412-1032(-) | length=206 | sequence_SO=supercontig | SO=protein_coding; peroxiredoxin | location=DS571697:2323-3036(-) | length=237 | sequ…	0	82.97	LTFPLVSDIKR		missed K-R@10	0.0143846	1287.77	1288.78	1287.76	1288.76	1	5	1.E12.2.1.9
6.22	6.22	18.38	18.38	18.38	EHI_201250 |; EHI_145840 |; EHI_139570 |; EHI_123390 |; EHI_122310 |; EHI_121620 |; EHI_114010 |; EHI_061980 |; EHI_001420 |	peroxiredoxin | location=DS571306:19428-20132(-) | length=234 | sequence_SO=supercontig | SO=protein_coding; peroxiredoxin | location=DS571244:925-1626(+) | length=233 | sequence_SO=supercontig | SO=protein_coding; peroxiredoxin, pseudogene | location=DS572606:412-1032(-) | length=206 | sequence_SO=supercontig | SO=protein_coding; peroxiredoxin | location=DS571697:2323-3036(-) | length=237 | sequ…	0	91.13	YGMLNVEAGIAR			0.0324752	1292.69	1293.69	1292.65	1293.66	1	7	1.D7.2.1.1
6.22	6.22	18.38	18.38	18.38	EHI_201250 |; EHI_145840 |; EHI_139570 |; EHI_123390 |; EHI_122310 |; EHI_121620 |; EHI_114010 |; EHI_061980 |; EHI_001420 |	peroxiredoxin | location=DS571306:19428-20132(-) | length=234 | sequence_SO=supercontig | SO=protein_coding; peroxiredoxin | location=DS571244:925-1626(+) | length=233 | sequence_SO=supercontig | SO=protein_coding; peroxiredoxin, pseudogene | location=DS572606:412-1032(-) | length=206 | sequence_SO=supercontig | SO=protein_coding; peroxiredoxin | location=DS571697:2323-3036(-) | length=237 | sequ…	0	85.14	YGMLNVEAGIAR			0.0307662	1292.69	1293.69	1292.65	1293.66	1	6	1.D9.2.1.2
6.22	6.22	18.38	18.38	18.38	EHI_201250 |; EHI_145840 |; EHI_139570 |; EHI_123390 |; EHI_122310 |; EHI_121620 |; EHI_114010 |; EHI_061980 |; EHI_001420 |	peroxiredoxin | location=DS571306:19428-20132(-) | length=234 | sequence_SO=supercontig | SO=protein_coding; peroxiredoxin | location=DS571244:925-1626(+) | length=233 | sequence_SO=supercontig | SO=protein_coding; peroxiredoxin, pseudogene | location=DS572606:412-1032(-) | length=206 | sequence_SO=supercontig | SO=protein_coding; peroxiredoxin | location=DS571697:2323-3036(-) | length=237 | sequ…	0	78.99	YGMLNVEAGIAR			0.0302779	1292.68	1293.69	1292.65	1293.66	1	7	1.D8.2.1.1
6.22	6.22	18.38	18.38	18.38	EHI_201250 |; EHI_145840 |; EHI_139570 |; EHI_123390 |; EHI_122310 |; EHI_121620 |; EHI_114010 |; EHI_061980 |; EHI_001420 |	peroxiredoxin | location=DS571306:19428-20132(-) | length=234 | sequence_SO=supercontig | SO=protein_coding; peroxiredoxin | location=DS571244:925-1626(+) | length=233 | sequence_SO=supercontig | SO=protein_coding; peroxiredoxin, pseudogene | location=DS572606:412-1032(-) | length=206 | sequence_SO=supercontig | SO=protein_coding; peroxiredoxin | location=DS571697:2323-3036(-) | length=237 | sequ…	0	61.74	YGMLNVEAGIAR			0.0448043	1292.7	1293.71	1292.65	1293.66	1	5	1.D10.2.1.7
5.68	5.68	10.02	7.593	5.493	EHI_199000 |	calponin homology domain protein, putative | location=DS571165:92460-94319(+) | length=619 | sequence_SO=supercontig | SO=protein_coding	2	99	ADSELVAQWEK	Protein Terminal Acetyl@N-term	cleaved M-A@N-term	0.0512272	1316.68	1317.68	1316.62	1317.63	1	10	1.D17.2.1.4
5.68	5.68	10.02	7.593	5.493	EHI_199000 |	calponin homology domain protein, putative | location=DS571165:92460-94319(+) | length=619 | sequence_SO=supercontig | SO=protein_coding	1.76955	99	SLEGYIANISEAER			0.0192521	1550.78	1551.78	1550.76	1551.76	1	9	1.E15.2.1.5
5.68	5.68	10.02	7.593	5.493	EHI_199000 |	calponin homology domain protein, putative | location=DS571165:92460-94319(+) | length=619 | sequence_SO=supercontig | SO=protein_coding	1.67778	99	AGNFLDFLR			0.036145	1051.58	1052.59	1051.55	1052.55	1	7	1.F21.2.1.2
5.68	5.68	10.02	7.593	5.493	EHI_199000 |	calponin homology domain protein, putative | location=DS571165:92460-94319(+) | length=619 | sequence_SO=supercontig | SO=protein_coding	0.234331	61.03	RPVYVAPEGLDPK			0.118291	1439.9	1440.9	1439.78	1440.78	1	7	1.B23.2.1.5
5.68	5.68	10.02	7.593	5.493	EHI_199000 |	calponin homology domain protein, putative | location=DS571165:92460-94319(+) | length=619 | sequence_SO=supercontig | SO=protein_coding	0	99	ADSELVAQWEK	Protein Terminal Acetyl@N-term	cleaved M-A@N-term	0.0572086	1316.68	1317.69	1316.62	1317.63	1	8	1.D18.2.1.6
5.68	5.68	10.02	7.593	5.493	EHI_199000 |	calponin homology domain protein, putative | location=DS571165:92460-94319(+) | length=619 | sequence_SO=supercontig | SO=protein_coding	0	96.52	AGNFLDFLR			0.0261352	1051.57	1052.58	1051.55	1052.55	1	7	1.F19.2.1.3
5.68	5.68	10.02	7.593	5.493	EHI_199000 |	calponin homology domain protein, putative | location=DS571165:92460-94319(+) | length=619 | sequence_SO=supercontig | SO=protein_coding	0	77.34	AGNFLDFLR			0.0363891	1051.58	1052.59	1051.55	1052.55	1	6	1.F20.2.1.1
5.68	5.68	10.02	7.593	5.493	EHI_199000 |	calponin homology domain protein, putative | location=DS571165:92460-94319(+) | length=619 | sequence_SO=supercontig | SO=protein_coding	0	98.58	SLEGYIANISEAER			0.0315812	1550.79	1551.8	1550.76	1551.76	1	9	1.E16.2.1.1
5.68	5.68	10.02	7.593	5.493	EHI_199000 |	calponin homology domain protein, putative | location=DS571165:92460-94319(+) | length=619 | sequence_SO=supercontig | SO=protein_coding	0	78.45	SLEGYIANISEAER			0.0387834	1550.8	1551.8	1550.76	1551.76	1	6	1.E17.2.1.1
5.55	5.55	17.37	17.37	17.37	EHI_159160 |	iron-containing superoxide dismutase | location=DS571167:9709-10281(-) | length=190 | sequence_SO=supercontig | SO=protein_coding	2	99	LTAAFGGLEEFK			0.0161803	1281.68	1282.68	1281.66	1282.67	1	9	1.E6.2.1.3
5.55	5.55	17.37	17.37	17.37	EHI_159160 |	iron-containing superoxide dismutase | location=DS571167:9709-10281(-) | length=190 | sequence_SO=supercontig | SO=protein_coding	2	99	SFQLPQLPYAYNALEPHISK	Protein Terminal Acetyl@N-term	cleaved M-S@N-term	0.0605783	2357.27	2358.27	2357.21	2358.21	1	7	1.G12.2.1.2
5.55	5.55	17.37	17.37	17.37	EHI_159160 |	iron-containing superoxide dismutase | location=DS571167:9709-10281(-) | length=190 | sequence_SO=supercontig | SO=protein_coding	1.55284	98.76	LTAAFGGLEEFKK		missed K-K@12	0.0503676	1409.81	1410.81	1409.76	1410.76	1	7	1.D17.2.1.3
5.55	5.55	17.37	17.37	17.37	EHI_159160 |	iron-containing superoxide dismutase | location=DS571167:9709-10281(-) | length=190 | sequence_SO=supercontig | SO=protein_coding	0	93.2	LTAAFGGLEEFK			0.0231383	1281.68	1282.69	1281.66	1282.67	1	6	1.E5.2.1.3
5.55	5.55	17.37	17.37	17.37	EHI_159160 |	iron-containing superoxide dismutase | location=DS571167:9709-10281(-) | length=190 | sequence_SO=supercontig | SO=protein_coding	0	90.86	LTAAFGGLEEFKK		missed K-K@12	0.0528091	1409.81	1410.82	1409.76	1410.76	1	6	1.D18.2.1.4
5.51	5.51	22.17	22.17	22.17	EHI_096570 |	lysozyme, putative | location=DS571163:69747-70385(-) | length=212 | sequence_SO=supercontig | SO=protein_coding	2	99	ESYGVDVSQPTSASSISCLR	Carbamidomethyl(C)@18	cleaved A-E@N-term	0.0767859	2142.07	2143.07	2141.99	2143	1	8	1.C14.2.1.5
5.51	5.51	22.17	22.17	22.17	EHI_096570 |	lysozyme, putative | location=DS571163:69747-70385(-) | length=212 | sequence_SO=supercontig | SO=protein_coding	2	99	NNGFTGFFICR	Ammonia-loss(N)@2; Carbamidomethyl(C)@10		0.00920458	1314.59	1315.6	1314.58	1315.59	1	7	1.F8.2.1.5
5.51	5.51	22.17	22.17	22.17	EHI_096570 |	lysozyme, putative | location=DS571163:69747-70385(-) | length=212 | sequence_SO=supercontig | SO=protein_coding	1.50864	98.66	GDVSICSAGVDYNYRE	Carbamidomethyl(C)@6	missed R-E@15	0.0643167	1803.84	1804.85	1803.77	1804.78	1	8	1.C8.2.1.7
5.51	5.51	22.17	22.17	22.17	EHI_096570 |	lysozyme, putative | location=DS571163:69747-70385(-) | length=212 | sequence_SO=supercontig | SO=protein_coding	0	99	ESYGVDVSQPTSASSISCLR	Carbamidomethyl(C)@18	cleaved A-E@N-term	0.104374	2142.09	2143.1	2141.99	2143	1	11	1.C15.2.1.1
5.51	5.51	22.17	22.17	22.17	EHI_096570 |	lysozyme, putative | location=DS571163:69747-70385(-) | length=212 | sequence_SO=supercontig | SO=protein_coding	0	99	ESYGVDVSQPTSASSISCLR	Carbamidomethyl(C)@18	cleaved A-E@N-term	0.110477	2142.1	2143.11	2141.99	2143	1	12	1.C17.2.1.2
5.51	5.51	22.17	22.17	22.17	EHI_096570 |	lysozyme, putative | location=DS571163:69747-70385(-) | length=212 | sequence_SO=supercontig | SO=protein_coding	0	86.34	GDVSICSAGVDYNYRE	Carbamidomethyl(C)@6	missed R-E@15	0.0919046	1803.87	1804.87	1803.77	1804.78	1	8	1.C5.2.1.2
5.51	5.51	22.17	22.17	22.17	EHI_096570 |	lysozyme, putative | location=DS571163:69747-70385(-) | length=212 | sequence_SO=supercontig | SO=protein_coding	0	67.3	GDVSICSAGVDYNYRE	Carbamidomethyl(C)@6	missed R-E@15	0.0773782	1803.85	1804.86	1803.77	1804.78	1	6	1.C6.2.1.2
5.51	5.51	22.17	22.17	22.17	EHI_096570 |	lysozyme, putative | location=DS571163:69747-70385(-) | length=212 | sequence_SO=supercontig | SO=protein_coding	0	16.01	GDVSICSAGVDYNYRE	Carbamidomethyl(C)@6	missed R-E@15	0.0826273	1803.86	1804.86	1803.77	1804.78	1	6	1.C7.2.1.3
5.51	5.51	22.17	22.17	22.17	EHI_096570 |	lysozyme, putative | location=DS571163:69747-70385(-) | length=212 | sequence_SO=supercontig | SO=protein_coding	0	99	NNGFTGFFICR	Ammonia-loss(N)@2; Carbamidomethyl(C)@10		0.0275151	1314.61	1315.62	1314.58	1315.59	1	8	1.F5.2.1.2
5.51	5.51	22.17	22.17	22.17	EHI_096570 |	lysozyme, putative | location=DS571163:69747-70385(-) | length=212 | sequence_SO=supercontig | SO=protein_coding	0	99	NNGFTGFFICR	Ammonia-loss(N)@2; Carbamidomethyl(C)@10		0.0170171	1314.6	1315.61	1314.58	1315.59	1	8	1.F7.2.1.2
5.51	5.51	22.17	22.17	22.17	EHI_096570 |	lysozyme, putative | location=DS571163:69747-70385(-) | length=212 | sequence_SO=supercontig | SO=protein_coding	0	73.18	NNGFTGFFICR	Carbamidomethyl(C)@10		0.0259904	1331.63	1332.64	1331.61	1332.62	1	5	1.E17.2.1.3
5.51	5.51	22.17	22.17	22.17	EHI_096570 |	lysozyme, putative | location=DS571163:69747-70385(-) | length=212 | sequence_SO=supercontig | SO=protein_coding	0	39.57	NNGFTGFFICR	Deamidated(N)@2; Carbamidomethyl(C)@10		0.0446604	1332.64	1333.64	1332.59	1333.6	1	5	1.E19.2.1.2
5.51	5.51	22.17	22.17	22.17	EHI_096570 |	lysozyme, putative | location=DS571163:69747-70385(-) | length=212 | sequence_SO=supercontig | SO=protein_coding	0	22.62	NNGFTGFFICR	Deamidated(N)@2; Carbamidomethyl(C)@10		0.0400217	1332.63	1333.64	1332.59	1333.6	1	5	1.E18.2.1.1
5.51	5.51	22.17	22.17	22.17	EHI_096570 |	lysozyme, putative | location=DS571163:69747-70385(-) | length=212 | sequence_SO=supercontig | SO=protein_coding	0	19.86	NNGFTGFFICR	Deamidated(N)@2; Carbamidomethyl(C)@10		0.0550364	1332.65	1333.65	1332.59	1333.6	1	5	1.E20.2.1.4
5.3	5.3	23.95	17.65	17.65	EHI_098280 |	14-3-3 protein 2 | location=DS571169:23158-23874(-) | length=238 | sequence_SO=supercontig | SO=protein_coding	2	99	SLAAYQEATDTAASLVPTHPIR			0.161752	2311.34	2312.35	2311.18	2312.19	1	13	1.E23.2.1.1
5.3	5.3	23.95	17.65	17.65	EHI_098280 |	14-3-3 protein 2 | location=DS571169:23158-23874(-) | length=238 | sequence_SO=supercontig | SO=protein_coding	2	99	YYAEFTVDEK			0.0639964	1263.63	1264.64	1263.57	1264.57	1	11	1.C4.2.1.3
5.3	5.3	23.95	17.65	17.65	EHI_098280 |	14-3-3 protein 2 | location=DS571169:23158-23874(-) | length=238 | sequence_SO=supercontig | SO=protein_coding	1.30103	97.95	DSTLIMQLLR			0.0567312	1188.71	1189.72	1188.65	1189.66	1	7	1.G1.2.1.1
5.3	5.3	23.95	17.65	17.65	EHI_098280 |	14-3-3 protein 2 | location=DS571169:23158-23874(-) | length=238 | sequence_SO=supercontig | SO=protein_coding	0	97.7	DSTLIMQLLR			0.0509939	1188.7	1189.71	1188.65	1189.66	1	8	1.G2.2.1.1
5.3	5.3	23.95	17.65	17.65	EHI_098280 |	14-3-3 protein 2 | location=DS571169:23158-23874(-) | length=238 | sequence_SO=supercontig | SO=protein_coding	0	89.73	SLAAYQEATDTAASLVPTHPIR			0.136118	2311.32	2312.32	2311.18	2312.19	1	7	1.E22.2.1.1
5.3	5.3	23.95	17.65	17.65	EHI_098280 |	14-3-3 protein 2 | location=DS571169:23158-23874(-) | length=238 | sequence_SO=supercontig | SO=protein_coding	0	99	YYAEFTVDEK			0.0711986	1263.64	1264.64	1263.57	1264.57	1	10	1.C3.2.1.3
5.14	5.14	13.05	13.05	6.65	EHI_152650 |; EHI_096710 |	type A flavoprotein, putative | location=DS571145:301373-302593(-) | length=406 | sequence_SO=supercontig | SO=protein_coding; type A flavoprotein, putative | location=DS571163:105317-106537(+) | length=406 | sequence_SO=supercontig | SO=protein_coding	2	99	HYFDCIFGPFK	Carbamidomethyl(C)@5		0.0152176	1429.66	1430.67	1429.65	1430.66	1	10	1.F7.2.1.6
5.14	5.14	13.05	13.05	6.65	EHI_152650 |; EHI_096710 |	type A flavoprotein, putative | location=DS571145:301373-302593(-) | length=406 | sequence_SO=supercontig | SO=protein_coding; type A flavoprotein, putative | location=DS571163:105317-106537(+) | length=406 | sequence_SO=supercontig | SO=protein_coding	2	99	VLVSCDVFGGHYADER	Carbamidomethyl(C)@5		0.0678966	1822.9	1823.91	1822.83	1823.84	1	9	1.D6.2.1.9
5.14	5.14	13.05	13.05	6.65	EHI_152650 |; EHI_096710 |	type A flavoprotein, putative | location=DS571145:301373-302593(-) | length=406 | sequence_SO=supercontig | SO=protein_coding; type A flavoprotein, putative | location=DS571163:105317-106537(+) | length=406 | sequence_SO=supercontig | SO=protein_coding	0.899629	94.73	TLDLGNYHLK			0.0675984	1172.69	1173.69	1172.62	1173.63	1	6	1.C22.2.1.3
5.14	5.14	13.05	13.05	6.65	EHI_152650 |; EHI_096710 |	type A flavoprotein, putative | location=DS571145:301373-302593(-) | length=406 | sequence_SO=supercontig | SO=protein_coding; type A flavoprotein, putative | location=DS571163:105317-106537(+) | length=406 | sequence_SO=supercontig | SO=protein_coding	0.239578	65.58	FQPNSNELQTCFEWGK	Carbamidomethyl(C)@11		0.126908	1984.01	1985.01	1983.88	1984.89	1	4	1.E1.2.1.9
5.14	5.14	13.05	13.05	6.65	EHI_152650 |; EHI_096710 |	type A flavoprotein, putative | location=DS571145:301373-302593(-) | length=406 | sequence_SO=supercontig | SO=protein_coding; type A flavoprotein, putative | location=DS571163:105317-106537(+) | length=406 | sequence_SO=supercontig | SO=protein_coding	0	87.44	HYFDCIFGPFK	Carbamidomethyl(C)@5		0.0190017	1429.67	1430.67	1429.65	1430.66	1	6	1.F8.2.1.6
5.14	5.14	13.05	13.05	6.65	EHI_152650 |; EHI_096710 |	type A flavoprotein, putative | location=DS571145:301373-302593(-) | length=406 | sequence_SO=supercontig | SO=protein_coding; type A flavoprotein, putative | location=DS571163:105317-106537(+) | length=406 | sequence_SO=supercontig | SO=protein_coding	0	95.26	VLVSCDVFGGHYADER	Carbamidomethyl(C)@5		0.0764415	1822.91	1823.91	1822.83	1823.84	1	8	1.D5.2.1.3
5.14	5.14	13.05	13.05	6.65	EHI_152650 |; EHI_096710 |	type A flavoprotein, putative | location=DS571145:301373-302593(-) | length=406 | sequence_SO=supercontig | SO=protein_coding; type A flavoprotein, putative | location=DS571163:105317-106537(+) | length=406 | sequence_SO=supercontig | SO=protein_coding	0	82.97	VLVSCDVFGGHYADER	Carbamidomethyl(C)@5		0.0913341	1822.92	1823.93	1822.83	1823.84	1	7	1.D4.2.1.2
4.84	4.84	24.32	17.57	17.57	EHI_168340 |	actin-binding protein, cofilin/tropomyosin family | location=DS571263:27049-27495(+) | length=148 | sequence_SO=supercontig | SO=protein_coding	2	99	AALKEDALQFAYYR		missed K-E@4	0.11641	1657.96	1658.97	1657.85	1658.85	1	9	1.D24.2.1.1
4.84	4.84	24.32	17.57	17.57	EHI_168340 |	actin-binding protein, cofilin/tropomyosin family | location=DS571263:27049-27495(+) | length=148 | sequence_SO=supercontig | SO=protein_coding	2	99	FVFISWAGEGIK			0.0496258	1352.76	1353.77	1352.71	1353.72	1	8	1.F20.2.1.2
4.84	4.84	24.32	17.57	17.57	EHI_168340 |	actin-binding protein, cofilin/tropomyosin family | location=DS571263:27049-27495(+) | length=148 | sequence_SO=supercontig | SO=protein_coding	0.835647	94.06	EDALQFAYYR			0.0228626	1274.62	1275.62	1274.59	1275.6	1	8	1.D12.2.1.2
4.84	4.84	24.32	17.57	17.57	EHI_168340 |	actin-binding protein, cofilin/tropomyosin family | location=DS571263:27049-27495(+) | length=148 | sequence_SO=supercontig | SO=protein_coding	0	99	AALKEDALQFAYYR		missed K-E@4	0.0684361	1657.91	1658.92	1657.85	1658.85	1	8	1.E2.2.1.6
4.84	4.84	24.32	17.57	17.57	EHI_168340 |	actin-binding protein, cofilin/tropomyosin family | location=DS571263:27049-27495(+) | length=148 | sequence_SO=supercontig | SO=protein_coding	0	97.62	AALKEDALQFAYYR		missed K-E@4	0.0847936	1657.93	1658.94	1657.85	1658.85	1	8	1.E1.2.1.3
4.84	4.84	24.32	17.57	17.57	EHI_168340 |	actin-binding protein, cofilin/tropomyosin family | location=DS571263:27049-27495(+) | length=148 | sequence_SO=supercontig | SO=protein_coding	0	91.13	AALKEDALQFAYYR		missed K-E@4	0.0987096	1657.94	1658.95	1657.85	1658.85	1	7	1.D23.2.1.1
4.84	4.84	24.32	17.57	17.57	EHI_168340 |	actin-binding protein, cofilin/tropomyosin family | location=DS571263:27049-27495(+) | length=148 | sequence_SO=supercontig | SO=protein_coding	0	91.13	EDALQFAYYR			0.0198109	1274.61	1275.62	1274.59	1275.6	1	6	1.D11.2.1.1
4.84	4.84	24.32	17.57	17.57	EHI_168340 |	actin-binding protein, cofilin/tropomyosin family | location=DS571263:27049-27495(+) | length=148 | sequence_SO=supercontig | SO=protein_coding	0	85.55	EDALQFAYYR			0.023595	1274.62	1275.62	1274.59	1275.6	1	6	1.D13.2.1.2
4.84	4.84	24.32	17.57	17.57	EHI_168340 |	actin-binding protein, cofilin/tropomyosin family | location=DS571263:27049-27495(+) | length=148 | sequence_SO=supercontig | SO=protein_coding	0	76.2	EDALQFAYYR			0.0174915	1274.61	1275.62	1274.59	1275.6	1	5	1.D14.2.1.5
4.84	4.84	24.32	17.57	17.57	EHI_168340 |	actin-binding protein, cofilin/tropomyosin family | location=DS571263:27049-27495(+) | length=148 | sequence_SO=supercontig | SO=protein_coding	0	96.18	FVFISWAGEGIK			0.044743	1352.76	1353.77	1352.71	1353.72	1	6	1.F19.2.1.4
4.76	4.76	23.19	23.19	23.19	EHI_197480 |	actophorin, putative | location=DS571157:135658-136074(+) | length=138 | sequence_SO=supercontig | SO=protein_coding	2	99	AGIQLADEVTSVYNDFK	Protein Terminal Acetyl@N-term	cleaved M-A@N-term	0.0255349	1910.95	1911.96	1910.93	1911.93	1	12	1.H8.2.1.2
4.76	4.76	23.19	23.19	23.19	EHI_197480 |	actophorin, putative | location=DS571157:135658-136074(+) | length=138 | sequence_SO=supercontig | SO=protein_coding	2	99	YAVYDLEYDTPEGLR			0.0881909	1802.92	1803.93	1802.84	1803.84	1	9	1.E2.2.1.1
4.76	4.76	23.19	23.19	23.19	EHI_197480 |	actophorin, putative | location=DS571157:135658-136074(+) | length=138 | sequence_SO=supercontig | SO=protein_coding	0.761954	98.33	AVYDLEYDTPEGLR		cleaved Y-A@N-term	0.0420224	1639.81	1640.82	1639.77	1640.78	1	9	1.D8.2.1.10
4.76	4.76	23.19	23.19	23.19	EHI_197480 |	actophorin, putative | location=DS571157:135658-136074(+) | length=138 | sequence_SO=supercontig | SO=protein_coding	0	99	AGIQLADEVTSVYNDFK	Protein Terminal Acetyl@N-term	cleaved M-A@N-term	0.0545877	1910.98	1911.99	1910.93	1911.93	1	14	1.H7.2.1.2
4.76	4.76	23.19	23.19	23.19	EHI_197480 |	actophorin, putative | location=DS571157:135658-136074(+) | length=138 | sequence_SO=supercontig | SO=protein_coding	0	99	YAVYDLEYDTPEGLR			0.0720776	1802.91	1803.92	1802.84	1803.84	1	9	1.E3.2.1.2
4.76	4.76	23.19	23.19	23.19	EHI_197480 |	actophorin, putative | location=DS571157:135658-136074(+) | length=138 | sequence_SO=supercontig | SO=protein_coding	0	99	YAVYDLEYDTPEGLR			0.0704907	1802.91	1803.91	1802.84	1803.84	1	8	1.E4.2.1.4
4.76	4.76	23.19	23.19	23.19	EHI_197480 |	actophorin, putative | location=DS571157:135658-136074(+) | length=138 | sequence_SO=supercontig | SO=protein_coding	0	86.34	YAVYDLEYDTPEGLR			0.0968579	1802.93	1803.94	1802.84	1803.84	1	7	1.E1.2.1.1
4.04	4.04	17.49	11.2	11.2	EHI_023110 |	NADP-dependent alcohol dehydrogenase | location=DS571153:71349-72449(-) | length=366 | sequence_SO=supercontig | SO=protein_coding	2	99	MIKPGSDIGNVNYLGEGDNIDIPR			0.0877953	2586.36	2587.37	2586.27	2587.28	1	10	1.E6.2.1.5
4.04	4.04	17.49	11.2	11.2	EHI_023110 |	NADP-dependent alcohol dehydrogenase | location=DS571153:71349-72449(-) | length=366 | sequence_SO=supercontig | SO=protein_coding	2	99	VIVPAITPDWGEEESQR			0.0771427	1925.03	1926.04	1924.95	1925.96	1	11	1.E3.2.1.3
4.04	4.04	17.49	11.2	11.2	EHI_023110 |	NADP-dependent alcohol dehydrogenase | location=DS571153:71349-72449(-) | length=366 | sequence_SO=supercontig | SO=protein_coding	0.0259491	23.38	KIPECGPLDALVR	Carbamidomethyl(C)@5	cleaved R-P@C-term; missed K-I@1	0.0915702	1466.88	1467.89	1466.79	1467.8	1	4	1.D23.2.1.7
4.04	4.04	17.49	11.2	11.2	EHI_023110 |	NADP-dependent alcohol dehydrogenase | location=DS571153:71349-72449(-) | length=366 | sequence_SO=supercontig | SO=protein_coding	0	99	MIKPGSDIGNVNYLGEGDNIDIPR			0.100979	2586.38	2587.38	2586.27	2587.28	1	9	1.E5.2.1.4
4.04	4.04	17.49	11.2	11.2	EHI_023110 |	NADP-dependent alcohol dehydrogenase | location=DS571153:71349-72449(-) | length=366 | sequence_SO=supercontig | SO=protein_coding	0	99	VIVPAITPDWGEEESQR			0.0925235	1925.05	1926.05	1924.95	1925.96	1	9	1.E4.2.1.5
4.04	4.04	17.49	11.2	11.2	EHI_023110 |	NADP-dependent alcohol dehydrogenase | location=DS571153:71349-72449(-) | length=366 | sequence_SO=supercontig | SO=protein_coding	0	99	VIVPAITPDWGEEESQR			0.104242	1925.06	1926.07	1924.95	1925.96	1	11	1.E2.2.1.2
4.04	4.04	17.49	11.2	11.2	EHI_023110 |	NADP-dependent alcohol dehydrogenase | location=DS571153:71349-72449(-) | length=366 | sequence_SO=supercontig | SO=protein_coding	0	99	VIVPAITPDWGEEESQR			0.108149	1925.06	1926.07	1924.95	1925.96	1	10	1.E1.2.1.4
4	4	24.76	12.38	12.38	EHI_074180 |	cysteine proteinase 1, putative | location=DS571232:53874-54821(+) | length=315 | sequence_SO=supercontig | SO=protein_coding	2	99	DQGNCGSCYTFGSIAALEGR	Carbamidomethyl(C)@5; Carbamidomethyl(C)@8		0.0638385	2161.98	2162.99	2161.92	2162.92	1	11	1.E5.2.1.1
4	4	24.76	12.38	12.38	EHI_074180 |	cysteine proteinase 1, putative | location=DS571232:53874-54821(+) | length=315 | sequence_SO=supercontig | SO=protein_coding	2	99	GGDSETLDLSEEHMVQCTR	Carbamidomethyl(C)@17		0.096047	2163.02	2164.02	2162.92	2163.93	1	11	1.C11.2.1.2
4	4	24.76	12.38	12.38	EHI_074180 |	cysteine proteinase 1, putative | location=DS571232:53874-54821(+) | length=315 | sequence_SO=supercontig | SO=protein_coding	0	99	DQGNCGSCYTFGSIAALEGR	Formyl@N-term; Carbamidomethyl(C)@5; Carbamidomethyl(C)@8		0.0950469	2190.01	2191.01	2189.91	2190.92	1	8	1.E11.2.1.1
4	4	24.76	12.38	12.38	EHI_074180 |	cysteine proteinase 1, putative | location=DS571232:53874-54821(+) | length=315 | sequence_SO=supercontig | SO=protein_coding	0	97.84	DQGNCGSCYTFGSIAALEGR	Carbamidomethyl(C)@5; Carbamidomethyl(C)@8		0.0591998	2161.97	2162.98	2161.92	2162.92	1	7	1.E6.2.1.1
4	4	24.76	12.38	12.38	EHI_074180 |	cysteine proteinase 1, putative | location=DS571232:53874-54821(+) | length=315 | sequence_SO=supercontig | SO=protein_coding	0	95.12	DQGNCGSCYTFGSIAALEGR	Carbamidomethyl(C)@5; Carbamidomethyl(C)@8		0.0438189	2161.96	2162.97	2161.92	2162.92	1	7	1.E8.2.1.3
4	4	24.76	12.38	12.38	EHI_074180 |	cysteine proteinase 1, putative | location=DS571232:53874-54821(+) | length=315 | sequence_SO=supercontig | SO=protein_coding	0	86.34	DQGNCGSCYTFGSIAALEGR	Carbamidomethyl(C)@5; Carbamidomethyl(C)@8		0.0660357	2161.98	2162.99	2161.92	2162.92	1	6	1.E7.2.1.1
4	4	24.76	12.38	12.38	EHI_074180 |	cysteine proteinase 1, putative | location=DS571232:53874-54821(+) | length=315 | sequence_SO=supercontig | SO=protein_coding	0	99	GGDSETLDLSEEHMVQCTR	Carbamidomethyl(C)@17		0.102151	2163.02	2164.03	2162.92	2163.93	1	7	1.C13.2.1.3
4	4	24.76	12.38	12.38	EHI_074180 |	cysteine proteinase 1, putative | location=DS571232:53874-54821(+) | length=315 | sequence_SO=supercontig | SO=protein_coding	0	98.47	GGDSETLDLSEEHMVQCTR	Carbamidomethyl(C)@17		0.0799338	2163	2164.01	2162.92	2163.93	1	8	1.C12.2.1.2
4	4	24.76	12.38	12.38	EHI_074180 |	cysteine proteinase 1, putative | location=DS571232:53874-54821(+) | length=315 | sequence_SO=supercontig | SO=protein_coding	0	97.7	GGDSETLDLSEEHMVQCTR	Carbamidomethyl(C)@17		0.101418	2163.02	2164.03	2162.92	2163.93	1	8	1.C10.2.1.5
4	4	24.76	12.38	12.38	EHI_074180 |	cysteine proteinase 1, putative | location=DS571232:53874-54821(+) | length=315 | sequence_SO=supercontig | SO=protein_coding	0	85.14	GGDSETLDLSEEHMVQCTR	Carbamidomethyl(C)@17		0.103615	2163.02	2164.03	2162.92	2163.93	1	5	1.C14.2.1.7
3.82	3.82	19.05	12.38	12.38	EHI_033710 |	cysteine proteinase 2 | location=DS571252:35348-36295(+) | length=315 | sequence_SO=supercontig | SO=protein_coding	2	99	GGDANTLDLSEEHMVQCTR	Carbamidomethyl(C)@17		0.0820824	2132.01	2133.02	2131.93	2132.93	1	9	1.C12.2.1.4
3.82	3.82	19.05	12.38	12.38	EHI_033710 |	cysteine proteinase 2 | location=DS571252:35348-36295(+) | length=315 | sequence_SO=supercontig | SO=protein_coding	1.82391	99	DQAQCGSCYTFGSLAALEGR	Carbamidomethyl(C)@5; Carbamidomethyl(C)@8		0.0601262	2190.01	2191.01	2189.95	2190.95	1	8	1.E10.2.1.2
3.82	3.82	19.05	12.38	12.38	EHI_033710 |	cysteine proteinase 2 | location=DS571252:35348-36295(+) | length=315 | sequence_SO=supercontig | SO=protein_coding	0	95.26	DQAQCGSCYTFGSLAALEGR	Carbamidomethyl(C)@5; Carbamidomethyl(C)@8		0.0586614	2190.01	2191.01	2189.95	2190.95	1	8	1.E11.2.1.1
3.82	3.82	19.05	12.38	12.38	EHI_033710 |	cysteine proteinase 2 | location=DS571252:35348-36295(+) | length=315 | sequence_SO=supercontig | SO=protein_coding	0	82.51	DQAQCGSCYTFGSLAALEGR	Carbamidomethyl(C)@5; Carbamidomethyl(C)@8		0.0462102	2189.99	2191	2189.95	2190.95	1	7	1.E12.2.1.2
3.82	3.82	19.05	12.38	12.38	EHI_033710 |	cysteine proteinase 2 | location=DS571252:35348-36295(+) | length=315 | sequence_SO=supercontig | SO=protein_coding	0	21.43	DQAQCGSCYTFGSLAALEGR	Carbamidomethyl(C)@5; Carbamidomethyl(C)@8		0.0457219	2189.99	2191	2189.95	2190.95	1	4	1.E13.2.1.6
3.82	3.82	19.05	12.38	12.38	EHI_033710 |	cysteine proteinase 2 | location=DS571252:35348-36295(+) | length=315 | sequence_SO=supercontig | SO=protein_coding	0	97.91	GGDANTLDLSEEHMVQCTR	Carbamidomethyl(C)@17		0.114553	2132.04	2133.05	2131.93	2132.93	1	8	1.C10.2.1.1
3.82	3.82	19.05	12.38	12.38	EHI_033710 |	cysteine proteinase 2 | location=DS571252:35348-36295(+) | length=315 | sequence_SO=supercontig | SO=protein_coding	0	97.54	GGDANTLDLSEEHMVQCTR	Carbamidomethyl(C)@17		0.0928246	2132.02	2133.03	2131.93	2132.93	1	8	1.C11.2.1.3
3.82	3.82	19.05	12.38	12.38	EHI_033710 |	cysteine proteinase 2 | location=DS571252:35348-36295(+) | length=315 | sequence_SO=supercontig | SO=protein_coding	0	60.32	GGDANTLDLSEEHMVQCTR	Carbamidomethyl(C)@17		0.0681664	2131.99	2133	2131.93	2132.93	1	5	1.C13.2.1.6
3.61	3.61	17.62	17.62	11.11	EHI_056480 |	triosephosphate isomerase | location=DS571313:25563-26348(+) | length=261 | sequence_SO=supercontig | SO=protein_coding	2	99	IANQTEEVVAAQLK			0.0539281	1512.87	1513.88	1512.81	1513.82	1	8	1.C11.2.1.6
3.61	3.61	17.62	17.62	11.11	EHI_056480 |	triosephosphate isomerase | location=DS571313:25563-26348(+) | length=261 | sequence_SO=supercontig | SO=protein_coding	1.09152	97.58	TATPDQAQEVHQYIR			0.109171	1755.96	1756.97	1755.85	1756.86	1	8	1.B19.2.1.2
3.61	3.61	17.62	17.62	11.11	EHI_056480 |	triosephosphate isomerase | location=DS571313:25563-26348(+) | length=261 | sequence_SO=supercontig | SO=protein_coding	0.522879	89.27	IQYGGSVNPANCNELAK	Carbamidomethyl(C)@12		0.0863248	1833.95	1834.96	1833.87	1834.88	1	7	1.B14.2.1.1
3.61	3.61	17.62	17.62	11.11	EHI_056480 |	triosephosphate isomerase | location=DS571313:25563-26348(+) | length=261 | sequence_SO=supercontig | SO=protein_coding	0	86.34	IANQTEEVVAAQLK			0.0387913	1512.85	1513.86	1512.81	1513.82	1	6	1.C12.2.1.5
3.61	3.61	17.62	17.62	11.11	EHI_056480 |	triosephosphate isomerase | location=DS571313:25563-26348(+) | length=261 | sequence_SO=supercontig | SO=protein_coding	0	97.02	TATPDQAQEVHQYIR			0.107584	1755.96	1756.97	1755.85	1756.86	1	9	1.B17.2.1.1
3.61	3.61	17.62	17.62	11.11	EHI_056480 |	triosephosphate isomerase | location=DS571313:25563-26348(+) | length=261 | sequence_SO=supercontig | SO=protein_coding	0	91.13	TATPDQAQEVHQYIR			0.109904	1755.96	1756.97	1755.85	1756.86	1	8	1.B18.2.1.2
3.46	3.46	5.45	3.996	2.543	EHI_006980 |	Gal/GalNAc lectin subunit Igl1 | location=DS571197:57511-60816(-) | length=1101 | sequence_SO=supercontig | SO=protein_coding	2	99	VVCSECYENIQGVTTR	Carbamidomethyl(C)@3; Carbamidomethyl(C)@6		0.141098	1914	1915.01	1913.86	1914.87	1	10	1.B21.2.1.5
3.46	3.46	5.45	3.996	2.543	EHI_006980 |	Gal/GalNAc lectin subunit Igl1 | location=DS571197:57511-60816(-) | length=1101 | sequence_SO=supercontig | SO=protein_coding	0.966576	96.88	DLYLPYYFSVTK			0.0411902	1507.8	1508.81	1507.76	1508.77	1	7	1.F17.2.1.2
3.46	3.46	5.45	3.996	2.543	EHI_006980 |	Gal/GalNAc lectin subunit Igl1 | location=DS571197:57511-60816(-) | length=1101 | sequence_SO=supercontig | SO=protein_coding	0.497573	88.96	GTSDNTITIGCVGQLR	Carbamidomethyl(C)@11		0.107936	1690.94	1691.95	1690.83	1691.84	1	8	1.C21.2.1.1
3.46	3.46	5.45	3.996	2.543	EHI_006980 |	Gal/GalNAc lectin subunit Igl1 | location=DS571197:57511-60816(-) | length=1101 | sequence_SO=supercontig | SO=protein_coding	0	93.97	DLYLPYYFSVTK			0.0243445	1507.78	1508.79	1507.76	1508.77	1	6	1.F16.2.1.2
3.46	3.46	5.45	3.996	2.543	EHI_006980 |	Gal/GalNAc lectin subunit Igl1 | location=DS571197:57511-60816(-) | length=1101 | sequence_SO=supercontig | SO=protein_coding	0	80.04	GTSDNTITIGCVGQLR	Carbamidomethyl(C)@11		0.125514	1690.96	1691.96	1690.83	1691.84	1	6	1.C23.2.1.4
3.46	3.46	5.45	3.996	2.543	EHI_006980 |	Gal/GalNAc lectin subunit Igl1 | location=DS571197:57511-60816(-) | length=1101 | sequence_SO=supercontig | SO=protein_coding	0	49.9	GTSDNTITIGCVGQLR	Carbamidomethyl(C)@11		0.114161	1690.94	1691.95	1690.83	1691.84	1	6	1.C22.2.1.1
3.46	3.46	5.45	3.996	2.543	EHI_006980 |	Gal/GalNAc lectin subunit Igl1 | location=DS571197:57511-60816(-) | length=1101 | sequence_SO=supercontig | SO=protein_coding	0	97.29	VVCSECYENIQGVTTR	Carbamidomethyl(C)@3; Carbamidomethyl(C)@6		0.145371	1914.01	1915.01	1913.86	1914.87	1	9	1.B22.2.1.5
3.21	3.21	4.242	4.242	4.242	EHI_098570 |	fructose-1,6-bisphosphate aldolase, putative | location=DS571169:101635-102627(-) | length=330 | sequence_SO=supercontig | SO=protein_coding	2	99	LESAIGIPEDQIRE		cleaved E-A@C-term; missed R-E@13	0.0935178	1568.9	1569.9	1568.8	1569.81	1	8	1.C19.2.1.6
3.21	3.21	4.242	4.242	4.242	EHI_098570 |	fructose-1,6-bisphosphate aldolase, putative | location=DS571169:101635-102627(-) | length=330 | sequence_SO=supercontig | SO=protein_coding	1.21467	98.39	LESAIGIPEDQIR			0.0639673	1439.83	1440.83	1439.76	1440.77	1	10	1.C18.2.1.6
3.21	3.21	4.242	4.242	4.242	EHI_098570 |	fructose-1,6-bisphosphate aldolase, putative | location=DS571169:101635-102627(-) | length=330 | sequence_SO=supercontig | SO=protein_coding	0	95.12	LESAIGIPEDQIR			0.0551782	1439.82	1440.82	1439.76	1440.77	1	9	1.C16.2.1.2
3.21	3.21	4.242	4.242	4.242	EHI_098570 |	fructose-1,6-bisphosphate aldolase, putative | location=DS571169:101635-102627(-) | length=330 | sequence_SO=supercontig | SO=protein_coding	0	86.71	LESAIGIPEDQIR			0.0593286	1439.82	1440.83	1439.76	1440.77	1	8	1.C17.2.1.1
3.17	3.17	21.15	21.15	21.15	EHI_119540 |	eukaryotic translation elongation factor 1 gamma, putative | location=DS571342:13779-14249(+) | length=156 | sequence_SO=supercontig | SO=protein_coding	2	99	AAEGEAAPAPIVFNLDSWK	Protein Terminal Acetyl@N-term	cleaved M-A@N-term	0.086711	2027.09	2028.09	2027	2028.01	1	12	1.G4.2.1.3
3.17	3.17	21.15	21.15	21.15	EHI_119540 |	eukaryotic translation elongation factor 1 gamma, putative | location=DS571342:13779-14249(+) | length=156 | sequence_SO=supercontig | SO=protein_coding	1.16749	98.27	ELNDCDDVELYDWK	Carbamidomethyl(C)@5		0.0752187	1812.83	1813.83	1812.75	1813.76	1	7	1.D17.2.1.6
3.17	3.17	21.15	21.15	21.15	EHI_119540 |	eukaryotic translation elongation factor 1 gamma, putative | location=DS571342:13779-14249(+) | length=156 | sequence_SO=supercontig | SO=protein_coding	0	94.97	ELNDCDDVELYDWK	Carbamidomethyl(C)@5		0.0622792	1812.81	1813.82	1812.75	1813.76	1	5	1.D16.2.1.9
3.04	3.04	10.43	4.605	1.129	EHI_166920 |	hypothetical protein | location=DS571177:32518-35973(+) | length=1151 | sequence_SO=supercontig | SO=protein_coding	1.95861	99	ECGLPHISQATER	Carbamidomethyl(C)@2		0.0679667	1496.77	1497.78	1496.7	1497.71	1	10	1.B13.2.1.1
3.04	3.04	10.43	4.605	1.129	EHI_166920 |	hypothetical protein | location=DS571177:32518-35973(+) | length=1151 | sequence_SO=supercontig | SO=protein_coding	0.481486	89.58	KISDEEPLYTPVDAVLSGR		missed K-I@1	0.132935	2088.21	2089.21	2088.07	2089.08	1	7	1.E24.2.1.4
3.04	3.04	10.43	4.605	1.129	EHI_166920 |	hypothetical protein | location=DS571177:32518-35973(+) | length=1151 | sequence_SO=supercontig | SO=protein_coding	0.417937	87.27	IPDNTFILDR			0.0500757	1202.68	1203.69	1202.63	1203.64	1	6	1.D4.2.1.4
3.04	3.04	10.43	4.605	1.129	EHI_166920 |	hypothetical protein | location=DS571177:32518-35973(+) | length=1151 | sequence_SO=supercontig | SO=protein_coding	0.0925886	50.23	LFQRPDDAVFR			0.0468347	1362.75	1363.76	1362.7	1363.71	1	5	1.C18.2.1.3
3.04	3.04	10.43	4.605	1.129	EHI_166920 |	hypothetical protein | location=DS571177:32518-35973(+) | length=1151 | sequence_SO=supercontig | SO=protein_coding	0.0861861	48.25	ISDEEPLYTPVDAVLSGR			0.0539478	1960.03	1961.04	1959.98	1960.99	1	5	1.F5.2.1.4
3.04	3.04	10.43	4.605	1.129	EHI_166920 |	hypothetical protein | location=DS571177:32518-35973(+) | length=1151 | sequence_SO=supercontig | SO=protein_coding	0	88.8	ECGLPHISQATER	Carbamidomethyl(C)@2		0.0507548	1496.75	1497.76	1496.7	1497.71	1	7	1.B11.2.1.2
3.04	3.04	10.43	4.605	1.129	EHI_166920 |	hypothetical protein | location=DS571177:32518-35973(+) | length=1151 | sequence_SO=supercontig | SO=protein_coding	0	86.71	ECGLPHISQATER	Carbamidomethyl(C)@2		0.058079	1496.76	1497.77	1496.7	1497.71	1	7	1.B12.2.1.1
3.04	3.04	10.43	4.605	1.129	EHI_166920 |	hypothetical protein | location=DS571177:32518-35973(+) | length=1151 | sequence_SO=supercontig | SO=protein_coding	0	32.05	IPDNTFILDR			0.0489771	1202.68	1203.69	1202.63	1203.64	1	5	1.D3.2.1.8
3.04	3.04	10.43	4.605	1.129	EHI_166920 |	hypothetical protein | location=DS571177:32518-35973(+) | length=1151 | sequence_SO=supercontig | SO=protein_coding	0	19.16	KISDEEPLYTPVDAVLSGR		missed K-I@1	0.118531	2088.19	2089.2	2088.07	2089.08	1	5	1.F1.2.1.3
3.04	3.04	10.43	4.605	1.129	EHI_166920 |	hypothetical protein | location=DS571177:32518-35973(+) | length=1151 | sequence_SO=supercontig | SO=protein_coding	0	23.73	LFQRPDDAVFR			0.0773523	1362.78	1363.79	1362.7	1363.71	1	5	1.C19.2.1.4
2.81	2.81	3.851	2.567	2.567	EHI_104630 |; EHI_094060 |	filamin 2, putative | location=DS571185:65683-68256(-) | length=857 | sequence_SO=supercontig | SO=protein_coding; actin binding protein, putative | location=DS571179:77978-78997(+) | length=339 | sequence_SO=supercontig | SO=protein_coding	2	99	SQPQWVLTQK	Protein Terminal Acetyl@N-term	cleaved M-S@N-term	0.0331702	1255.69	1256.7	1255.66	1256.66	1	9	1.C12.2.1.6
2.81	2.81	3.851	2.567	2.567	EHI_104630 |; EHI_094060 |	filamin 2, putative | location=DS571185:65683-68256(-) | length=857 | sequence_SO=supercontig | SO=protein_coding; actin binding protein, putative | location=DS571179:77978-78997(+) | length=339 | sequence_SO=supercontig | SO=protein_coding	0.809668	96.12	LENTEQALNFIK			0.0361146	1418.78	1419.78	1418.74	1419.75	1	6	1.D15.2.1.7
2.76	2.76	21.18	16.32	4.861	EHI_049690 |	galactose-specific adhesin light subunit, putative | location=DS571152:93757-94623(-) | length=288 | sequence_SO=supercontig | SO=protein_coding	2	99	QGNELQFFEFAPYR			0.0822039	1744.9	1745.91	1744.82	1745.83	1	10	1.F21.2.1.1
2.76	2.76	21.18	16.32	4.861	EHI_049690 |	galactose-specific adhesin light subunit, putative | location=DS571152:93757-94623(-) | length=288 | sequence_SO=supercontig | SO=protein_coding	0.323306	83.65	FAESGVFSANQENYVR		cleaved Q-F@N-term	0.104282	1816.94	1817.95	1816.84	1817.85	1	6	1.C19.2.1.2
2.76	2.76	21.18	16.32	4.861	EHI_049690 |	galactose-specific adhesin light subunit, putative | location=DS571152:93757-94623(-) | length=288 | sequence_SO=supercontig | SO=protein_coding	0.242604	77.62	LDVDLCYQAR	Carbamidomethyl(C)@6		0.0337643	1251.63	1252.63	1251.59	1252.6	1	6	1.C8.2.1.8
2.76	2.76	21.18	16.32	4.861	EHI_049690 |	galactose-specific adhesin light subunit, putative | location=DS571152:93757-94623(-) | length=288 | sequence_SO=supercontig | SO=protein_coding	0.198596	72.87	HFYLPYR			0.0633572	994.566	995.573	994.503	995.51	1	5	1.C24.2.1.6
2.76	2.76	21.18	16.32	4.861	EHI_049690 |	galactose-specific adhesin light subunit, putative | location=DS571152:93757-94623(-) | length=288 | sequence_SO=supercontig | SO=protein_coding	0	17.18	HFYLPYR			0.0581082	994.561	995.568	994.503	995.51	1	4	1.C23.2.1.7
2.76	2.76	21.18	16.32	4.861	EHI_049690 |	galactose-specific adhesin light subunit, putative | location=DS571152:93757-94623(-) | length=288 | sequence_SO=supercontig | SO=protein_coding	0	25.46	LDVDLCYQAR	Carbamidomethyl(C)@6		0.0346188	1251.63	1252.63	1251.59	1252.6	1	5	1.C9.2.1.4
2.76	2.76	21.18	16.32	4.861	EHI_049690 |	galactose-specific adhesin light subunit, putative | location=DS571152:93757-94623(-) | length=288 | sequence_SO=supercontig | SO=protein_coding	0	62.44	QGNELQFFEFAPYR			0.0951433	1744.92	1745.92	1744.82	1745.83	1	6	1.F22.2.1.1
2.7	2.7	22.75	15.57	15.57	EHI_125840 |	peptidyl-prolyl cis-trans isomerase, putative | location=DS571160:48691-49194(+) | length=167 | sequence_SO=supercontig | SO=protein_coding	1.79588	99	HVVFGQVVEGYDVVK			0.100857	1673.98	1674.99	1673.88	1674.89	1	8	1.D22.2.1.8
2.7	2.7	22.75	15.57	15.57	EHI_125840 |	peptidyl-prolyl cis-trans isomerase, putative | location=DS571160:48691-49194(+) | length=167 | sequence_SO=supercontig | SO=protein_coding	0.844664	96.68	DFMIQGGDFTR			0.0357425	1285.61	1286.62	1285.58	1286.58	1	9	1.D6.2.1.3
2.7	2.7	22.75	15.57	15.57	EHI_125840 |	peptidyl-prolyl cis-trans isomerase, putative | location=DS571160:48691-49194(+) | length=167 | sequence_SO=supercontig | SO=protein_coding	0.0609802	42.37	IVMELFNDIVPK			0.0283714	1416.8	1417.8	1416.77	1417.78	1	4	1.G5.2.1.2
2.7	2.7	22.75	15.57	15.57	EHI_125840 |	peptidyl-prolyl cis-trans isomerase, putative | location=DS571160:48691-49194(+) | length=167 | sequence_SO=supercontig | SO=protein_coding	0	96.62	DFMIQGGDFTR			0.0320804	1285.61	1286.62	1285.58	1286.58	1	8	1.D7.2.1.6
2.7	2.7	22.75	15.57	15.57	EHI_125840 |	peptidyl-prolyl cis-trans isomerase, putative | location=DS571160:48691-49194(+) | length=167 | sequence_SO=supercontig | SO=protein_coding	0	85.14	DFMIQGGDFTR			0.045264	1285.62	1286.63	1285.58	1286.58	1	7	1.D5.2.1.4
2.7	2.7	22.75	15.57	15.57	EHI_125840 |	peptidyl-prolyl cis-trans isomerase, putative | location=DS571160:48691-49194(+) | length=167 | sequence_SO=supercontig | SO=protein_coding	0	97.98	HVVFGQVVEGYDVVK			0.0912132	1673.97	1674.98	1673.88	1674.89	1	7	1.D20.2.1.6
2.7	2.7	22.75	15.57	15.57	EHI_125840 |	peptidyl-prolyl cis-trans isomerase, putative | location=DS571160:48691-49194(+) | length=167 | sequence_SO=supercontig | SO=protein_coding	0	82.03	HVVFGQVVEGYDVVK			0.0852317	1673.96	1674.97	1673.88	1674.89	1	5	1.D21.2.1.6
2.58	2.58	7.288	3.898	2.542	EHI_104390 |	actin binding protein, putative | location=DS571185:18343-20115(+) | length=590 | sequence_SO=supercontig | SO=protein_coding	2	99	APYEVCVGEGVDNQK	Carbamidomethyl(C)@6		0.0813818	1663.83	1664.84	1663.75	1664.76	1	11	1.B11.2.1.1
2.58	2.58	7.288	3.898	2.542	EHI_104390 |	actin binding protein, putative | location=DS571185:18343-20115(+) | length=590 | sequence_SO=supercontig | SO=protein_coding	0.58336	93.69	YNVEVILR			0.0319182	1004.6	1005.61	1004.57	1005.57	1	7	1.D3.2.1.10
2.58	2.58	7.288	3.898	2.542	EHI_104390 |	actin binding protein, putative | location=DS571185:18343-20115(+) | length=590 | sequence_SO=supercontig | SO=protein_coding	0	99	APYEVCVGEGVDNQK	Carbamidomethyl(C)@6		0.0768652	1663.83	1664.84	1663.75	1664.76	1	9	1.B12.2.1.2
2.55	2.58	7.623	5.381	5.381	EHI_140740 |	hypothetical protein | location=DS571243:45279-46619(+) | length=446 | sequence_SO=supercontig | SO=protein_coding	1.27572	98.98	DFSGVYNAVLNEMR			0.0818978	1613.83	1614.84	1613.75	1614.76	1	8	1.G2.2.1.3
2.55	2.58	7.623	5.381	5.381	EHI_140740 |	hypothetical protein | location=DS571243:45279-46619(+) | length=446 | sequence_SO=supercontig | SO=protein_coding	1.25964	98.94	SAFYLLDNAR			0.0425021	1168.63	1169.64	1168.59	1169.59	1	8	1.D18.2.1.1
2.55	2.58	7.623	5.381	5.381	EHI_140740 |	hypothetical protein | location=DS571243:45279-46619(+) | length=446 | sequence_SO=supercontig | SO=protein_coding	0	23.96	DFSGVYNAVLNEMR			0.0518685	1613.8	1614.81	1613.75	1614.76	1	4	1.G3.2.1.3
2.55	2.58	7.623	5.381	5.381	EHI_140740 |	hypothetical protein | location=DS571243:45279-46619(+) | length=446 | sequence_SO=supercontig | SO=protein_coding	0	86.71	SAFYLLDNAR			0.0505587	1168.64	1169.65	1168.59	1169.59	1	6	1.D19.2.1.9
2.48	2.48	8.323	3.686	2.616	EHI_189490 |; EHI_166810 |; EHI_164510 |	elongation factor 2 | location=DS571262:22918-25443(+) | length=841 | sequence_SO=supercontig | SO=protein_coding; elongation factor 2 | location=DS571177:8476-11153(+) | length=874 | sequence_SO=supercontig | SO=protein_coding; elongation factor 2 | location=DS571214:57580-60105(-) | length=841 | sequence_SO=supercontig | SO=protein_coding	1.88606	99	DLQEDYCSGVPLIVTEPVVSFR	Carbamidomethyl(C)@7		0.182458	2522.42	2523.43	2522.24	2523.24	1	11	1.F23.2.1.2
2.48	2.48	8.323	3.686	2.616	EHI_189490 |; EHI_166810 |; EHI_164510 |	elongation factor 2 | location=DS571262:22918-25443(+) | length=841 | sequence_SO=supercontig | SO=protein_coding; elongation factor 2 | location=DS571177:8476-11153(+) | length=874 | sequence_SO=supercontig | SO=protein_coding; elongation factor 2 | location=DS571214:57580-60105(-) | length=841 | sequence_SO=supercontig | SO=protein_coding	0.590067	94.24	LFNAIMEGR			0.0424428	1049.58	1050.58	1049.53	1050.54	1	7	1.D3.2.1.2
2.48	2.48	8.323	3.686	2.616	EHI_189490 |; EHI_166810 |; EHI_164510 |	elongation factor 2 | location=DS571262:22918-25443(+) | length=841 | sequence_SO=supercontig | SO=protein_coding; elongation factor 2 | location=DS571177:8476-11153(+) | length=874 | sequence_SO=supercontig | SO=protein_coding; elongation factor 2 | location=DS571214:57580-60105(-) | length=841 | sequence_SO=supercontig | SO=protein_coding	0	82.97	LFNAIMEGR			0.0552601	1049.59	1050.6	1049.53	1050.54	1	6	1.D2.2.1.8
2.48	2.48	8.323	3.686	2.616	EHI_189490 |; EHI_166810 |; EHI_164510 |	elongation factor 2 | location=DS571262:22918-25443(+) | length=841 | sequence_SO=supercontig | SO=protein_coding; elongation factor 2 | location=DS571177:8476-11153(+) | length=874 | sequence_SO=supercontig | SO=protein_coding; elongation factor 2 | location=DS571214:57580-60105(-) | length=841 | sequence_SO=supercontig | SO=protein_coding	0	19.7	LFNAIMEGR			0.0323109	1049.56	1050.57	1049.53	1050.54	1	4	1.D4.2.1.9
2.26	2.26	14.46	11.08	3.373	EHI_188180 |	phosphoglycerate kinase, putative | location=DS571206:40417-41664(+) | length=415 | sequence_SO=supercontig | SO=protein_coding	2	99	FHPEEEGSSIVDGK			0.0648943	1529.76	1530.77	1529.7	1530.71	1	10	1.B8.2.1.2
2.26	2.26	14.46	11.08	3.373	EHI_188180 |	phosphoglycerate kinase, putative | location=DS571206:40417-41664(+) | length=415 | sequence_SO=supercontig | SO=protein_coding	0.146302	70.31	ACANPAPGSVILLENVR	Carbamidomethyl(C)@2		0.0714817	1780	1781.01	1779.93	1780.94	1	5	1.E3.2.1.5
2.26	2.26	14.46	11.08	3.373	EHI_188180 |	phosphoglycerate kinase, putative | location=DS571206:40417-41664(+) | length=415 | sequence_SO=supercontig | SO=protein_coding	0.10902	62.79	LGDVYVNDAFGTVHR			0.0436199	1661.86	1662.87	1661.82	1662.82	1	6	1.D9.2.1.3
2.26	2.26	14.46	11.08	3.373	EHI_188180 |	phosphoglycerate kinase, putative | location=DS571206:40417-41664(+) | length=415 | sequence_SO=supercontig | SO=protein_coding	0	95.26	FHPEEEGSSIVDGK			0.0640398	1529.76	1530.77	1529.7	1530.71	1	8	1.B9.2.1.1
2.16	2.16	21.92	21.92	15.07	EHI_186840 |	actin-binding protein, cofilin/tropomyosin family | location=DS571159:48660-49100(-) | length=146 | sequence_SO=supercontig | SO=protein_coding	0.9914	98.21	FAFIEFIGDK			0.0462349	1185.65	1186.66	1185.61	1186.61	1	6	1.F20.2.1.6
2.16	2.16	21.92	21.92	15.07	EHI_186840 |	actin-binding protein, cofilin/tropomyosin family | location=DS571159:48660-49100(-) | length=146 | sequence_SO=supercontig | SO=protein_coding	0.863279	97.5	TNWICLTYEGPK	Carbamidomethyl(C)@5		0.0442131	1480.75	1481.75	1480.7	1481.71	1	7	1.E6.2.1.8
2.16	2.16	21.92	21.92	15.07	EHI_186840 |	actin-binding protein, cofilin/tropomyosin family | location=DS571159:48660-49100(-) | length=146 | sequence_SO=supercontig | SO=protein_coding	0.30103	86.14	DTGIYFAFAR			0.00769138	1159.57	1160.58	1159.57	1160.57	1	6	1.E9.2.1.2
2	2	20.55	4.658	4.658	EHI_165350 |	malate dehydrogenase, putative | location=DS571217:56172-57269(-) | length=365 | sequence_SO=supercontig | SO=protein_coding	2	99	AYLHPLGGSDEVSGSHK			0.0905294	1752.93	1753.94	1752.84	1753.85	1	10	1.B15.2.1.2
2	2	20.55	4.658	4.658	EHI_165350 |	malate dehydrogenase, putative | location=DS571217:56172-57269(-) | length=365 | sequence_SO=supercontig | SO=protein_coding	0	99	AYLHPLGGSDEVSGSHK			0.0800314	1752.92	1753.93	1752.84	1753.85	1	8	1.B14.2.1.2
2	2	20.55	4.658	4.658	EHI_165350 |	malate dehydrogenase, putative | location=DS571217:56172-57269(-) | length=365 | sequence_SO=supercontig | SO=protein_coding	0	97.7	AYLHPLGGSDEVSGSHK			0.0705099	1752.91	1753.92	1752.84	1753.85	1	7	1.B16.2.1.3
2	2	17.72	10.13	10.13	EHI_157010 |; EHI_107560 |; EHI_029620 |	alcohol dehydrogenase, putative | location=DS571869:1-474(-) | length=158 | sequence_SO=supercontig | SO=protein_coding; alcohol dehydrogenase, putative | location=DS571548:10925-11485(+) | length=187 | sequence_SO=supercontig | SO=protein_coding; aldose reductase, putative | location=DS571340:25552-26469(+) | length=305 | sequence_SO=supercontig | SO=protein_coding	2	99	TGEFTEEIIPIEETWR			0.0826388	1949.02	1950.03	1948.94	1949.95	1	12	1.F18.2.1.2
2	2	17.72	10.13	10.13	EHI_157010 |; EHI_107560 |; EHI_029620 |	alcohol dehydrogenase, putative | location=DS571869:1-474(-) | length=158 | sequence_SO=supercontig | SO=protein_coding; alcohol dehydrogenase, putative | location=DS571548:10925-11485(+) | length=187 | sequence_SO=supercontig | SO=protein_coding; aldose reductase, putative | location=DS571340:25552-26469(+) | length=305 | sequence_SO=supercontig | SO=protein_coding	0	99	TGEFTEEIIPIEETWR			0.0856905	1949.03	1950.04	1948.94	1949.95	1	11	1.F19.2.1.2
2	2	17.72	10.13	10.13	EHI_157010 |; EHI_107560 |; EHI_029620 |	alcohol dehydrogenase, putative | location=DS571869:1-474(-) | length=158 | sequence_SO=supercontig | SO=protein_coding; alcohol dehydrogenase, putative | location=DS571548:10925-11485(+) | length=187 | sequence_SO=supercontig | SO=protein_coding; aldose reductase, putative | location=DS571340:25552-26469(+) | length=305 | sequence_SO=supercontig | SO=protein_coding	0	99	TGEFTEEIIPIEETWR			0.10278	1949.04	1950.05	1948.94	1949.95	1	9	1.F20.2.1.3
1.7	1.7	22.08	19.48	19.48	EHI_103510 |	ubiquitin domain protein, putative | location=DS571158:55474-55707(+) | length=77 | sequence_SO=supercontig | SO=protein_coding	1.29243	99	AKLEEIEGITPEQQR		missed K-L@2	0.110051	1740.02	1741.02	1739.91	1740.91	1	10	1.C3.2.1.2
1.7	1.7	22.08	19.48	19.48	EHI_103510 |	ubiquitin domain protein, putative | location=DS571158:55474-55707(+) | length=77 | sequence_SO=supercontig | SO=protein_coding	0.407823	91.76	LEEIEGITPEQQR			0.125062	1540.9	1541.91	1540.77	1541.78	1	8	1.B21.2.1.6
1.7	1.7	22.08	19.48	19.48	EHI_103510 |	ubiquitin domain protein, putative | location=DS571158:55474-55707(+) | length=77 | sequence_SO=supercontig | SO=protein_coding	0	21.81	AKLEEIEGITPEQQR		missed K-L@2	0.0919842	1740	1741.01	1739.91	1740.91	1	5	1.C4.2.1.4
1.57	1.57	16	7.765	4.235	EHI_165270 |; EHI_070720 |	L-myo-inositol-1-phosphate synthase, putative | location=DS571217:40941-42357(+) | length=425 | sequence_SO=supercontig | SO=protein_coding; L-myo-inositol-1-phosphate synthase | location=DS571284:21619-23145(-) | length=508 | sequence_SO=supercontig | SO=protein_coding	1.20066	99	GVHEPNYYGSYTQSATMR			0.141622	2060.05	2061.05	2059.91	2060.91	1	7	1.C2.2.1.2
1.57	1.57	16	7.765	4.235	EHI_165270 |; EHI_070720 |	L-myo-inositol-1-phosphate synthase, putative | location=DS571217:40941-42357(+) | length=425 | sequence_SO=supercontig | SO=protein_coding; L-myo-inositol-1-phosphate synthase | location=DS571284:21619-23145(-) | length=508 | sequence_SO=supercontig | SO=protein_coding	0.372634	90.99	LGATSEGEEIYAPYK			0.099161	1626.88	1627.88	1626.78	1627.79	1	6	1.C4.2.1.10
1.57	1.57	16	7.765	4.235	EHI_165270 |; EHI_070720 |	L-myo-inositol-1-phosphate synthase, putative | location=DS571217:40941-42357(+) | length=425 | sequence_SO=supercontig | SO=protein_coding; L-myo-inositol-1-phosphate synthase | location=DS571284:21619-23145(-) | length=508 | sequence_SO=supercontig | SO=protein_coding	0	88.8	GVHEPNYYGSYTQSATMR			0.169943	2060.08	2061.08	2059.91	2060.91	1	7	1.C1.2.1.4
1.13	5.2	27.08	23.75	17.92	EHI_006810 |	14-3-3 protein 3 | location=DS571197:31763-32485(+) | length=240 | sequence_SO=supercontig | SO=protein_coding	0.630784	96.24	SLAAYTEATEISNADLAPTHPIR			0.123798	2440.35	2441.35	2440.22	2441.23	1	8	1.E3.2.1.4
1.13	5.2	27.08	23.75	17.92	EHI_006810 |	14-3-3 protein 3 | location=DS571197:31763-32485(+) | length=240 | sequence_SO=supercontig | SO=protein_coding	0.500313	94.41	QVAALNTELSVEER			0.0703147	1557.87	1558.88	1557.8	1558.81	1	7	1.C10.2.1.7
1.13	5.2	27.08	23.75	17.92	EHI_006810 |	14-3-3 protein 3 | location=DS571197:31763-32485(+) | length=240 | sequence_SO=supercontig | SO=protein_coding	0	97.95	DSTLIMQLLR			0.0567312	1188.71	1189.72	1188.65	1189.66	1	7	1.G1.2.1.1
1.13	5.2	27.08	23.75	17.92	EHI_006810 |	14-3-3 protein 3 | location=DS571197:31763-32485(+) | length=240 | sequence_SO=supercontig | SO=protein_coding	0	97.7	DSTLIMQLLR			0.0509939	1188.7	1189.71	1188.65	1189.66	1	8	1.G2.2.1.1
1.13	5.2	27.08	23.75	17.92	EHI_006810 |	14-3-3 protein 3 | location=DS571197:31763-32485(+) | length=240 | sequence_SO=supercontig | SO=protein_coding	0	88.8	QVAALNTELSVEER			0.0468772	1557.85	1558.85	1557.8	1558.81	1	7	1.C9.2.1.3
1.13	5.2	27.08	23.75	17.92	EHI_006810 |	14-3-3 protein 3 | location=DS571197:31763-32485(+) | length=240 | sequence_SO=supercontig | SO=protein_coding	0	86.34	SLAAYTEATEISNADLAPTHPIR			0.139911	2440.36	2441.37	2440.22	2441.23	1	8	1.E4.2.1.2
1.13	5.2	27.08	23.75	17.92	EHI_006810 |	14-3-3 protein 3 | location=DS571197:31763-32485(+) | length=240 | sequence_SO=supercontig | SO=protein_coding	0	99	YYAEFTVDEK			0.0639964	1263.63	1264.64	1263.57	1264.57	1	11	1.C4.2.1.3
1.13	5.2	27.08	23.75	17.92	EHI_006810 |	14-3-3 protein 3 | location=DS571197:31763-32485(+) | length=240 | sequence_SO=supercontig | SO=protein_coding	0	99	YYAEFTVDEK			0.0711986	1263.64	1264.64	1263.57	1264.57	1	10	1.C3.2.1.3
1.07	1.07	9.623	0.6044	0.6044	EHI_110180 |	myosin heavy chain | location=DS571151:17749-24204(+) | length=2151 | sequence_SO=supercontig | SO=protein_coding	1.0655	98.89	AAELFGVDAESLR			0.0641439	1376.76	1377.77	1376.69	1377.7	1	7	1.D20.2.1.8
1.07	1.07	9.623	0.6044	0.6044	EHI_110180 |	myosin heavy chain | location=DS571151:17749-24204(+) | length=2151 | sequence_SO=supercontig | SO=protein_coding	0	98.53	AAELFGVDAESLR			0.0670736	1376.76	1377.77	1376.69	1377.7	1	8	1.D19.2.1.5
0.99	0.99	5.051	2.862	2.862	EHI_185280 |	phosphoglucomutase/phosphomannomutase family protein | location=DS571249:35464-37248(-) | length=594 | sequence_SO=supercontig | SO=protein_coding	0.9914	98.71	IHSNLEPWDLSNVDISK			0.0525467	1966.03	1967.04	1965.98	1966.99	1	7	1.E7.2.1.7
0.85	0.85	54.37	30.1	16.5	EHI_004490 |	thioredoxin, putative | location=DS571181:56340-56651(+) | length=103 | sequence_SO=supercontig | SO=protein_coding	0.536107	95.61	SISPYFEELAGQYNNIK			0.0527383	1972.01	1973.02	1971.96	1972.97	1	6	1.F7.2.1.4
0.85	0.85	54.37	30.1	16.5	EHI_004490 |	thioredoxin, putative | location=DS571181:56340-56651(+) | length=103 | sequence_SO=supercontig | SO=protein_coding	0.307153	90.17	VDVDQAEEICVNYK	Carbamidomethyl(C)@10		0.103786	1680.87	1681.88	1680.77	1681.77	1	7	1.C8.2.1.3
0.85	0.85	54.37	30.1	16.5	EHI_004490 |	thioredoxin, putative | location=DS571181:56340-56651(+) | length=103 | sequence_SO=supercontig | SO=protein_coding	0	53.3	SISPYFEELAGQYNNIK			0.0588419	1972.02	1973.02	1971.96	1972.97	1	5	1.F9.2.1.3
0.85	0.85	54.37	30.1	16.5	EHI_004490 |	thioredoxin, putative | location=DS571181:56340-56651(+) | length=103 | sequence_SO=supercontig | SO=protein_coding	0	44.76	SISPYFEELAGQYNNIK			0.041752	1972	1973.01	1971.96	1972.97	1	4	1.F8.2.1.1
0.85	0.85	54.37	30.1	16.5	EHI_004490 |	thioredoxin, putative | location=DS571181:56340-56651(+) | length=103 | sequence_SO=supercontig | SO=protein_coding	0	86.71	VDVDQAEEICVNYK	Carbamidomethyl(C)@10		0.105129	1680.87	1681.88	1680.77	1681.77	1	6	1.C9.2.1.2
0.81	0.81	10.87	5.435	5.435	EHI_071590 |	protein disulfide isomerase, putative | location=DS571558:5937-7043(+) | length=368 | sequence_SO=supercontig | SO=protein_coding	0.809668	98.15	FFAPWCGHCK	Carbamidomethyl(C)@6; Carbamidomethyl(C)@9		0.0304477	1308.58	1309.59	1308.55	1309.56	1	7	1.D11.2.1.2
0.81	0.81	10.87	5.435	5.435	EHI_071590 |	protein disulfide isomerase, putative | location=DS571558:5937-7043(+) | length=368 | sequence_SO=supercontig | SO=protein_coding	0	86.34	FFAPWCGHCK	Carbamidomethyl(C)@6; Carbamidomethyl(C)@9		0.0609653	1308.61	1309.62	1308.55	1309.56	1	6	1.D10.2.1.6
0.81	0.81	10.87	5.435	5.435	EHI_071590 |	protein disulfide isomerase, putative | location=DS571558:5937-7043(+) | length=368 | sequence_SO=supercontig | SO=protein_coding	0	39.57	FFAPWCGHCK	Carbamidomethyl(C)@6; Carbamidomethyl(C)@9		0.0299594	1308.58	1309.59	1308.55	1309.56	1	5	1.D12.2.1.6
0.78	1.04	12.59	12.59	6.667	EHI_148790 |	Gal/GalNAc lectin light subunit | location=DS571146:157903-158715(-) | length=270 | sequence_SO=supercontig | SO=protein_coding	0.777284	98.08	LANSYQIEAASCVANEPR	Carbamidomethyl(C)@12		0.0747998	1992.01	1993.02	1991.94	1992.94	1	9	1.C8.2.1.10
0.78	1.04	12.59	12.59	6.667	EHI_148790 |	Gal/GalNAc lectin light subunit | location=DS571146:157903-158715(-) | length=270 | sequence_SO=supercontig | SO=protein_coding	0	83.65	FAESGVFSANQENYVR			0.104282	1816.94	1817.95	1816.84	1817.85	1	6	1.C19.2.1.2
0.73	0.73	15.09	15.09	15.09	EHI_186830 |; EHI_179980 |; EHI_177630 |; EHI_175460 |; EHI_148850 |; EHI_138770 |; EHI_090400 |; EHI_052610 |; EHI_042930 |; EHI_042920 |	60S acidic ribosomal protein P2, putative | location=DS571159:48174-48494(+) | length=106 | sequence_SO=supercontig | SO=protein_coding; 60S acidic ribosomal protein P2, putative | location=DS571291:31847-32164(-) | length=105 | sequence_SO=supercontig | SO=protein_coding; 60S acidic ribosomal protein P0, putative | location=DS571175:88186-89136(-) | length=316 | sequence_SO=supercontig | SO=prot…	0.730487	97.88	KEEEEEEDFGGFGDLF		missed K-E@1	0.121271	1875.89	1876.9	1875.77	1876.78	1	6	1.F23.2.1.1
0.71	0.71	14.58	14.58	14.58	EHI_194540 |	pore-forming peptide ameobapore B precursor, putative | location=DS571191:60875-61165(+) | length=96 | sequence_SO=supercontig | SO=protein_coding	0.709965	97.81	LIENHVDPVVVCEK	Carbamidomethyl(C)@12		0.133261	1649.98	1650.98	1649.84	1650.85	1	9	1.B23.2.1.7
0.69	0.69	35.59	35.59	35.59	EHI_198670 |	ferredoxin | location=DS571165:25917-26096(-) | length=59 | sequence_SO=supercontig | SO=protein_coding	0.688246	97.73	NPDDCIGCGACVDACPQGVLK	Carbamidomethyl(C)@5; Carbamidomethyl(C)@8; Carbamidomethyl(C)@11; Carbamidomethyl(C)@15		0.121301	2305.08	2306.09	2304.96	2305.97	1	7	1.C9.2.1.7
0.69	0.69	35.59	35.59	35.59	EHI_198670 |	ferredoxin | location=DS571165:25917-26096(-) | length=59 | sequence_SO=supercontig | SO=protein_coding	0	89.73	NPDDCIGCGACVDACPQGVLK	Carbamidomethyl(C)@5; Carbamidomethyl(C)@8; Carbamidomethyl(C)@11; Carbamidomethyl(C)@15		0.103723	2305.06	2306.07	2304.96	2305.97	1	6	1.C8.2.1.5
0.48	0.48	16.22	5.135	5.135	EHI_092450 |	malate dehydrogenase, putative | location=DS571155:106039-107151(+) | length=370 | sequence_SO=supercontig | SO=protein_coding	0.440093	95.34	GTAACYPLGGYGEEMGGHK	Carbamidomethyl(C)@5		0.0935826	1953.93	1954.94	1953.83	1954.84	1	6	1.C9.2.1.8
0.48	0.48	16.22	5.135	5.135	EHI_092450 |	malate dehydrogenase, putative | location=DS571155:106039-107151(+) | length=370 | sequence_SO=supercontig | SO=protein_coding	0.032452	47.6	IYTPGEKEHETFLER		missed K-E@7	0.0600018	1847.97	1848.97	1847.91	1848.91	1	5	1.C8.2.1.4
0.48	0.48	16.22	5.135	5.135	EHI_092450 |	malate dehydrogenase, putative | location=DS571155:106039-107151(+) | length=370 | sequence_SO=supercontig | SO=protein_coding	0.00877392	18.86	GVFIPEVTR			0.0484587	1016.61	1017.62	1016.57	1017.57	1	5	1.C20.2.1.6
					Unused	A measure of the protein confidence for a detected protein, calculated from the peptide confidence for peptides from spectra that are not already completely “used” by higher scoring winning proteins.
					Total	A measure of the total amount of evidence for a detected protein. The Total ProtScore is calculated using all of the peptides detected for the protein,
					%Cov	The percentage of matching amino acids from identified peptides having confidence greater than 0 divided by the total number of amino acids in the sequence.
					%Cov(50)	The percentage of matching amino acids from identified peptides having confidence greater than or equal to 50% divided by the total number of amino acids in the sequence.
					%Cov(95)	The percentage of matching amino acids from identified peptides having confidence greater than or equal to 95% divided by the total number of amino acids in the sequence.
					Accessions	The accession number for the protein.
					Names	The name of the protein.
					Contrib	The contribution of this peptide, in ProtScore units, to the Unused ProtScore for a protein in this group.
					Conf	The confidence for the peptide identification, expressed as a percentage.
					Sequence	The sequence of the peptide identified by the search.
					Modifications	Modifications found by the search.
					Cleavages	Indicates any atypical or missed cleavage sites. Missed cleavages are shown as “Missed Residue1-Residue2@Position”. Atypical cleavages are shown as “Cleaved Residue1-Residue2@Position”, where “Position” is either “N-term” or “C-term”.
					dMass	The difference in mass between the precursor molecular weight (MW) and the theoretical MW of the matching peptide sequence.
					Prec MW	The experimentally measured monoisotopic mass for the precursor ion fragmented.
					Prec m/z	The experimentally measured monoisotopic mass to charge ratio (m/z) for the precursor ion fragmented.
					Theor MW	The theoretical precursor molecular weight for peptide sequence, including modifications.
					Theor m/z	The theoretical m/z of the precursor's monoisotopic peak.
					Theor z	The charge for the fragmented ion, as calculated by the Paragon Algorithm.
					Sc	The score for the peptide; this is based on matching ions of various charge states.
					Spectrum	Denotes a particular MS/MS spectrum in this processing run.

## Sheet: MALDI Rep 2
Peptide summary from MALDI Repetition 2
Unused	Total	%Cov	%Cov(50)	%Cov(95)	Accessions	Names	Contrib	Conf	Sequence	Modifications	Cleavages	dMass	Prec MW	Prec m/z	Theor MW	Theor m/z	Theor z	Sc	Spectrum
23.65	23.65	38.31	25.2	16.84	EHI_009530 |	pyruvate phosphate dikinase | location=DS571184:42067-44724(+) | length=885 | sequence_SO=supercontig | SO=protein_coding	2	99	AFLEATAEVIK			-0.0529572	1190.6	1191.61	1190.65	1191.66	1	11	1.D12.2.1.7
23.65	23.65	38.31	25.2	16.84	EHI_009530 |	pyruvate phosphate dikinase | location=DS571184:42067-44724(+) | length=885 | sequence_SO=supercontig | SO=protein_coding	2	99	ALEFGAEGIGLCR	Carbamidomethyl(C)@12		-0.00883057	1391.68	1392.68	1391.69	1392.69	1	9	1.D23.2.1.4
23.65	23.65	38.31	25.2	16.84	EHI_009530 |	pyruvate phosphate dikinase | location=DS571184:42067-44724(+) | length=885 | sequence_SO=supercontig | SO=protein_coding	2	98.97	DPGTGENMFFGEYLK			-0.00459172	1703.75	1704.75	1703.75	1704.76	1	7	1.F1.2.1.2
23.65	23.65	38.31	25.2	16.84	EHI_009530 |	pyruvate phosphate dikinase | location=DS571184:42067-44724(+) | length=885 | sequence_SO=supercontig | SO=protein_coding	2	99	ELAQVFIK			-0.00312691	946.546	947.553	946.549	947.556	1	10	1.C24.2.1.6
23.65	23.65	38.31	25.2	16.84	EHI_009530 |	pyruvate phosphate dikinase | location=DS571184:42067-44724(+) | length=885 | sequence_SO=supercontig | SO=protein_coding	2	99	TGVDMVEEGLITK			-0.0404453	1390.66	1391.67	1390.7	1391.71	1	8	1.D4.2.1.10
23.65	23.65	38.31	25.2	16.84	EHI_009530 |	pyruvate phosphate dikinase | location=DS571184:42067-44724(+) | length=885 | sequence_SO=supercontig | SO=protein_coding	2	99	THAEIMIPNVTEVNELINLR			-0.0158767	2305.19	2306.2	2305.21	2306.22	1	9	1.G23.2.1.1
23.65	23.65	38.31	25.2	16.84	EHI_009530 |	pyruvate phosphate dikinase | location=DS571184:42067-44724(+) | length=885 | sequence_SO=supercontig | SO=protein_coding	1.82391	98.46	IGVFANADLPSAAK			-0.0420242	1372.69	1373.7	1372.74	1373.74	1	7	1.D4.2.1.6
23.65	23.65	38.31	25.2	16.84	EHI_009530 |	pyruvate phosphate dikinase | location=DS571184:42067-44724(+) | length=885 | sequence_SO=supercontig | SO=protein_coding	1.67778	97.9	GEVPLEEPQVGSGYFGTILK			-0.0785616	2119	2120.01	2119.08	2120.09	1	7	1.F9.2.1.2
23.65	23.65	38.31	25.2	16.84	EHI_009530 |	pyruvate phosphate dikinase | location=DS571184:42067-44724(+) | length=885 | sequence_SO=supercontig | SO=protein_coding	1.63827	97.71	IGLPVPQGFVITTEMCK	Carbamidomethyl(C)@16		-0.0265146	1888.95	1889.96	1888.98	1889.99	1	6	1.F20.2.1.8
23.65	23.65	38.31	25.2	16.84	EHI_009530 |	pyruvate phosphate dikinase | location=DS571184:42067-44724(+) | length=885 | sequence_SO=supercontig | SO=protein_coding	1.35655	95.58	LLDPPLHEFLPTLEELMR			-0.0737139	2162.07	2163.08	2162.14	2163.15	1	7	1.H14.2.1.1
23.65	23.65	38.31	25.2	16.84	EHI_009530 |	pyruvate phosphate dikinase | location=DS571184:42067-44724(+) | length=885 | sequence_SO=supercontig | SO=protein_coding	1.19382	93.6	MILSNTLEER			-0.0394932	1204.57	1205.58	1204.61	1205.62	1	8	1.C16.2.1.4
23.65	23.65	38.31	25.2	16.84	EHI_009530 |	pyruvate phosphate dikinase | location=DS571184:42067-44724(+) | length=885 | sequence_SO=supercontig | SO=protein_coding	1.18046	93.43	NAQGEDVVAGIR			-0.0491827	1227.57	1228.58	1227.62	1228.63	1	6	1.B10.2.1.4
23.65	23.65	38.31	25.2	16.84	EHI_009530 |	pyruvate phosphate dikinase | location=DS571184:42067-44724(+) | length=885 | sequence_SO=supercontig | SO=protein_coding	1.08092	91.74	GLPASPGAATGAVVFDADDAVEQAK			-0.0926099	2356.06	2357.07	2356.15	2357.16	1	6	1.E10.2.1.6
23.65	23.65	38.31	25.2	16.84	EHI_009530 |	pyruvate phosphate dikinase | location=DS571184:42067-44724(+) | length=885 | sequence_SO=supercontig | SO=protein_coding	0.906578	87.55	VPFMYGTMVECVR	Carbamidomethyl(C)@11		-0.0789768	1587.65	1588.65	1587.72	1588.73	1	6	1.E12.2.1.3
23.65	23.65	38.31	25.2	16.84	EHI_009530 |	pyruvate phosphate dikinase | location=DS571184:42067-44724(+) | length=885 | sequence_SO=supercontig | SO=protein_coding	0.543634	71.43	VFGGEENPLLVSVR			-0.0533856	1514.76	1515.76	1514.81	1515.82	1	5	1.E5.2.1.1
23.65	23.65	38.31	25.2	16.84	EHI_009530 |	pyruvate phosphate dikinase | location=DS571184:42067-44724(+) | length=885 | sequence_SO=supercontig | SO=protein_coding	0.177178	80.52	IPNVTEVNELINLR		cleaved M-I@N-term	-0.0575699	1622.84	1623.85	1622.9	1623.91	1	6	1.F17.2.1.1
23.65	23.65	38.31	25.2	16.84	EHI_009530 |	pyruvate phosphate dikinase | location=DS571184:42067-44724(+) | length=885 | sequence_SO=supercontig | SO=protein_coding	0.0721166	15.26	EETKPEDIHGFFVAEGILTCR	Carbamidomethyl(C)@20		-0.0858005	2447.09	2448.1	2447.18	2448.19	1	4	1.F16.2.1.3
23.65	23.65	38.31	25.2	16.84	EHI_009530 |	pyruvate phosphate dikinase | location=DS571184:42067-44724(+) | length=885 | sequence_SO=supercontig | SO=protein_coding	0	95.07	ALEFGAEGIGLCR	Carbamidomethyl(C)@12		-0.0149341	1391.67	1392.68	1391.69	1392.69	1	7	1.D22.2.1.1
23.65	23.65	38.31	25.2	16.84	EHI_009530 |	pyruvate phosphate dikinase | location=DS571184:42067-44724(+) | length=885 | sequence_SO=supercontig | SO=protein_coding	0	90.49	ALEFGAEGIGLCR	Carbamidomethyl(C)@12		8.05614e-05	1391.69	1392.69	1391.69	1392.69	1	7	1.D24.2.1.6
23.65	23.65	38.31	25.2	16.84	EHI_009530 |	pyruvate phosphate dikinase | location=DS571184:42067-44724(+) | length=885 | sequence_SO=supercontig | SO=protein_coding	0	75.16	ALEFGAEGIGLCR	Carbamidomethyl(C)@12		-0.0220142	1391.66	1392.67	1391.69	1392.69	1	6	1.D20.2.1.1
23.65	23.65	38.31	25.2	16.84	EHI_009530 |	pyruvate phosphate dikinase | location=DS571184:42067-44724(+) | length=885 | sequence_SO=supercontig | SO=protein_coding	0	81.66	DPGTGENMFFGEYLK			-0.0203388	1703.73	1704.74	1703.75	1704.76	1	5	1.F2.2.1.1
23.65	23.65	38.31	25.2	16.84	EHI_009530 |	pyruvate phosphate dikinase | location=DS571184:42067-44724(+) | length=885 | sequence_SO=supercontig | SO=protein_coding	0	79.81	IGVFANADLPSAAK			-0.0471512	1372.69	1373.69	1372.74	1373.74	1	6	1.D5.2.1.4
23.65	23.65	38.31	25.2	16.84	EHI_009530 |	pyruvate phosphate dikinase | location=DS571184:42067-44724(+) | length=885 | sequence_SO=supercontig | SO=protein_coding	0	78.83	IPNVTEVNELINLR		cleaved M-I@N-term	-0.0391373	1622.86	1623.87	1622.9	1623.91	1	6	1.F19.2.1.6
23.65	23.65	38.31	25.2	16.84	EHI_009530 |	pyruvate phosphate dikinase | location=DS571184:42067-44724(+) | length=885 | sequence_SO=supercontig | SO=protein_coding	0	62.33	IPNVTEVNELINLR		cleaved M-I@N-term	-0.0457291	1622.85	1623.86	1622.9	1623.91	1	5	1.F18.2.1.2
23.65	23.65	38.31	25.2	16.84	EHI_009530 |	pyruvate phosphate dikinase | location=DS571184:42067-44724(+) | length=885 | sequence_SO=supercontig | SO=protein_coding	0	62.01	MILSNTLEER			-0.0507237	1204.56	1205.57	1204.61	1205.62	1	6	1.C15.2.1.5
23.65	23.65	38.31	25.2	16.84	EHI_009530 |	pyruvate phosphate dikinase | location=DS571184:42067-44724(+) | length=885 | sequence_SO=supercontig | SO=protein_coding	0	98.34	TGVDMVEEGLITK			-0.0504551	1390.65	1391.66	1390.7	1391.71	1	6	1.D5.2.1.8
23.65	23.65	38.31	25.2	16.84	EHI_009530 |	pyruvate phosphate dikinase | location=DS571184:42067-44724(+) | length=885 | sequence_SO=supercontig | SO=protein_coding	0	99	THAEIMIPNVTEVNELINLR			0.00902568	2305.22	2306.23	2305.21	2306.22	1	7	1.G24.2.1.1
23.65	23.65	38.31	25.2	16.84	EHI_009530 |	pyruvate phosphate dikinase | location=DS571184:42067-44724(+) | length=885 | sequence_SO=supercontig | SO=protein_coding	0	64.27	VFGGEENPLLVSVR			-0.0647381	1514.74	1515.75	1514.81	1515.82	1	5	1.E6.2.1.2
23.65	23.65	38.31	25.2	16.84	EHI_009530 |	pyruvate phosphate dikinase | location=DS571184:42067-44724(+) | length=885 | sequence_SO=supercontig | SO=protein_coding	0	61.04	VFGGEENPLLVSVR			-0.054118	1514.75	1515.76	1514.81	1515.82	1	6	1.E4.2.1.6
23.65	23.65	38.31	25.2	16.84	EHI_009530 |	pyruvate phosphate dikinase | location=DS571184:42067-44724(+) | length=885 | sequence_SO=supercontig | SO=protein_coding	0	62.33	VPFMYGTMVECVR	Carbamidomethyl(C)@11		-0.0787327	1587.65	1588.65	1587.72	1588.73	1	6	1.E11.2.1.6
23.15	23.15	59.63	38.53	38.53	EHI_130700 |	enolase, putative | location=DS571170:15205-16515(-) | length=436 | sequence_SO=supercontig | SO=protein_coding	2	99	AVENVNTIIGPALLGK			-0.0168942	1607.91	1608.91	1607.92	1608.93	1	10	1.E22.2.1.4
23.15	23.15	59.63	38.53	38.53	EHI_130700 |	enolase, putative | location=DS571170:15205-16515(-) | length=436 | sequence_SO=supercontig | SO=protein_coding	2	99	DVDGLIAEYVDYGK			-0.0191207	1555.72	1556.73	1555.74	1556.75	1	16	1.F20.2.1.1
23.15	23.15	59.63	38.53	38.53	EHI_130700 |	enolase, putative | location=DS571170:15205-16515(-) | length=436 | sequence_SO=supercontig | SO=protein_coding	2	99	EALDLLVEAIAK			-0.0556419	1283.68	1284.68	1283.73	1284.74	1	11	1.G13.2.1.1
23.15	23.15	59.63	38.53	38.53	EHI_130700 |	enolase, putative | location=DS571170:15205-16515(-) | length=436 | sequence_SO=supercontig | SO=protein_coding	2	99	FTVEHGNFQIVGDDLLVTNPAR			-0.110584	2441.12	2442.13	2441.23	2442.24	1	7	1.F8.2.1.5
23.15	23.15	59.63	38.53	38.53	EHI_130700 |	enolase, putative | location=DS571170:15205-16515(-) | length=436 | sequence_SO=supercontig | SO=protein_coding	2	99	GNPTIEVEITTGK			-0.0665282	1357.64	1358.65	1357.71	1358.72	1	11	1.C12.2.1.10
23.15	23.15	59.63	38.53	38.53	EHI_130700 |	enolase, putative | location=DS571170:15205-16515(-) | length=436 | sequence_SO=supercontig | SO=protein_coding	2	99	NVLNQAELDEMMIK			-0.0473125	1646.75	1647.76	1646.8	1647.81	1	10	1.E18.2.1.1
23.15	23.15	59.63	38.53	38.53	EHI_130700 |	enolase, putative | location=DS571170:15205-16515(-) | length=436 | sequence_SO=supercontig | SO=protein_coding	2	99	SCVPSGASTGVHEAVELR	Carbamidomethyl(C)@2		-0.0699046	1854.82	1855.83	1854.89	1855.9	1	10	1.C6.2.1.2
23.15	23.15	59.63	38.53	38.53	EHI_130700 |	enolase, putative | location=DS571170:15205-16515(-) | length=436 | sequence_SO=supercontig | SO=protein_coding	2	99	VNQIGTLTETFK			-0.064614	1349.65	1350.66	1349.72	1350.73	1	8	1.D7.2.1.5
23.15	23.15	59.63	38.53	38.53	EHI_130700 |	enolase, putative | location=DS571170:15205-16515(-) | length=436 | sequence_SO=supercontig | SO=protein_coding	2	99	YGQDATNVGDEGGFAPNVSGAR			-0.023266	2180.95	2181.96	2180.97	2181.98	1	10	1.C2.2.1.2
23.15	23.15	59.63	38.53	38.53	EHI_130700 |	enolase, putative | location=DS571170:15205-16515(-) | length=436 | sequence_SO=supercontig | SO=protein_coding	1.58503	97.49	MAAETYQCLK	Carbamidomethyl(C)@8		-0.0454951	1213.5	1214.51	1213.55	1214.55	1	7	1.B6.2.1.3
23.15	23.15	59.63	38.53	38.53	EHI_130700 |	enolase, putative | location=DS571170:15205-16515(-) | length=436 | sequence_SO=supercontig | SO=protein_coding	1.52288	99	CVPSGASTGVHEAVELR	Carbamidomethyl(C)@1	cleaved S-C@N-term	-0.074009	1767.78	1768.79	1767.86	1768.86	1	6	1.C6.2.1.5
23.15	23.15	59.63	38.53	38.53	EHI_130700 |	enolase, putative | location=DS571170:15205-16515(-) | length=436 | sequence_SO=supercontig | SO=protein_coding	1.50864	97.05	LGANAILGCSMSICR	Carbamidomethyl(C)@9; Carbamidomethyl(C)@14		-0.026856	1621.75	1622.75	1621.77	1622.78	1	7	1.D20.2.1.7
23.15	23.15	59.63	38.53	38.53	EHI_130700 |	enolase, putative | location=DS571170:15205-16515(-) | length=436 | sequence_SO=supercontig | SO=protein_coding	0.29243	49.91	IEIAMDCAASEFYNEETKK	Carbamidomethyl(C)@7	missed K-K@18	-0.116751	2247.89	2248.89	2248	2249.01	1	5	1.E13.2.1.6
23.15	23.15	59.63	38.53	38.53	EHI_130700 |	enolase, putative | location=DS571170:15205-16515(-) | length=436 | sequence_SO=supercontig | SO=protein_coding	0.180456	34.85	HYPIASIEDPFAEDDWAAWNK			-0.0824418	2474.04	2475.04	2474.12	2475.13	1	4	1.G8.2.1.1
23.15	23.15	59.63	38.53	38.53	EHI_130700 |	enolase, putative | location=DS571170:15205-16515(-) | length=436 | sequence_SO=supercontig | SO=protein_coding	0	99	AVENVNTIIGPALLGK			-0.0114011	1607.91	1608.92	1607.92	1608.93	1	7	1.E23.2.1.5
23.15	23.15	59.63	38.53	38.53	EHI_130700 |	enolase, putative | location=DS571170:15205-16515(-) | length=436 | sequence_SO=supercontig | SO=protein_coding	0	99	AVENVNTIIGPALLGK			-0.0195798	1607.9	1608.91	1607.92	1608.93	1	7	1.E21.2.1.4
23.15	23.15	59.63	38.53	38.53	EHI_130700 |	enolase, putative | location=DS571170:15205-16515(-) | length=436 | sequence_SO=supercontig | SO=protein_coding	0	99	CVPSGASTGVHEAVELR	Carbamidomethyl(C)@1	cleaved S-C@N-term	-0.058384	1767.8	1768.81	1767.86	1768.86	1	7	1.C5.2.1.4
23.15	23.15	59.63	38.53	38.53	EHI_130700 |	enolase, putative | location=DS571170:15205-16515(-) | length=436 | sequence_SO=supercontig | SO=protein_coding	0	99	CVPSGASTGVHEAVELR	Carbamidomethyl(C)@1	cleaved S-C@N-term	-0.0351906	1767.82	1768.83	1767.86	1768.86	1	7	1.C3.2.1.1
23.15	23.15	59.63	38.53	38.53	EHI_130700 |	enolase, putative | location=DS571170:15205-16515(-) | length=436 | sequence_SO=supercontig | SO=protein_coding	0	72.72	CVPSGASTGVHEAVELR	Carbamidomethyl(C)@1	cleaved S-C@N-term	-0.0307961	1767.83	1768.83	1767.86	1768.86	1	5	1.C2.2.1.1
23.15	23.15	59.63	38.53	38.53	EHI_130700 |	enolase, putative | location=DS571170:15205-16515(-) | length=436 | sequence_SO=supercontig | SO=protein_coding	0	99	DVDGLIAEYVDYGK			-0.0148483	1555.73	1556.73	1555.74	1556.75	1	11	1.F21.2.1.1
23.15	23.15	59.63	38.53	38.53	EHI_130700 |	enolase, putative | location=DS571170:15205-16515(-) | length=436 | sequence_SO=supercontig | SO=protein_coding	0	99	DVDGLIAEYVDYGK			-0.0144821	1555.73	1556.73	1555.74	1556.75	1	12	1.F22.2.1.1
23.15	23.15	59.63	38.53	38.53	EHI_130700 |	enolase, putative | location=DS571170:15205-16515(-) | length=436 | sequence_SO=supercontig | SO=protein_coding	0	99	DVDGLIAEYVDYGK			0.000776735	1555.74	1556.75	1555.74	1556.75	1	12	1.F23.2.1.4
23.15	23.15	59.63	38.53	38.53	EHI_130700 |	enolase, putative | location=DS571170:15205-16515(-) | length=436 | sequence_SO=supercontig | SO=protein_coding	0	99	DVDGLIAEYVDYGK			-0.0242477	1555.72	1556.72	1555.74	1556.75	1	9	1.F19.2.1.8
23.15	23.15	59.63	38.53	38.53	EHI_130700 |	enolase, putative | location=DS571170:15205-16515(-) | length=436 | sequence_SO=supercontig | SO=protein_coding	0	99	EALDLLVEAIAK			-0.043679	1283.69	1284.7	1283.73	1284.74	1	9	1.G14.2.1.1
23.15	23.15	59.63	38.53	38.53	EHI_130700 |	enolase, putative | location=DS571170:15205-16515(-) | length=436 | sequence_SO=supercontig | SO=protein_coding	0	99	EALDLLVEAIAK			-0.0547874	1283.68	1284.69	1283.73	1284.74	1	9	1.G15.2.1.7
23.15	23.15	59.63	38.53	38.53	EHI_130700 |	enolase, putative | location=DS571170:15205-16515(-) | length=436 | sequence_SO=supercontig | SO=protein_coding	0	99	EALDLLVEAIAK			-0.0446556	1283.69	1284.7	1283.73	1284.74	1	7	1.G16.2.1.5
23.15	23.15	59.63	38.53	38.53	EHI_130700 |	enolase, putative | location=DS571170:15205-16515(-) | length=436 | sequence_SO=supercontig | SO=protein_coding	0	99	FTVEHGNFQIVGDDLLVTNPAR			-0.104969	2441.13	2442.14	2441.23	2442.24	1	8	1.F10.2.1.1
23.15	23.15	59.63	38.53	38.53	EHI_130700 |	enolase, putative | location=DS571170:15205-16515(-) | length=436 | sequence_SO=supercontig | SO=protein_coding	0	95.07	FTVEHGNFQIVGDDLLVTNPAR			-0.10741	2441.13	2442.13	2441.23	2442.24	1	6	1.F9.2.1.1
23.15	23.15	59.63	38.53	38.53	EHI_130700 |	enolase, putative | location=DS571170:15205-16515(-) | length=436 | sequence_SO=supercontig | SO=protein_coding	0	92.64	FTVEHGNFQIVGDDLLVTNPAR			-0.123279	2441.11	2442.12	2441.23	2442.24	1	6	1.F11.2.1.5
23.15	23.15	59.63	38.53	38.53	EHI_130700 |	enolase, putative | location=DS571170:15205-16515(-) | length=436 | sequence_SO=supercontig | SO=protein_coding	0	61.04	FTVEHGNFQIVGDDLLVTNPAR			-0.119617	2441.11	2442.12	2441.23	2442.24	1	5	1.F13.2.1.8
23.15	23.15	59.63	38.53	38.53	EHI_130700 |	enolase, putative | location=DS571170:15205-16515(-) | length=436 | sequence_SO=supercontig | SO=protein_coding	0	59.74	FTVEHGNFQIVGDDLLVTNPAR			-0.114246	2441.12	2442.13	2441.23	2442.24	1	5	1.F12.2.1.8
23.15	23.15	59.63	38.53	38.53	EHI_130700 |	enolase, putative | location=DS571170:15205-16515(-) | length=436 | sequence_SO=supercontig | SO=protein_coding	0	99	GNPTIEVEITTGK			-0.0587157	1357.65	1358.66	1357.71	1358.72	1	11	1.C15.2.1.6
23.15	23.15	59.63	38.53	38.53	EHI_130700 |	enolase, putative | location=DS571170:15205-16515(-) | length=436 | sequence_SO=supercontig | SO=protein_coding	0	99	GNPTIEVEITTGK			-0.0496825	1357.66	1358.67	1357.71	1358.72	1	10	1.C16.2.1.3
23.15	23.15	59.63	38.53	38.53	EHI_130700 |	enolase, putative | location=DS571170:15205-16515(-) | length=436 | sequence_SO=supercontig | SO=protein_coding	0	99	GNPTIEVEITTGK			-0.0316161	1357.68	1358.68	1357.71	1358.72	1	9	1.C17.2.1.6
23.15	23.15	59.63	38.53	38.53	EHI_130700 |	enolase, putative | location=DS571170:15205-16515(-) | length=436 | sequence_SO=supercontig | SO=protein_coding	0	99	GNPTIEVEITTGK			-0.0631103	1357.65	1358.65	1357.71	1358.72	1	7	1.C13.2.1.7
23.15	23.15	59.63	38.53	38.53	EHI_130700 |	enolase, putative | location=DS571170:15205-16515(-) | length=436 | sequence_SO=supercontig | SO=protein_coding	0	98.98	GNPTIEVEITTGK			-0.0637206	1357.64	1358.65	1357.71	1358.72	1	8	1.C14.2.1.6
23.15	23.15	59.63	38.53	38.53	EHI_130700 |	enolase, putative | location=DS571170:15205-16515(-) | length=436 | sequence_SO=supercontig | SO=protein_coding	0	21.63	HYPIASIEDPFAEDDWAAWNK			-0.0980668	2474.02	2475.03	2474.12	2475.13	1	4	1.G11.2.1.1
23.15	23.15	59.63	38.53	38.53	EHI_130700 |	enolase, putative | location=DS571170:15205-16515(-) | length=436 | sequence_SO=supercontig | SO=protein_coding	0	15.59	HYPIASIEDPFAEDDWAAWNK			-0.10002	2474.02	2475.03	2474.12	2475.13	1	4	1.G10.2.1.1
23.15	23.15	59.63	38.53	38.53	EHI_130700 |	enolase, putative | location=DS571170:15205-16515(-) | length=436 | sequence_SO=supercontig | SO=protein_coding	0	18.83	IEIAMDCAASEFYNEETKK	Carbamidomethyl(C)@7	missed K-K@18	-0.117483	2247.89	2248.89	2248	2249.01	1	5	1.E14.2.1.9
23.15	23.15	59.63	38.53	38.53	EHI_130700 |	enolase, putative | location=DS571170:15205-16515(-) | length=436 | sequence_SO=supercontig | SO=protein_coding	0	94.13	LGANAILGCSMSICR	Carbamidomethyl(C)@9; Carbamidomethyl(C)@14		-0.0340582	1621.74	1622.75	1621.77	1622.78	1	6	1.D19.2.1.1
23.15	23.15	59.63	38.53	38.53	EHI_130700 |	enolase, putative | location=DS571170:15205-16515(-) | length=436 | sequence_SO=supercontig | SO=protein_coding	0	62.33	LGANAILGCSMSICR	Carbamidomethyl(C)@9; Carbamidomethyl(C)@14		-0.0507818	1621.72	1622.73	1621.77	1622.78	1	5	1.D18.2.1.3
23.15	23.15	59.63	38.53	38.53	EHI_130700 |	enolase, putative | location=DS571170:15205-16515(-) | length=436 | sequence_SO=supercontig | SO=protein_coding	0	95.07	MAAETYQCLK	Carbamidomethyl(C)@8		-0.0353632	1213.51	1214.52	1213.55	1214.55	1	6	1.B4.2.1.3
23.15	23.15	59.63	38.53	38.53	EHI_130700 |	enolase, putative | location=DS571170:15205-16515(-) | length=436 | sequence_SO=supercontig | SO=protein_coding	0	27.86	MAAETYQCLK	Carbamidomethyl(C)@8		-0.0381709	1213.51	1214.52	1213.55	1214.55	1	4	1.B5.2.1.4
23.15	23.15	59.63	38.53	38.53	EHI_130700 |	enolase, putative | location=DS571170:15205-16515(-) | length=436 | sequence_SO=supercontig | SO=protein_coding	0	99	NVLNQAELDEMMIK			-0.0540264	1646.75	1647.75	1646.8	1647.81	1	8	1.E17.2.1.2
23.15	23.15	59.63	38.53	38.53	EHI_130700 |	enolase, putative | location=DS571170:15205-16515(-) | length=436 | sequence_SO=supercontig | SO=protein_coding	0	99	SCVPSGASTGVHEAVELR	Carbamidomethyl(C)@2		-0.0590403	1854.83	1855.84	1854.89	1855.9	1	8	1.C5.2.1.3
23.15	23.15	59.63	38.53	38.53	EHI_130700 |	enolase, putative | location=DS571170:15205-16515(-) | length=436 | sequence_SO=supercontig | SO=protein_coding	0	98.65	SCVPSGASTGVHEAVELR	Delta:H(2)C(2)@N-term; Carbamidomethyl(C)@2		0.0465254	1880.95	1881.96	1880.91	1881.91	1	6	1.D1.2.1.5
23.15	23.15	59.63	38.53	38.53	EHI_130700 |	enolase, putative | location=DS571170:15205-16515(-) | length=436 | sequence_SO=supercontig | SO=protein_coding	0	22.71	SCVPSGASTGVHEAVELR	Carbamidomethyl(C)@2		-0.0699046	1854.82	1855.83	1854.89	1855.9	1	4	1.C7.2.1.8
23.15	23.15	59.63	38.53	38.53	EHI_130700 |	enolase, putative | location=DS571170:15205-16515(-) | length=436 | sequence_SO=supercontig | SO=protein_coding	0	79.81	VNQIGTLTETFK			-0.0704734	1349.65	1350.66	1349.72	1350.73	1	5	1.D8.2.1.6
23.15	23.15	59.63	38.53	38.53	EHI_130700 |	enolase, putative | location=DS571170:15205-16515(-) | length=436 | sequence_SO=supercontig | SO=protein_coding	0	99	YGQDATNVGDEGGFAPNVSGAR			-0.0733148	2180.9	2181.91	2180.97	2181.98	1	10	1.C4.2.1.7
23.15	23.15	59.63	38.53	38.53	EHI_130700 |	enolase, putative | location=DS571170:15205-16515(-) | length=436 | sequence_SO=supercontig | SO=protein_coding	0	97.22	YGQDATNVGDEGGFAPNVSGAR			-0.0467035	2180.93	2181.93	2180.97	2181.98	1	7	1.C3.2.1.2
18.96	18.96	27.47	19.2	17.24	EHI_160940 |; EHI_150490 |	aldehyde-alcohol dehydrogenase 2, putative | location=DS571228:29456-32068(-) | length=870 | sequence_SO=supercontig | SO=protein_coding; aldehyde-alcohol dehydrogenase 2, putative | location=DS571218:50043-52655(+) | length=870 | sequence_SO=supercontig | SO=protein_coding	2	99	QANIDEAAWMSK	Gln->pyro-Glu@N-term		-0.0058947	1345.59	1346.6	1345.6	1346.6	1	10	1.D2.2.1.10
18.96	18.96	27.47	19.2	17.24	EHI_160940 |; EHI_150490 |	aldehyde-alcohol dehydrogenase 2, putative | location=DS571228:29456-32068(-) | length=870 | sequence_SO=supercontig | SO=protein_coding; aldehyde-alcohol dehydrogenase 2, putative | location=DS571218:50043-52655(+) | length=870 | sequence_SO=supercontig | SO=protein_coding	2	99	TLGAYFINEEEK			-0.0615856	1412.62	1413.63	1412.68	1413.69	1	8	1.D12.2.1.6
18.96	18.96	27.47	19.2	17.24	EHI_160940 |; EHI_150490 |	aldehyde-alcohol dehydrogenase 2, putative | location=DS571228:29456-32068(-) | length=870 | sequence_SO=supercontig | SO=protein_coding; aldehyde-alcohol dehydrogenase 2, putative | location=DS571218:50043-52655(+) | length=870 | sequence_SO=supercontig | SO=protein_coding	2	99	VPEMALLAFEDQCSPANPR	Carbamidomethyl(C)@13		-0.0899262	2143.91	2144.92	2144	2145.01	1	8	1.F8.2.1.1
18.96	18.96	27.47	19.2	17.24	EHI_160940 |; EHI_150490 |	aldehyde-alcohol dehydrogenase 2, putative | location=DS571228:29456-32068(-) | length=870 | sequence_SO=supercontig | SO=protein_coding; aldehyde-alcohol dehydrogenase 2, putative | location=DS571218:50043-52655(+) | length=870 | sequence_SO=supercontig | SO=protein_coding	2	99	YMELAQMVGLK			-0.0327865	1281.61	1282.62	1281.65	1282.65	1	8	1.F3.2.1.3
18.96	18.96	27.47	19.2	17.24	EHI_160940 |; EHI_150490 |	aldehyde-alcohol dehydrogenase 2, putative | location=DS571228:29456-32068(-) | length=870 | sequence_SO=supercontig | SO=protein_coding; aldehyde-alcohol dehydrogenase 2, putative | location=DS571218:50043-52655(+) | length=870 | sequence_SO=supercontig | SO=protein_coding	1.88606	98.81	NIFACEHVTHEMR	Carbamidomethyl(C)@5		-0.0770337	1642.66	1643.66	1642.73	1643.74	1	7	1.C15.2.1.2
18.96	18.96	27.47	19.2	17.24	EHI_160940 |; EHI_150490 |	aldehyde-alcohol dehydrogenase 2, putative | location=DS571228:29456-32068(-) | length=870 | sequence_SO=supercontig | SO=protein_coding; aldehyde-alcohol dehydrogenase 2, putative | location=DS571218:50043-52655(+) | length=870 | sequence_SO=supercontig | SO=protein_coding	1.85387	98.76	NPIVFSFHPSALK			-0.073276	1455.71	1456.72	1455.79	1456.79	1	7	1.E14.2.1.5
18.96	18.96	27.47	19.2	17.24	EHI_160940 |; EHI_150490 |	aldehyde-alcohol dehydrogenase 2, putative | location=DS571228:29456-32068(-) | length=870 | sequence_SO=supercontig | SO=protein_coding; aldehyde-alcohol dehydrogenase 2, putative | location=DS571218:50043-52655(+) | length=870 | sequence_SO=supercontig | SO=protein_coding	1.72125	98.28	FMFGVNAYSADVNNAR			0.000524953	1774.81	1775.82	1774.81	1775.82	1	7	1.E2.2.1.3
18.96	18.96	27.47	19.2	17.24	EHI_160940 |; EHI_150490 |	aldehyde-alcohol dehydrogenase 2, putative | location=DS571228:29456-32068(-) | length=870 | sequence_SO=supercontig | SO=protein_coding; aldehyde-alcohol dehydrogenase 2, putative | location=DS571218:50043-52655(+) | length=870 | sequence_SO=supercontig | SO=protein_coding	1.61979	99	AENTQDGIDKAEAMVEFNGR	Deamidated(N)@18	missed K-A@10	-0.0225086	2194.96	2195.97	2194.98	2195.99	1	9	1.D23.2.1.6
18.96	18.96	27.47	19.2	17.24	EHI_160940 |; EHI_150490 |	aldehyde-alcohol dehydrogenase 2, putative | location=DS571228:29456-32068(-) | length=870 | sequence_SO=supercontig | SO=protein_coding; aldehyde-alcohol dehydrogenase 2, putative | location=DS571218:50043-52655(+) | length=870 | sequence_SO=supercontig | SO=protein_coding	1.33724	99	STQQTMTVDEHINQLVAK	Protein Terminal Acetyl@N-term	cleaved M-S@N-term	-0.00123944	2084.02	2085.03	2084.02	2085.03	1	8	1.D23.2.1.2
18.96	18.96	27.47	19.2	17.24	EHI_160940 |; EHI_150490 |	aldehyde-alcohol dehydrogenase 2, putative | location=DS571228:29456-32068(-) | length=870 | sequence_SO=supercontig | SO=protein_coding; aldehyde-alcohol dehydrogenase 2, putative | location=DS571218:50043-52655(+) | length=870 | sequence_SO=supercontig | SO=protein_coding	1.21467	98.65	AEAMVEFNGR	Deamidated(N)@8		-0.0186116	1123.48	1124.48	1123.5	1124.5	1	8	1.B19.2.1.3
18.96	18.96	27.47	19.2	17.24	EHI_160940 |; EHI_150490 |	aldehyde-alcohol dehydrogenase 2, putative | location=DS571228:29456-32068(-) | length=870 | sequence_SO=supercontig | SO=protein_coding; aldehyde-alcohol dehydrogenase 2, putative | location=DS571218:50043-52655(+) | length=870 | sequence_SO=supercontig | SO=protein_coding	0.552842	99	CPGMSPQWFAEQVGIK	Carbamidomethyl(C)@1; Dehydrated(S)@5; Deamidated(Q)@7		-0.0582048	1816.77	1817.78	1816.83	1817.83	1	7	1.G17.2.1.3
18.96	18.96	27.47	19.2	17.24	EHI_160940 |; EHI_150490 |	aldehyde-alcohol dehydrogenase 2, putative | location=DS571228:29456-32068(-) | length=870 | sequence_SO=supercontig | SO=protein_coding; aldehyde-alcohol dehydrogenase 2, putative | location=DS571218:50043-52655(+) | length=870 | sequence_SO=supercontig | SO=protein_coding	0.539102	73.19	IMWLLYEHPEADFFAMK			-0.0657036	2139.95	2140.96	2140.02	2141.02	1	5	1.H5.2.1.4
18.96	18.96	27.47	19.2	17.24	EHI_160940 |; EHI_150490 |	aldehyde-alcohol dehydrogenase 2, putative | location=DS571228:29456-32068(-) | length=870 | sequence_SO=supercontig | SO=protein_coding; aldehyde-alcohol dehydrogenase 2, putative | location=DS571218:50043-52655(+) | length=870 | sequence_SO=supercontig | SO=protein_coding	0.140261	29.76	GLAVMNTFGPDNIIAIGGGSAMDAAK			-0.0803451	2490.14	2491.15	2490.22	2491.23	1	4	1.G8.2.1.6
18.96	18.96	27.47	19.2	17.24	EHI_160940 |; EHI_150490 |	aldehyde-alcohol dehydrogenase 2, putative | location=DS571228:29456-32068(-) | length=870 | sequence_SO=supercontig | SO=protein_coding; aldehyde-alcohol dehydrogenase 2, putative | location=DS571218:50043-52655(+) | length=870 | sequence_SO=supercontig | SO=protein_coding	0.090444	20.45	AAYSSGKPALGVGAGNVPTYIEK			0.010538	2249.18	2250.19	2249.17	2250.18	1	4	1.D1.2.1.4
18.96	18.96	27.47	19.2	17.24	EHI_160940 |; EHI_150490 |	aldehyde-alcohol dehydrogenase 2, putative | location=DS571228:29456-32068(-) | length=870 | sequence_SO=supercontig | SO=protein_coding; aldehyde-alcohol dehydrogenase 2, putative | location=DS571218:50043-52655(+) | length=870 | sequence_SO=supercontig | SO=protein_coding	0	98.6	AEAMVEFNGR			-0.0336194	1122.48	1123.49	1122.51	1123.52	1	9	1.B16.2.1.2
18.96	18.96	27.47	19.2	17.24	EHI_160940 |; EHI_150490 |	aldehyde-alcohol dehydrogenase 2, putative | location=DS571228:29456-32068(-) | length=870 | sequence_SO=supercontig | SO=protein_coding; aldehyde-alcohol dehydrogenase 2, putative | location=DS571218:50043-52655(+) | length=870 | sequence_SO=supercontig | SO=protein_coding	0	97.22	AEAMVEFNGR	Deamidated(N)@8		-0.00249827	1123.49	1124.5	1123.5	1124.5	1	8	1.B23.2.1.3
18.96	18.96	27.47	19.2	17.24	EHI_160940 |; EHI_150490 |	aldehyde-alcohol dehydrogenase 2, putative | location=DS571228:29456-32068(-) | length=870 | sequence_SO=supercontig | SO=protein_coding; aldehyde-alcohol dehydrogenase 2, putative | location=DS571218:50043-52655(+) | length=870 | sequence_SO=supercontig | SO=protein_coding	0	53.94	AEAMVEFNGR			-0.0320325	1122.48	1123.49	1122.51	1123.52	1	6	1.B17.2.1.1
18.96	18.96	27.47	19.2	17.24	EHI_160940 |; EHI_150490 |	aldehyde-alcohol dehydrogenase 2, putative | location=DS571228:29456-32068(-) | length=870 | sequence_SO=supercontig | SO=protein_coding; aldehyde-alcohol dehydrogenase 2, putative | location=DS571218:50043-52655(+) | length=870 | sequence_SO=supercontig | SO=protein_coding	0	93.83	AENTQDGIDKAEAMVEFNGR	Deamidated(N)@18	missed K-A@10	-0.049364	2194.93	2195.94	2194.98	2195.99	1	7	1.D17.2.1.3
18.96	18.96	27.47	19.2	17.24	EHI_160940 |; EHI_150490 |	aldehyde-alcohol dehydrogenase 2, putative | location=DS571228:29456-32068(-) | length=870 | sequence_SO=supercontig | SO=protein_coding; aldehyde-alcohol dehydrogenase 2, putative | location=DS571218:50043-52655(+) | length=870 | sequence_SO=supercontig | SO=protein_coding	0	90.24	AENTQDGIDKAEAMVEFNGR		missed K-A@10	-0.0238445	2193.97	2194.98	2194	2195	1	6	1.D20.2.1.6
18.96	18.96	27.47	19.2	17.24	EHI_160940 |; EHI_150490 |	aldehyde-alcohol dehydrogenase 2, putative | location=DS571228:29456-32068(-) | length=870 | sequence_SO=supercontig | SO=protein_coding; aldehyde-alcohol dehydrogenase 2, putative | location=DS571218:50043-52655(+) | length=870 | sequence_SO=supercontig | SO=protein_coding	0	68.7	AENTQDGIDKAEAMVEFNGR	Deamidated(N)@18	missed K-A@10	0.00361449	2194.98	2195.99	2194.98	2195.99	1	6	1.D22.2.1.6
18.96	18.96	27.47	19.2	17.24	EHI_160940 |; EHI_150490 |	aldehyde-alcohol dehydrogenase 2, putative | location=DS571228:29456-32068(-) | length=870 | sequence_SO=supercontig | SO=protein_coding; aldehyde-alcohol dehydrogenase 2, putative | location=DS571218:50043-52655(+) | length=870 | sequence_SO=supercontig | SO=protein_coding	0	21.63	AENTQDGIDKAEAMVEFNGR		missed K-A@10	-0.0563152	2193.94	2194.95	2194	2195	1	5	1.D18.2.1.2
18.96	18.96	27.47	19.2	17.24	EHI_160940 |; EHI_150490 |	aldehyde-alcohol dehydrogenase 2, putative | location=DS571228:29456-32068(-) | length=870 | sequence_SO=supercontig | SO=protein_coding; aldehyde-alcohol dehydrogenase 2, putative | location=DS571218:50043-52655(+) | length=870 | sequence_SO=supercontig | SO=protein_coding	0	99	CPGMSPQWFAEQVGIK	Carbamidomethyl(C)@1; Dehydrated(S)@5; Deamidated(Q)@7		-0.0419694	1816.79	1817.79	1816.83	1817.83	1	7	1.G18.2.1.7
18.96	18.96	27.47	19.2	17.24	EHI_160940 |; EHI_150490 |	aldehyde-alcohol dehydrogenase 2, putative | location=DS571228:29456-32068(-) | length=870 | sequence_SO=supercontig | SO=protein_coding; aldehyde-alcohol dehydrogenase 2, putative | location=DS571218:50043-52655(+) | length=870 | sequence_SO=supercontig | SO=protein_coding	0	99	CPGMSPQWFAEQVGIK	Carbamidomethyl(C)@1; Dehydrated(S)@5; Deamidated(Q)@7		-0.0625993	1816.76	1817.77	1816.83	1817.83	1	7	1.G16.2.1.3
18.96	18.96	27.47	19.2	17.24	EHI_160940 |; EHI_150490 |	aldehyde-alcohol dehydrogenase 2, putative | location=DS571228:29456-32068(-) | length=870 | sequence_SO=supercontig | SO=protein_coding; aldehyde-alcohol dehydrogenase 2, putative | location=DS571218:50043-52655(+) | length=870 | sequence_SO=supercontig | SO=protein_coding	0	99	CPGMSPQWFAEQVGIK	Carbamidomethyl(C)@1; Dehydrated(S)@5; Deamidated(Q)@7		-0.0751726	1816.75	1817.76	1816.83	1817.83	1	7	1.G15.2.1.3
18.96	18.96	27.47	19.2	17.24	EHI_160940 |; EHI_150490 |	aldehyde-alcohol dehydrogenase 2, putative | location=DS571228:29456-32068(-) | length=870 | sequence_SO=supercontig | SO=protein_coding; aldehyde-alcohol dehydrogenase 2, putative | location=DS571218:50043-52655(+) | length=870 | sequence_SO=supercontig | SO=protein_coding	0	91.2	CPGMSPQWFAEQVGIK	Carbamidomethyl(C)@1		-0.0582646	1833.8	1834.8	1833.85	1834.86	1	5	1.F17.2.1.2
18.96	18.96	27.47	19.2	17.24	EHI_160940 |; EHI_150490 |	aldehyde-alcohol dehydrogenase 2, putative | location=DS571228:29456-32068(-) | length=870 | sequence_SO=supercontig | SO=protein_coding; aldehyde-alcohol dehydrogenase 2, putative | location=DS571218:50043-52655(+) | length=870 | sequence_SO=supercontig | SO=protein_coding	0	89.46	CPGMSPQWFAEQVGIK	Carbamidomethyl(C)@1		-0.0307988	1833.82	1834.83	1833.85	1834.86	1	5	1.F19.2.1.1
18.96	18.96	27.47	19.2	17.24	EHI_160940 |; EHI_150490 |	aldehyde-alcohol dehydrogenase 2, putative | location=DS571228:29456-32068(-) | length=870 | sequence_SO=supercontig | SO=protein_coding; aldehyde-alcohol dehydrogenase 2, putative | location=DS571218:50043-52655(+) | length=870 | sequence_SO=supercontig | SO=protein_coding	0	39.68	CPGMSPQWFAEQVGIK	Carbamidomethyl(C)@1		-0.0151738	1833.84	1834.85	1833.85	1834.86	1	4	1.F20.2.1.5
18.96	18.96	27.47	19.2	17.24	EHI_160940 |; EHI_150490 |	aldehyde-alcohol dehydrogenase 2, putative | location=DS571228:29456-32068(-) | length=870 | sequence_SO=supercontig | SO=protein_coding; aldehyde-alcohol dehydrogenase 2, putative | location=DS571218:50043-52655(+) | length=870 | sequence_SO=supercontig | SO=protein_coding	0	23.98	FMFGVNAYSADVNNAR			-0.0291381	1774.78	1775.79	1774.81	1775.82	1	4	1.E6.2.1.10
18.96	18.96	27.47	19.2	17.24	EHI_160940 |; EHI_150490 |	aldehyde-alcohol dehydrogenase 2, putative | location=DS571228:29456-32068(-) | length=870 | sequence_SO=supercontig | SO=protein_coding; aldehyde-alcohol dehydrogenase 2, putative | location=DS571218:50043-52655(+) | length=870 | sequence_SO=supercontig | SO=protein_coding	0	96.57	NIFACEHVTHEMR	Carbamidomethyl(C)@5		-0.0747143	1642.66	1643.67	1642.73	1643.74	1	6	1.C14.2.1.2
18.96	18.96	27.47	19.2	17.24	EHI_160940 |; EHI_150490 |	aldehyde-alcohol dehydrogenase 2, putative | location=DS571228:29456-32068(-) | length=870 | sequence_SO=supercontig | SO=protein_coding; aldehyde-alcohol dehydrogenase 2, putative | location=DS571218:50043-52655(+) | length=870 | sequence_SO=supercontig | SO=protein_coding	0	87.39	NIFACEHVTHEMR	Carbamidomethyl(C)@5		-0.0766675	1642.66	1643.66	1642.73	1643.74	1	6	1.C13.2.1.9
18.96	18.96	27.47	19.2	17.24	EHI_160940 |; EHI_150490 |	aldehyde-alcohol dehydrogenase 2, putative | location=DS571228:29456-32068(-) | length=870 | sequence_SO=supercontig | SO=protein_coding; aldehyde-alcohol dehydrogenase 2, putative | location=DS571218:50043-52655(+) | length=870 | sequence_SO=supercontig | SO=protein_coding	0	97.02	NPIVFSFHPSALK			-0.0476412	1455.74	1456.75	1455.79	1456.79	1	6	1.E15.2.1.8
18.96	18.96	27.47	19.2	17.24	EHI_160940 |; EHI_150490 |	aldehyde-alcohol dehydrogenase 2, putative | location=DS571228:29456-32068(-) | length=870 | sequence_SO=supercontig | SO=protein_coding; aldehyde-alcohol dehydrogenase 2, putative | location=DS571218:50043-52655(+) | length=870 | sequence_SO=supercontig | SO=protein_coding	0	62.33	STQQTMTVDEHINQLVAK	Protein Terminal Acetyl@N-term	cleaved M-S@N-term	0.0180477	2084.04	2085.05	2084.02	2085.03	1	5	1.D24.2.1.2
18.96	18.96	27.47	19.2	17.24	EHI_160940 |; EHI_150490 |	aldehyde-alcohol dehydrogenase 2, putative | location=DS571228:29456-32068(-) | length=870 | sequence_SO=supercontig | SO=protein_coding; aldehyde-alcohol dehydrogenase 2, putative | location=DS571218:50043-52655(+) | length=870 | sequence_SO=supercontig | SO=protein_coding	0	95.07	TLGAYFINEEEK			-0.048402	1412.63	1413.64	1412.68	1413.69	1	6	1.D13.2.1.10
18.96	18.96	27.47	19.2	17.24	EHI_160940 |; EHI_150490 |	aldehyde-alcohol dehydrogenase 2, putative | location=DS571228:29456-32068(-) | length=870 | sequence_SO=supercontig | SO=protein_coding; aldehyde-alcohol dehydrogenase 2, putative | location=DS571218:50043-52655(+) | length=870 | sequence_SO=supercontig | SO=protein_coding	0	95.07	VPEMALLAFEDQCSPANPR	Carbamidomethyl(C)@13		-0.0740571	2143.93	2144.94	2144	2145.01	1	6	1.F6.2.1.1
18.96	18.96	27.47	19.2	17.24	EHI_160940 |; EHI_150490 |	aldehyde-alcohol dehydrogenase 2, putative | location=DS571228:29456-32068(-) | length=870 | sequence_SO=supercontig | SO=protein_coding; aldehyde-alcohol dehydrogenase 2, putative | location=DS571218:50043-52655(+) | length=870 | sequence_SO=supercontig | SO=protein_coding	0	92.05	VPEMALLAFEDQCSPANPR	Carbamidomethyl(C)@13		-0.0962739	2143.91	2144.91	2144	2145.01	1	6	1.F10.2.1.6
18.96	18.96	27.47	19.2	17.24	EHI_160940 |; EHI_150490 |	aldehyde-alcohol dehydrogenase 2, putative | location=DS571228:29456-32068(-) | length=870 | sequence_SO=supercontig | SO=protein_coding; aldehyde-alcohol dehydrogenase 2, putative | location=DS571218:50043-52655(+) | length=870 | sequence_SO=supercontig | SO=protein_coding	0	88.62	VPEMALLAFEDQCSPANPR	Carbamidomethyl(C)@13		-0.0867524	2143.92	2144.92	2144	2145.01	1	6	1.F7.2.1.1
18.96	18.96	27.47	19.2	17.24	EHI_160940 |; EHI_150490 |	aldehyde-alcohol dehydrogenase 2, putative | location=DS571228:29456-32068(-) | length=870 | sequence_SO=supercontig | SO=protein_coding; aldehyde-alcohol dehydrogenase 2, putative | location=DS571218:50043-52655(+) | length=870 | sequence_SO=supercontig | SO=protein_coding	0	63.63	VPEMALLAFEDQCSPANPR	Carbamidomethyl(C)@13		-0.0952973	2143.91	2144.91	2144	2145.01	1	5	1.F9.2.1.3
18.96	18.96	27.47	19.2	17.24	EHI_160940 |; EHI_150490 |	aldehyde-alcohol dehydrogenase 2, putative | location=DS571228:29456-32068(-) | length=870 | sequence_SO=supercontig | SO=protein_coding; aldehyde-alcohol dehydrogenase 2, putative | location=DS571218:50043-52655(+) | length=870 | sequence_SO=supercontig | SO=protein_coding	0	99	YMELAQMVGLK			-0.0391342	1281.61	1282.61	1281.65	1282.65	1	8	1.F4.2.1.1
17.65	17.65	19.41	10.44	9.435	EHI_133900 |	galactose-inhibitable lectin 170 kDa subunit, putative | location=DS571212:21459-25340(+) | length=1293 | sequence_SO=supercontig | SO=protein_coding	2	99	EADKEAYCTYEITTR	Carbamidomethyl(C)@8	missed K-E@4	0.00537178	1848.83	1849.83	1848.82	1849.83	1	11	1.B23.2.1.2
17.65	17.65	19.41	10.44	9.435	EHI_133900 |	galactose-inhibitable lectin 170 kDa subunit, putative | location=DS571212:21459-25340(+) | length=1293 | sequence_SO=supercontig | SO=protein_coding	2	99	IQEIVITEK			-0.00681024	1071.61	1072.62	1071.62	1072.62	1	11	1.B21.2.1.5
17.65	17.65	19.41	10.44	9.435	EHI_133900 |	galactose-inhibitable lectin 170 kDa subunit, putative | location=DS571212:21459-25340(+) | length=1293 | sequence_SO=supercontig | SO=protein_coding	2	99	SDNDICAECSSLTCPADTTYR	Carbamidomethyl(C)@6; Carbamidomethyl(C)@9; Carbamidomethyl(C)@14		-0.0683209	2434.9	2435.91	2434.97	2435.97	1	11	1.C5.2.1.8
17.65	17.65	19.41	10.44	9.435	EHI_133900 |	galactose-inhibitable lectin 170 kDa subunit, putative | location=DS571212:21459-25340(+) | length=1293 | sequence_SO=supercontig | SO=protein_coding	2	99	SLQENLSLLSQLK			-0.0683351	1471.76	1472.76	1471.82	1472.83	1	7	1.F10.2.1.5
17.65	17.65	19.41	10.44	9.435	EHI_133900 |	galactose-inhibitable lectin 170 kDa subunit, putative | location=DS571212:21459-25340(+) | length=1293 | sequence_SO=supercontig | SO=protein_coding	1.79588	98.62	EKVQEVDLCAEETK	Carbamidomethyl(C)@9	missed K-V@2	-0.071721	1676.72	1677.73	1676.79	1677.8	1	8	1.B9.2.1.2
17.65	17.65	19.41	10.44	9.435	EHI_133900 |	galactose-inhibitable lectin 170 kDa subunit, putative | location=DS571212:21459-25340(+) | length=1293 | sequence_SO=supercontig | SO=protein_coding	1.76955	99	DKLNEFSADIDYYDLGIMSR		cleaved A-D@N-term; missed K-L@2	0.00137357	2364.1	2365.1	2364.09	2365.1	1	7	1.G2.2.1.4
17.65	17.65	19.41	10.44	9.435	EHI_133900 |	galactose-inhibitable lectin 170 kDa subunit, putative | location=DS571212:21459-25340(+) | length=1293 | sequence_SO=supercontig | SO=protein_coding	1.76955	98.55	YEVDWDNVPVDEQR			-0.0427348	1762.74	1763.74	1762.78	1763.79	1	7	1.D3.2.1.4
17.65	17.65	19.41	10.44	9.435	EHI_133900 |	galactose-inhibitable lectin 170 kDa subunit, putative | location=DS571212:21459-25340(+) | length=1293 | sequence_SO=supercontig | SO=protein_coding	1.74473	98.49	LNEFSADIDYYDLGIMSR			0.004139	2120.98	2121.98	2120.97	2121.98	1	6	1.G1.2.1.7
17.65	17.65	19.41	10.44	9.435	EHI_133900 |	galactose-inhibitable lectin 170 kDa subunit, putative | location=DS571212:21459-25340(+) | length=1293 | sequence_SO=supercontig | SO=protein_coding	1.67778	98.2	FVQLTDDPSLDSEHFR			-0.087552	1904.8	1905.81	1904.89	1905.9	1	7	1.D12.2.1.1
17.65	17.65	19.41	10.44	9.435	EHI_133900 |	galactose-inhibitable lectin 170 kDa subunit, putative | location=DS571212:21459-25340(+) | length=1293 | sequence_SO=supercontig | SO=protein_coding	0.779892	85.51	TSPYIEMSCYVAK	Carbamidomethyl(C)@9		-0.0698269	1547.63	1548.64	1547.7	1548.71	1	5	1.D9.2.1.7
17.65	17.65	19.41	10.44	9.435	EHI_133900 |	galactose-inhibitable lectin 170 kDa subunit, putative | location=DS571212:21459-25340(+) | length=1293 | sequence_SO=supercontig | SO=protein_coding	0.0990869	23.13	NNNCIIDPNFDCQPIECK	Carbamidomethyl(C)@4; Carbamidomethyl(C)@12; Carbamidomethyl(C)@17		-0.0538403	2249.9	2250.9	2249.95	2250.96	1	4	1.D5.2.1.6
17.65	17.65	19.41	10.44	9.435	EHI_133900 |	galactose-inhibitable lectin 170 kDa subunit, putative | location=DS571212:21459-25340(+) | length=1293 | sequence_SO=supercontig | SO=protein_coding	0.00877392	46.29	SEFNAETEFDRK		cleaved G-S@N-term; missed R-K@11	-0.0230016	1471.63	1472.64	1471.66	1472.67	1	5	1.C2.2.1.7
17.65	17.65	19.41	10.44	9.435	EHI_133900 |	galactose-inhibitable lectin 170 kDa subunit, putative | location=DS571212:21459-25340(+) | length=1293 | sequence_SO=supercontig | SO=protein_coding	0	99	DKLNEFSADIDYYDLGIMSR		cleaved A-D@N-term; missed K-L@2	-0.00228854	2364.09	2365.1	2364.09	2365.1	1	6	1.G1.2.1.6
17.65	17.65	19.41	10.44	9.435	EHI_133900 |	galactose-inhibitable lectin 170 kDa subunit, putative | location=DS571212:21459-25340(+) | length=1293 | sequence_SO=supercontig | SO=protein_coding	0	99	EADKEAYCTYEITTR	Carbamidomethyl(C)@8	missed K-E@4	0.0122077	1848.83	1849.84	1848.82	1849.83	1	9	1.B22.2.1.2
17.65	17.65	19.41	10.44	9.435	EHI_133900 |	galactose-inhibitable lectin 170 kDa subunit, putative | location=DS571212:21459-25340(+) | length=1293 | sequence_SO=supercontig | SO=protein_coding	0	78.83	EKVQEVDLCAEETK	Carbamidomethyl(C)@9	missed K-V@2	-0.0634202	1676.73	1677.74	1676.79	1677.8	1	6	1.B10.2.1.3
17.65	17.65	19.41	10.44	9.435	EHI_133900 |	galactose-inhibitable lectin 170 kDa subunit, putative | location=DS571212:21459-25340(+) | length=1293 | sequence_SO=supercontig | SO=protein_coding	0	95.42	FVQLTDDPSLDSEHFR			-0.0779084	1904.81	1905.82	1904.89	1905.9	1	6	1.D13.2.1.1
17.65	17.65	19.41	10.44	9.435	EHI_133900 |	galactose-inhibitable lectin 170 kDa subunit, putative | location=DS571212:21459-25340(+) | length=1293 | sequence_SO=supercontig | SO=protein_coding	0	84.18	FVQLTDDPSLDSEHFR			-0.0802278	1904.81	1905.82	1904.89	1905.9	1	6	1.D14.2.1.3
17.65	17.65	19.41	10.44	9.435	EHI_133900 |	galactose-inhibitable lectin 170 kDa subunit, putative | location=DS571212:21459-25340(+) | length=1293 | sequence_SO=supercontig | SO=protein_coding	0	29.58	FVQLTDDPSLDSEHFR			-0.0937776	1904.8	1905.8	1904.89	1905.9	1	4	1.D11.2.1.4
17.65	17.65	19.41	10.44	9.435	EHI_133900 |	galactose-inhibitable lectin 170 kDa subunit, putative | location=DS571212:21459-25340(+) | length=1293 | sequence_SO=supercontig | SO=protein_coding	0	99	IQEIVITEK			-0.0114489	1071.61	1072.61	1071.62	1072.62	1	10	1.B20.2.1.1
17.65	17.65	19.41	10.44	9.435	EHI_133900 |	galactose-inhibitable lectin 170 kDa subunit, putative | location=DS571212:21459-25340(+) | length=1293 | sequence_SO=supercontig | SO=protein_coding	0	99	IQEIVITEK			-0.0221911	1071.6	1072.6	1071.62	1072.62	1	11	1.B19.2.1.4
17.65	17.65	19.41	10.44	9.435	EHI_133900 |	galactose-inhibitable lectin 170 kDa subunit, putative | location=DS571212:21459-25340(+) | length=1293 | sequence_SO=supercontig | SO=protein_coding	0	77.82	SLQENLSLLSQLK			-0.0741945	1471.75	1472.76	1471.82	1472.83	1	5	1.F11.2.1.7
17.65	17.65	19.41	10.44	9.435	EHI_133900 |	galactose-inhibitable lectin 170 kDa subunit, putative | location=DS571212:21459-25340(+) | length=1293 | sequence_SO=supercontig | SO=protein_coding	0	94.13	YEVDWDNVPVDEQR			-0.0533549	1762.73	1763.73	1762.78	1763.79	1	7	1.D5.2.1.3
17.65	17.65	19.41	10.44	9.435	EHI_133900 |	galactose-inhibitable lectin 170 kDa subunit, putative | location=DS571212:21459-25340(+) | length=1293 | sequence_SO=supercontig | SO=protein_coding	0	90.97	YEVDWDNVPVDEQR			-0.050059	1762.73	1763.74	1762.78	1763.79	1	6	1.D4.2.1.2
17.65	17.65	19.41	10.44	9.435	EHI_133900 |	galactose-inhibitable lectin 170 kDa subunit, putative | location=DS571212:21459-25340(+) | length=1293 | sequence_SO=supercontig | SO=protein_coding	0	82.1	YEVDWDNVPVDEQR			-0.0543315	1762.73	1763.73	1762.78	1763.79	1	6	1.D6.2.1.4
16.92	16.92	42.3	30.6	21.15	EHI_044970 |	malic enzyme, putative | location=DS571147:71299-72762(-) | length=487 | sequence_SO=supercontig | SO=protein_coding	2	99	EAADVAMQAIK			-0.0184927	1145.56	1146.56	1145.58	1146.58	1	9	1.B18.2.1.2
16.92	16.92	42.3	30.6	21.15	EHI_044970 |	malic enzyme, putative | location=DS571147:71299-72762(-) | length=487 | sequence_SO=supercontig | SO=protein_coding	2	99	EAGAYIVATGR			-0.0327902	1106.54	1107.55	1106.57	1107.58	1	9	1.B5.2.1.1
16.92	16.92	42.3	30.6	21.15	EHI_044970 |	malic enzyme, putative | location=DS571147:71299-72762(-) | length=487 | sequence_SO=supercontig | SO=protein_coding	2	99	NDPDAVIEFVQR			-0.0482926	1401.64	1402.65	1401.69	1402.7	1	10	1.D16.2.1.4
16.92	16.92	42.3	30.6	21.15	EHI_044970 |	malic enzyme, putative | location=DS571147:71299-72762(-) | length=487 | sequence_SO=supercontig | SO=protein_coding	2	99	VTDLTWQQVYDIAEHDIK			0.00975634	2173.08	2174.09	2173.07	2174.08	1	7	1.G22.2.1.1
16.92	16.92	42.3	30.6	21.15	EHI_044970 |	malic enzyme, putative | location=DS571147:71299-72762(-) | length=487 | sequence_SO=supercontig | SO=protein_coding	1.56864	97.76	WEICETTNPSK	Carbamidomethyl(C)@4		0.00124081	1363.61	1364.62	1363.61	1364.62	1	7	1.B21.2.1.4
16.92	16.92	42.3	30.6	21.15	EHI_044970 |	malic enzyme, putative | location=DS571147:71299-72762(-) | length=487 | sequence_SO=supercontig | SO=protein_coding	1.48149	97.25	IQHTFGAINLEDISQPNCYK	Carbamidomethyl(C)@18		-0.106613	2347.02	2348.03	2347.13	2348.13	1	6	1.E13.2.1.2
16.92	16.92	42.3	30.6	21.15	EHI_044970 |	malic enzyme, putative | location=DS571147:71299-72762(-) | length=487 | sequence_SO=supercontig | SO=protein_coding	1.37675	96.52	RGINPDNIIGTMDEPGIFPK		missed R-G@1	-0.080515	2183.02	2184.03	2183.1	2184.11	1	7	1.F16.2.1.7
16.92	16.92	42.3	30.6	21.15	EHI_044970 |	malic enzyme, putative | location=DS571147:71299-72762(-) | length=487 | sequence_SO=supercontig | SO=protein_coding	1.34679	96.27	GINPDNIIGTMDEPGIFPK			-0.00943322	2026.99	2028	2027	2028.01	1	6	1.F21.2.1.4
16.92	16.92	42.3	30.6	21.15	EHI_044970 |	malic enzyme, putative | location=DS571147:71299-72762(-) | length=487 | sequence_SO=supercontig | SO=protein_coding	1.16749	94.35	GNFVGVVSDSTR			-0.0106958	1236.6	1237.61	1236.61	1237.62	1	8	1.C1.2.1.8
16.92	16.92	42.3	30.6	21.15	EHI_044970 |	malic enzyme, putative | location=DS571147:71299-72762(-) | length=487 | sequence_SO=supercontig | SO=protein_coding	1.06048	92.73	MVFIGAGSSNTTCLR	Carbamidomethyl(C)@13		-0.0463442	1612.72	1613.73	1612.77	1613.78	1	6	1.D4.2.1.4
16.92	16.92	42.3	30.6	21.15	EHI_044970 |	malic enzyme, putative | location=DS571147:71299-72762(-) | length=487 | sequence_SO=supercontig | SO=protein_coding	0.798603	86.56	ADLSNLEECLPSTLSQEQR	Carbamidomethyl(C)@9		-0.0677498	2188.96	2189.97	2189.03	2190.03	1	5	1.E5.2.1.3
16.92	16.92	42.3	30.6	21.15	EHI_044970 |	malic enzyme, putative | location=DS571147:71299-72762(-) | length=487 | sequence_SO=supercontig | SO=protein_coding	0.121478	28.19	GDFPNQVNNSVGFPGILK			-0.0719122	1901.89	1902.9	1901.96	1902.97	1	4	1.E15.2.1.9
16.92	16.92	42.3	30.6	21.15	EHI_044970 |	malic enzyme, putative | location=DS571147:71299-72762(-) | length=487 | sequence_SO=supercontig | SO=protein_coding	0	24.13	ADLSNLEECLPSTLSQEQR	Carbamidomethyl(C)@9		-0.0406502	2188.99	2189.99	2189.03	2190.03	1	4	1.E3.2.1.1
16.92	16.92	42.3	30.6	21.15	EHI_044970 |	malic enzyme, putative | location=DS571147:71299-72762(-) | length=487 | sequence_SO=supercontig | SO=protein_coding	0	98.77	EAGAYIVATGR			-0.0398703	1106.53	1107.54	1106.57	1107.58	1	8	1.B8.2.1.3
16.92	16.92	42.3	30.6	21.15	EHI_044970 |	malic enzyme, putative | location=DS571147:71299-72762(-) | length=487 | sequence_SO=supercontig | SO=protein_coding	0	98.72	EAGAYIVATGR			-0.0321799	1106.54	1107.55	1106.57	1107.58	1	8	1.B4.2.1.1
16.92	16.92	42.3	30.6	21.15	EHI_044970 |	malic enzyme, putative | location=DS571147:71299-72762(-) | length=487 | sequence_SO=supercontig | SO=protein_coding	0	97.63	EAGAYIVATGR			-0.0435324	1106.53	1107.54	1106.57	1107.58	1	8	1.B6.2.1.2
16.92	16.92	42.3	30.6	21.15	EHI_044970 |	malic enzyme, putative | location=DS571147:71299-72762(-) | length=487 | sequence_SO=supercontig | SO=protein_coding	0	95.07	EAGAYIVATGR			-0.0428	1106.53	1107.54	1106.57	1107.58	1	7	1.B7.2.1.2
16.92	16.92	42.3	30.6	21.15	EHI_044970 |	malic enzyme, putative | location=DS571147:71299-72762(-) | length=487 | sequence_SO=supercontig | SO=protein_coding	0	59.74	MVFIGAGSSNTTCLR	Carbamidomethyl(C)@13		-0.049396	1612.72	1613.73	1612.77	1613.78	1	5	1.D6.2.1.7
16.92	16.92	42.3	30.6	21.15	EHI_044970 |	malic enzyme, putative | location=DS571147:71299-72762(-) | length=487 | sequence_SO=supercontig | SO=protein_coding	0	51.44	MVFIGAGSSNTTCLR	Carbamidomethyl(C)@13		0.00370462	1612.77	1613.78	1612.77	1613.78	1	5	1.D2.2.1.1
16.92	16.92	42.3	30.6	21.15	EHI_044970 |	malic enzyme, putative | location=DS571147:71299-72762(-) | length=487 | sequence_SO=supercontig | SO=protein_coding	0	18.47	MVFIGAGSSNTTCLR	Carbamidomethyl(C)@13		-0.056476	1612.71	1613.72	1612.77	1613.78	1	4	1.D5.2.1.5
16.92	16.92	42.3	30.6	21.15	EHI_044970 |	malic enzyme, putative | location=DS571147:71299-72762(-) | length=487 | sequence_SO=supercontig | SO=protein_coding	0	99	NDPDAVIEFVQR			-0.0429215	1401.65	1402.65	1401.69	1402.7	1	10	1.D17.2.1.5
16.92	16.92	42.3	30.6	21.15	EHI_044970 |	malic enzyme, putative | location=DS571147:71299-72762(-) | length=487 | sequence_SO=supercontig | SO=protein_coding	0	95.07	NDPDAVIEFVQR			-0.0570816	1401.63	1402.64	1401.69	1402.7	1	8	1.D15.2.1.4
16.92	16.92	42.3	30.6	21.15	EHI_044970 |	malic enzyme, putative | location=DS571147:71299-72762(-) | length=487 | sequence_SO=supercontig | SO=protein_coding	0	99	VTDLTWQQVYDIAEHDIK			-0.0188081	2173.05	2174.06	2173.07	2174.08	1	7	1.G21.2.1.1
16.92	16.92	42.3	30.6	21.15	EHI_044970 |	malic enzyme, putative | location=DS571147:71299-72762(-) | length=487 | sequence_SO=supercontig | SO=protein_coding	0	98.51	VTDLTWQQVYDIAEHDIK			-0.0163667	2173.05	2174.06	2173.07	2174.08	1	6	1.G20.2.1.8
16.92	16.92	42.3	30.6	21.15	EHI_044970 |	malic enzyme, putative | location=DS571147:71299-72762(-) | length=487 | sequence_SO=supercontig | SO=protein_coding	0	97.4	VTDLTWQQVYDIAEHDIK			-0.0210054	2173.05	2174.05	2173.07	2174.08	1	6	1.G23.2.1.4
14.15	14.15	45.21	36.23	29.04	EHI_187020 |; EHI_167320 |; EHI_008200 |	glyceraldehyde-3-phosphate dehydrogenase, putative | location=DS571159:78953-79957(+) | length=334 | sequence_SO=supercontig | SO=protein_coding; glyceraldehyde-3-phosphate dehydrogenase, putative | location=DS571473:10085-11089(+) | length=334 | sequence_SO=supercontig | SO=protein_coding; glyceraldehyde-3-phosphate dehydrogenase, putative | location=DS571178:85918-86922(+) | length=334 | sequen…	2	99	DFELVAINDPFMDPK			-0.0647756	1749.76	1750.77	1749.83	1750.84	1	7	1.G5.2.1.5
14.15	14.15	45.21	36.23	29.04	EHI_187020 |; EHI_167320 |; EHI_008200 |	glyceraldehyde-3-phosphate dehydrogenase, putative | location=DS571159:78953-79957(+) | length=334 | sequence_SO=supercontig | SO=protein_coding; glyceraldehyde-3-phosphate dehydrogenase, putative | location=DS571473:10085-11089(+) | length=334 | sequence_SO=supercontig | SO=protein_coding; glyceraldehyde-3-phosphate dehydrogenase, putative | location=DS571178:85918-86922(+) | length=334 | sequen…	2	99	GILGYTEDLVVSSDFVHDNR			-0.0536288	2235.03	2236.03	2235.08	2236.09	1	7	1.G17.2.1.1
14.15	14.15	45.21	36.23	29.04	EHI_187020 |; EHI_167320 |; EHI_008200 |	glyceraldehyde-3-phosphate dehydrogenase, putative | location=DS571159:78953-79957(+) | length=334 | sequence_SO=supercontig | SO=protein_coding; glyceraldehyde-3-phosphate dehydrogenase, putative | location=DS571473:10085-11089(+) | length=334 | sequence_SO=supercontig | SO=protein_coding; glyceraldehyde-3-phosphate dehydrogenase, putative | location=DS571178:85918-86922(+) | length=334 | sequen…	2	99	KDFELVAINDPFMDPK		missed K-D@1	-0.0924779	1877.83	1878.84	1877.92	1878.93	1	10	1.F14.2.1.2
14.15	14.15	45.21	36.23	29.04	EHI_187020 |; EHI_167320 |; EHI_008200 |	glyceraldehyde-3-phosphate dehydrogenase, putative | location=DS571159:78953-79957(+) | length=334 | sequence_SO=supercontig | SO=protein_coding; glyceraldehyde-3-phosphate dehydrogenase, putative | location=DS571473:10085-11089(+) | length=334 | sequence_SO=supercontig | SO=protein_coding; glyceraldehyde-3-phosphate dehydrogenase, putative | location=DS571178:85918-86922(+) | length=334 | sequen…	2	99	LVDLIQIISK			-0.0162061	1140.7	1141.7	1140.71	1141.72	1	11	1.G2.2.1.8
14.15	14.15	45.21	36.23	29.04	EHI_187020 |; EHI_167320 |; EHI_008200 |	glyceraldehyde-3-phosphate dehydrogenase, putative | location=DS571159:78953-79957(+) | length=334 | sequence_SO=supercontig | SO=protein_coding; glyceraldehyde-3-phosphate dehydrogenase, putative | location=DS571473:10085-11089(+) | length=334 | sequence_SO=supercontig | SO=protein_coding; glyceraldehyde-3-phosphate dehydrogenase, putative | location=DS571178:85918-86922(+) | length=334 | sequen…	2	99	LVSWYDNEWGYSNR			-0.0885182	1787.7	1788.71	1787.79	1788.8	1	9	1.E8.2.1.4
14.15	14.15	45.21	36.23	29.04	EHI_187020 |; EHI_167320 |; EHI_008200 |	glyceraldehyde-3-phosphate dehydrogenase, putative | location=DS571159:78953-79957(+) | length=334 | sequence_SO=supercontig | SO=protein_coding; glyceraldehyde-3-phosphate dehydrogenase, putative | location=DS571473:10085-11089(+) | length=334 | sequence_SO=supercontig | SO=protein_coding; glyceraldehyde-3-phosphate dehydrogenase, putative | location=DS571178:85918-86922(+) | length=334 | sequen…	1.88606	98.99	SSIFDAAATILLNPHFVK			-0.0824843	1942.97	1943.98	1943.05	1944.06	1	8	1.H12.2.1.2
14.15	14.15	45.21	36.23	29.04	EHI_187020 |; EHI_167320 |; EHI_008200 |	glyceraldehyde-3-phosphate dehydrogenase, putative | location=DS571159:78953-79957(+) | length=334 | sequence_SO=supercontig | SO=protein_coding; glyceraldehyde-3-phosphate dehydrogenase, putative | location=DS571473:10085-11089(+) | length=334 | sequence_SO=supercontig | SO=protein_coding; glyceraldehyde-3-phosphate dehydrogenase, putative | location=DS571178:85918-86922(+) | length=334 | sequen…	1.36653	99	QFEGTVEAGENAIIVNGHK	Gln->pyro-Glu@N-term; Deamidated(N)@16		-0.0112321	1995.94	1996.95	1995.95	1996.96	1	6	1.E1.2.1.9
14.15	14.15	45.21	36.23	29.04	EHI_187020 |; EHI_167320 |; EHI_008200 |	glyceraldehyde-3-phosphate dehydrogenase, putative | location=DS571159:78953-79957(+) | length=334 | sequence_SO=supercontig | SO=protein_coding; glyceraldehyde-3-phosphate dehydrogenase, putative | location=DS571473:10085-11089(+) | length=334 | sequence_SO=supercontig | SO=protein_coding; glyceraldehyde-3-phosphate dehydrogenase, putative | location=DS571178:85918-86922(+) | length=334 | sequen…	0.69037	83.16	VINNEFGIVEGLMTTIHATTATQK			-0.0839816	2587.25	2588.26	2587.33	2588.34	1	5	1.H9.2.1.2
14.15	14.15	45.21	36.23	29.04	EHI_187020 |; EHI_167320 |; EHI_008200 |	glyceraldehyde-3-phosphate dehydrogenase, putative | location=DS571159:78953-79957(+) | length=334 | sequence_SO=supercontig | SO=protein_coding; glyceraldehyde-3-phosphate dehydrogenase, putative | location=DS571473:10085-11089(+) | length=334 | sequence_SO=supercontig | SO=protein_coding; glyceraldehyde-3-phosphate dehydrogenase, putative | location=DS571178:85918-86922(+) | length=334 | sequen…	0.210419	44.12	AERDPAQIGWGALGVDYVVESTGVFTTIPK		missed R-D@3	-0.112584	3175.51	3176.51	3175.62	3176.63	1	4	1.H9.2.1.4
14.15	14.15	45.21	36.23	29.04	EHI_187020 |; EHI_167320 |; EHI_008200 |	glyceraldehyde-3-phosphate dehydrogenase, putative | location=DS571159:78953-79957(+) | length=334 | sequence_SO=supercontig | SO=protein_coding; glyceraldehyde-3-phosphate dehydrogenase, putative | location=DS571473:10085-11089(+) | length=334 | sequence_SO=supercontig | SO=protein_coding; glyceraldehyde-3-phosphate dehydrogenase, putative | location=DS571178:85918-86922(+) | length=334 | sequen…	0	97.28	DFELVAINDPFMDPK			-0.067095	1749.76	1750.77	1749.83	1750.84	1	6	1.G6.2.1.6
14.15	14.15	45.21	36.23	29.04	EHI_187020 |; EHI_167320 |; EHI_008200 |	glyceraldehyde-3-phosphate dehydrogenase, putative | location=DS571159:78953-79957(+) | length=334 | sequence_SO=supercontig | SO=protein_coding; glyceraldehyde-3-phosphate dehydrogenase, putative | location=DS571473:10085-11089(+) | length=334 | sequence_SO=supercontig | SO=protein_coding; glyceraldehyde-3-phosphate dehydrogenase, putative | location=DS571178:85918-86922(+) | length=334 | sequen…	0	98.94	GILGYTEDLVVSSDFVHDNR			-0.0111483	2235.07	2236.08	2235.08	2236.09	1	7	1.G20.2.1.6
14.15	14.15	45.21	36.23	29.04	EHI_187020 |; EHI_167320 |; EHI_008200 |	glyceraldehyde-3-phosphate dehydrogenase, putative | location=DS571159:78953-79957(+) | length=334 | sequence_SO=supercontig | SO=protein_coding; glyceraldehyde-3-phosphate dehydrogenase, putative | location=DS571473:10085-11089(+) | length=334 | sequence_SO=supercontig | SO=protein_coding; glyceraldehyde-3-phosphate dehydrogenase, putative | location=DS571178:85918-86922(+) | length=334 | sequen…	0	93.51	GILGYTEDLVVSSDFVHDNR			-0.0658358	2235.01	2236.02	2235.08	2236.09	1	6	1.G16.2.1.2
14.15	14.15	45.21	36.23	29.04	EHI_187020 |; EHI_167320 |; EHI_008200 |	glyceraldehyde-3-phosphate dehydrogenase, putative | location=DS571159:78953-79957(+) | length=334 | sequence_SO=supercontig | SO=protein_coding; glyceraldehyde-3-phosphate dehydrogenase, putative | location=DS571473:10085-11089(+) | length=334 | sequence_SO=supercontig | SO=protein_coding; glyceraldehyde-3-phosphate dehydrogenase, putative | location=DS571178:85918-86922(+) | length=334 | sequen…	0	90.97	GILGYTEDLVVSSDFVHDNR			-0.0807284	2235	2236.01	2235.08	2236.09	1	4	1.G15.2.1.1
14.15	14.15	45.21	36.23	29.04	EHI_187020 |; EHI_167320 |; EHI_008200 |	glyceraldehyde-3-phosphate dehydrogenase, putative | location=DS571159:78953-79957(+) | length=334 | sequence_SO=supercontig | SO=protein_coding; glyceraldehyde-3-phosphate dehydrogenase, putative | location=DS571473:10085-11089(+) | length=334 | sequence_SO=supercontig | SO=protein_coding; glyceraldehyde-3-phosphate dehydrogenase, putative | location=DS571178:85918-86922(+) | length=334 | sequen…	0	78.33	GILGYTEDLVVSSDFVHDNR			-0.0187167	2235.06	2236.07	2235.08	2236.09	1	5	1.G21.2.1.5
14.15	14.15	45.21	36.23	29.04	EHI_187020 |; EHI_167320 |; EHI_008200 |	glyceraldehyde-3-phosphate dehydrogenase, putative | location=DS571159:78953-79957(+) | length=334 | sequence_SO=supercontig | SO=protein_coding; glyceraldehyde-3-phosphate dehydrogenase, putative | location=DS571473:10085-11089(+) | length=334 | sequence_SO=supercontig | SO=protein_coding; glyceraldehyde-3-phosphate dehydrogenase, putative | location=DS571178:85918-86922(+) | length=334 | sequen…	0	66.19	GILGYTEDLVVSSDFVHDNR			-0.0375155	2235.04	2236.05	2235.08	2236.09	1	5	1.G19.2.1.3
14.15	14.15	45.21	36.23	29.04	EHI_187020 |; EHI_167320 |; EHI_008200 |	glyceraldehyde-3-phosphate dehydrogenase, putative | location=DS571159:78953-79957(+) | length=334 | sequence_SO=supercontig | SO=protein_coding; glyceraldehyde-3-phosphate dehydrogenase, putative | location=DS571473:10085-11089(+) | length=334 | sequence_SO=supercontig | SO=protein_coding; glyceraldehyde-3-phosphate dehydrogenase, putative | location=DS571178:85918-86922(+) | length=334 | sequen…	0	53.94	GILGYTEDLVVSSDFVHDNR			-0.0389804	2235.04	2236.05	2235.08	2236.09	1	5	1.G18.2.1.2
14.15	14.15	45.21	36.23	29.04	EHI_187020 |; EHI_167320 |; EHI_008200 |	glyceraldehyde-3-phosphate dehydrogenase, putative | location=DS571159:78953-79957(+) | length=334 | sequence_SO=supercontig | SO=protein_coding; glyceraldehyde-3-phosphate dehydrogenase, putative | location=DS571473:10085-11089(+) | length=334 | sequence_SO=supercontig | SO=protein_coding; glyceraldehyde-3-phosphate dehydrogenase, putative | location=DS571178:85918-86922(+) | length=334 | sequen…	0	93.18	KDFELVAINDPFMDPK		missed K-D@1	-0.0796605	1877.84	1878.85	1877.92	1878.93	1	6	1.F15.2.1.1
14.15	14.15	45.21	36.23	29.04	EHI_187020 |; EHI_167320 |; EHI_008200 |	glyceraldehyde-3-phosphate dehydrogenase, putative | location=DS571159:78953-79957(+) | length=334 | sequence_SO=supercontig | SO=protein_coding; glyceraldehyde-3-phosphate dehydrogenase, putative | location=DS571473:10085-11089(+) | length=334 | sequence_SO=supercontig | SO=protein_coding; glyceraldehyde-3-phosphate dehydrogenase, putative | location=DS571178:85918-86922(+) | length=334 | sequen…	0	90.24	KDFELVAINDPFMDPK		missed K-D@1	-0.0684301	1877.85	1878.86	1877.92	1878.93	1	6	1.F16.2.1.2
14.15	14.15	45.21	36.23	29.04	EHI_187020 |; EHI_167320 |; EHI_008200 |	glyceraldehyde-3-phosphate dehydrogenase, putative | location=DS571159:78953-79957(+) | length=334 | sequence_SO=supercontig | SO=protein_coding; glyceraldehyde-3-phosphate dehydrogenase, putative | location=DS571473:10085-11089(+) | length=334 | sequence_SO=supercontig | SO=protein_coding; glyceraldehyde-3-phosphate dehydrogenase, putative | location=DS571178:85918-86922(+) | length=334 | sequen…	0	99	LVDLIQIISK			-0.00631842	1140.71	1141.71	1140.71	1141.72	1	9	1.G1.2.1.10
14.15	14.15	45.21	36.23	29.04	EHI_187020 |; EHI_167320 |; EHI_008200 |	glyceraldehyde-3-phosphate dehydrogenase, putative | location=DS571159:78953-79957(+) | length=334 | sequence_SO=supercontig | SO=protein_coding; glyceraldehyde-3-phosphate dehydrogenase, putative | location=DS571473:10085-11089(+) | length=334 | sequence_SO=supercontig | SO=protein_coding; glyceraldehyde-3-phosphate dehydrogenase, putative | location=DS571178:85918-86922(+) | length=334 | sequen…	0	85.32	LVDLIQIISK			-0.0287794	1140.68	1141.69	1140.71	1141.72	1	6	1.G3.2.1.8
14.15	14.15	45.21	36.23	29.04	EHI_187020 |; EHI_167320 |; EHI_008200 |	glyceraldehyde-3-phosphate dehydrogenase, putative | location=DS571159:78953-79957(+) | length=334 | sequence_SO=supercontig | SO=protein_coding; glyceraldehyde-3-phosphate dehydrogenase, putative | location=DS571473:10085-11089(+) | length=334 | sequence_SO=supercontig | SO=protein_coding; glyceraldehyde-3-phosphate dehydrogenase, putative | location=DS571178:85918-86922(+) | length=334 | sequen…	0	99	LVSWYDNEWGYSNR			-0.0904714	1787.7	1788.71	1787.79	1788.8	1	8	1.E13.2.1.7
14.15	14.15	45.21	36.23	29.04	EHI_187020 |; EHI_167320 |; EHI_008200 |	glyceraldehyde-3-phosphate dehydrogenase, putative | location=DS571159:78953-79957(+) | length=334 | sequence_SO=supercontig | SO=protein_coding; glyceraldehyde-3-phosphate dehydrogenase, putative | location=DS571473:10085-11089(+) | length=334 | sequence_SO=supercontig | SO=protein_coding; glyceraldehyde-3-phosphate dehydrogenase, putative | location=DS571178:85918-86922(+) | length=334 | sequen…	0	95.31	LVSWYDNEWGYSNR			-0.0883962	1787.7	1788.71	1787.79	1788.8	1	7	1.E11.2.1.1
14.15	14.15	45.21	36.23	29.04	EHI_187020 |; EHI_167320 |; EHI_008200 |	glyceraldehyde-3-phosphate dehydrogenase, putative | location=DS571159:78953-79957(+) | length=334 | sequence_SO=supercontig | SO=protein_coding; glyceraldehyde-3-phosphate dehydrogenase, putative | location=DS571473:10085-11089(+) | length=334 | sequence_SO=supercontig | SO=protein_coding; glyceraldehyde-3-phosphate dehydrogenase, putative | location=DS571178:85918-86922(+) | length=334 | sequen…	0	94.13	LVSWYDNEWGYSNR			-0.0775319	1787.71	1788.72	1787.79	1788.8	1	7	1.E10.2.1.1
14.15	14.15	45.21	36.23	29.04	EHI_187020 |; EHI_167320 |; EHI_008200 |	glyceraldehyde-3-phosphate dehydrogenase, putative | location=DS571159:78953-79957(+) | length=334 | sequence_SO=supercontig | SO=protein_coding; glyceraldehyde-3-phosphate dehydrogenase, putative | location=DS571473:10085-11089(+) | length=334 | sequence_SO=supercontig | SO=protein_coding; glyceraldehyde-3-phosphate dehydrogenase, putative | location=DS571178:85918-86922(+) | length=334 | sequen…	0	92.45	LVSWYDNEWGYSNR			-0.0914479	1787.7	1788.71	1787.79	1788.8	1	6	1.E9.2.1.1
14.15	14.15	45.21	36.23	29.04	EHI_187020 |; EHI_167320 |; EHI_008200 |	glyceraldehyde-3-phosphate dehydrogenase, putative | location=DS571159:78953-79957(+) | length=334 | sequence_SO=supercontig | SO=protein_coding; glyceraldehyde-3-phosphate dehydrogenase, putative | location=DS571473:10085-11089(+) | length=334 | sequence_SO=supercontig | SO=protein_coding; glyceraldehyde-3-phosphate dehydrogenase, putative | location=DS571178:85918-86922(+) | length=334 | sequen…	0	58.44	LVSWYDNEWGYSNR			-0.0957204	1787.69	1788.7	1787.79	1788.8	1	5	1.E12.2.1.4
14.15	14.15	45.21	36.23	29.04	EHI_187020 |; EHI_167320 |; EHI_008200 |	glyceraldehyde-3-phosphate dehydrogenase, putative | location=DS571159:78953-79957(+) | length=334 | sequence_SO=supercontig | SO=protein_coding; glyceraldehyde-3-phosphate dehydrogenase, putative | location=DS571473:10085-11089(+) | length=334 | sequence_SO=supercontig | SO=protein_coding; glyceraldehyde-3-phosphate dehydrogenase, putative | location=DS571178:85918-86922(+) | length=334 | sequen…	0	99	QFEGTVEAGENAIIVNGHK	Deamidated(N)@16		0.0103145	2012.99	2014	2012.98	2013.99	1	7	1.C23.2.1.2
14.15	14.15	45.21	36.23	29.04	EHI_187020 |; EHI_167320 |; EHI_008200 |	glyceraldehyde-3-phosphate dehydrogenase, putative | location=DS571159:78953-79957(+) | length=334 | sequence_SO=supercontig | SO=protein_coding; glyceraldehyde-3-phosphate dehydrogenase, putative | location=DS571473:10085-11089(+) | length=334 | sequence_SO=supercontig | SO=protein_coding; glyceraldehyde-3-phosphate dehydrogenase, putative | location=DS571178:85918-86922(+) | length=334 | sequen…	0	96.4	QFEGTVEAGENAIIVNGHK			-0.00676854	2011.99	2013	2012	2013	1	6	1.D2.2.1.4
14.15	14.15	45.21	36.23	29.04	EHI_187020 |; EHI_167320 |; EHI_008200 |	glyceraldehyde-3-phosphate dehydrogenase, putative | location=DS571159:78953-79957(+) | length=334 | sequence_SO=supercontig | SO=protein_coding; glyceraldehyde-3-phosphate dehydrogenase, putative | location=DS571473:10085-11089(+) | length=334 | sequence_SO=supercontig | SO=protein_coding; glyceraldehyde-3-phosphate dehydrogenase, putative | location=DS571178:85918-86922(+) | length=334 | sequen…	0	91.5	QFEGTVEAGENAIIVNGHK	Dehydrated(T)@5		-0.0240359	1993.96	1994.97	1993.99	1994.99	1	5	1.E8.2.1.9
14.15	14.15	45.21	36.23	29.04	EHI_187020 |; EHI_167320 |; EHI_008200 |	glyceraldehyde-3-phosphate dehydrogenase, putative | location=DS571159:78953-79957(+) | length=334 | sequence_SO=supercontig | SO=protein_coding; glyceraldehyde-3-phosphate dehydrogenase, putative | location=DS571473:10085-11089(+) | length=334 | sequence_SO=supercontig | SO=protein_coding; glyceraldehyde-3-phosphate dehydrogenase, putative | location=DS571178:85918-86922(+) | length=334 | sequen…	0	88.02	QFEGTVEAGENAIIVNGHK	Deamidated(N)@16		-0.00824018	2012.97	2013.98	2012.98	2013.99	1	5	1.C21.2.1.2
14.15	14.15	45.21	36.23	29.04	EHI_187020 |; EHI_167320 |; EHI_008200 |	glyceraldehyde-3-phosphate dehydrogenase, putative | location=DS571159:78953-79957(+) | length=334 | sequence_SO=supercontig | SO=protein_coding; glyceraldehyde-3-phosphate dehydrogenase, putative | location=DS571473:10085-11089(+) | length=334 | sequence_SO=supercontig | SO=protein_coding; glyceraldehyde-3-phosphate dehydrogenase, putative | location=DS571178:85918-86922(+) | length=334 | sequen…	0	88.02	QFEGTVEAGENAIIVNGHK			-0.0291074	2011.97	2012.97	2012	2013	1	5	1.D3.2.1.7
14.15	14.15	45.21	36.23	29.04	EHI_187020 |; EHI_167320 |; EHI_008200 |	glyceraldehyde-3-phosphate dehydrogenase, putative | location=DS571159:78953-79957(+) | length=334 | sequence_SO=supercontig | SO=protein_coding; glyceraldehyde-3-phosphate dehydrogenase, putative | location=DS571473:10085-11089(+) | length=334 | sequence_SO=supercontig | SO=protein_coding; glyceraldehyde-3-phosphate dehydrogenase, putative | location=DS571178:85918-86922(+) | length=334 | sequen…	0	74.04	QFEGTVEAGENAIIVNGHK	Deamidated(N)@16		0.00762896	2012.99	2013.99	2012.98	2013.99	1	5	1.C22.2.1.3
14.15	14.15	45.21	36.23	29.04	EHI_187020 |; EHI_167320 |; EHI_008200 |	glyceraldehyde-3-phosphate dehydrogenase, putative | location=DS571159:78953-79957(+) | length=334 | sequence_SO=supercontig | SO=protein_coding; glyceraldehyde-3-phosphate dehydrogenase, putative | location=DS571473:10085-11089(+) | length=334 | sequence_SO=supercontig | SO=protein_coding; glyceraldehyde-3-phosphate dehydrogenase, putative | location=DS571178:85918-86922(+) | length=334 | sequen…	0	94.95	SSIFDAAATILLNPHFVK			-0.0785781	1942.97	1943.98	1943.05	1944.06	1	5	1.H9.2.1.9
14.15	14.15	45.21	36.23	29.04	EHI_187020 |; EHI_167320 |; EHI_008200 |	glyceraldehyde-3-phosphate dehydrogenase, putative | location=DS571159:78953-79957(+) | length=334 | sequence_SO=supercontig | SO=protein_coding; glyceraldehyde-3-phosphate dehydrogenase, putative | location=DS571473:10085-11089(+) | length=334 | sequence_SO=supercontig | SO=protein_coding; glyceraldehyde-3-phosphate dehydrogenase, putative | location=DS571178:85918-86922(+) | length=334 | sequen…	0	61.69	SSIFDAAATILLNPHFVK			-0.0787001	1942.97	1943.98	1943.05	1944.06	1	4	1.H10.2.1.2
14.15	14.15	45.21	36.23	29.04	EHI_187020 |; EHI_167320 |; EHI_008200 |	glyceraldehyde-3-phosphate dehydrogenase, putative | location=DS571159:78953-79957(+) | length=334 | sequence_SO=supercontig | SO=protein_coding; glyceraldehyde-3-phosphate dehydrogenase, putative | location=DS571473:10085-11089(+) | length=334 | sequence_SO=supercontig | SO=protein_coding; glyceraldehyde-3-phosphate dehydrogenase, putative | location=DS571178:85918-86922(+) | length=334 | sequen…	0	27.86	SSIFDAAATILLNPHFVK			-0.0810195	1942.97	1943.98	1943.05	1944.06	1	4	1.H11.2.1.1
13.9	13.9	38.02	30.99	20.05	EHI_198760 |	alcohol dehydrogenase 3, putative | location=DS571165:37298-38452(+) | length=384 | sequence_SO=supercontig | SO=protein_coding	2	99	IGVVLTIPATGSETNCWGVISR	Carbamidomethyl(C)@16		-0.116951	2329.09	2330.1	2329.21	2330.22	1	8	1.F14.2.1.3
13.9	13.9	38.02	30.99	20.05	EHI_198760 |	alcohol dehydrogenase 3, putative | location=DS571165:37298-38452(+) | length=384 | sequence_SO=supercontig | SO=protein_coding	2	99	LIQMGEQVFGIK			-0.0696912	1361.67	1362.67	1361.74	1362.74	1	8	1.E11.2.1.3
13.9	13.9	38.02	30.99	20.05	EHI_198760 |	alcohol dehydrogenase 3, putative | location=DS571165:37298-38452(+) | length=384 | sequence_SO=supercontig | SO=protein_coding	2	99	NPVVEAETEGVMR		cleaved L-N@N-term	-0.0564657	1429.63	1430.64	1429.69	1430.69	1	9	1.C7.2.1.9
13.9	13.9	38.02	30.99	20.05	EHI_198760 |	alcohol dehydrogenase 3, putative | location=DS571165:37298-38452(+) | length=384 | sequence_SO=supercontig | SO=protein_coding	2	99	NSTPEAAIEATEK			-0.0672686	1359.58	1360.59	1359.65	1360.66	1	12	1.B9.2.1.4
13.9	13.9	38.02	30.99	20.05	EHI_198760 |	alcohol dehydrogenase 3, putative | location=DS571165:37298-38452(+) | length=384 | sequence_SO=supercontig | SO=protein_coding	1.82391	98.88	KLIQMGEQVFGIK		missed K-L@1	-0.0243954	1489.81	1490.82	1489.83	1490.84	1	7	1.E20.2.1.6
13.9	13.9	38.02	30.99	20.05	EHI_198760 |	alcohol dehydrogenase 3, putative | location=DS571165:37298-38452(+) | length=384 | sequence_SO=supercontig | SO=protein_coding	1.76955	99	NYHLNPVVEAETEGVMR		cleaved G-N@N-term	-0.0111419	1956.92	1957.93	1956.94	1957.94	1	6	1.E1.2.1.2
13.9	13.9	38.02	30.99	20.05	EHI_198760 |	alcohol dehydrogenase 3, putative | location=DS571165:37298-38452(+) | length=384 | sequence_SO=supercontig | SO=protein_coding	1.10791	94.06	HIKPIVEFGGIEPNPSHETCIK	Carbamidomethyl(C)@20		-0.00434425	2501.27	2502.28	2501.27	2502.28	1	6	1.D22.2.1.5
13.9	13.9	38.02	30.99	20.05	EHI_198760 |	alcohol dehydrogenase 3, putative | location=DS571165:37298-38452(+) | length=384 | sequence_SO=supercontig | SO=protein_coding	0.89279	98.78	TMLNFTYYNPVR	Protein Terminal Acetyl@N-term	cleaved M-T@N-term	-0.0733035	1559.67	1560.68	1559.74	1560.75	1	9	1.F12.2.1.1
13.9	13.9	38.02	30.99	20.05	EHI_198760 |	alcohol dehydrogenase 3, putative | location=DS571165:37298-38452(+) | length=384 | sequence_SO=supercontig | SO=protein_coding	0.308919	58.11	YIALGMEHTYSDDPYDICLK	Carbamidomethyl(C)@18		-0.00372689	2403.07	2404.08	2403.08	2404.08	1	4	1.E20.2.1.4
13.9	13.9	38.02	30.99	20.05	EHI_198760 |	alcohol dehydrogenase 3, putative | location=DS571165:37298-38452(+) | length=384 | sequence_SO=supercontig | SO=protein_coding	0	89.19	HIKPIVEFGGIEPNPSHETCIK	Carbamidomethyl(C)@20		-0.000926277	2501.27	2502.28	2501.27	2502.28	1	6	1.D21.2.1.2
13.9	13.9	38.02	30.99	20.05	EHI_198760 |	alcohol dehydrogenase 3, putative | location=DS571165:37298-38452(+) | length=384 | sequence_SO=supercontig | SO=protein_coding	0	99	IGVVLTIPATGSETNCWGVISR	Carbamidomethyl(C)@16		-0.115242	2329.09	2330.1	2329.21	2330.22	1	9	1.F12.2.1.2
13.9	13.9	38.02	30.99	20.05	EHI_198760 |	alcohol dehydrogenase 3, putative | location=DS571165:37298-38452(+) | length=384 | sequence_SO=supercontig | SO=protein_coding	0	95.94	IGVVLTIPATGSETNCWGVISR	Carbamidomethyl(C)@16		-0.100105	2329.11	2330.12	2329.21	2330.22	1	6	1.F13.2.1.2
13.9	13.9	38.02	30.99	20.05	EHI_198760 |	alcohol dehydrogenase 3, putative | location=DS571165:37298-38452(+) | length=384 | sequence_SO=supercontig | SO=protein_coding	0	55.22	IGVVLTIPATGSETNCWGVISR	Carbamidomethyl(C)@16		-0.11573	2329.09	2330.1	2329.21	2330.22	1	4	1.F15.2.1.7
13.9	13.9	38.02	30.99	20.05	EHI_198760 |	alcohol dehydrogenase 3, putative | location=DS571165:37298-38452(+) | length=384 | sequence_SO=supercontig | SO=protein_coding	0	98.51	LIQMGEQVFGIK			-0.0610242	1361.68	1362.68	1361.74	1362.74	1	7	1.E10.2.1.3
13.9	13.9	38.02	30.99	20.05	EHI_198760 |	alcohol dehydrogenase 3, putative | location=DS571165:37298-38452(+) | length=384 | sequence_SO=supercontig | SO=protein_coding	0	82.1	LIQMGEQVFGIK			-0.0743299	1361.66	1362.67	1361.74	1362.74	1	5	1.E12.2.1.9
13.9	13.9	38.02	30.99	20.05	EHI_198760 |	alcohol dehydrogenase 3, putative | location=DS571165:37298-38452(+) | length=384 | sequence_SO=supercontig | SO=protein_coding	0	99	NPVVEAETEGVMR		cleaved L-N@N-term	-0.0502401	1429.64	1430.64	1429.69	1430.69	1	7	1.C8.2.1.10
13.9	13.9	38.02	30.99	20.05	EHI_198760 |	alcohol dehydrogenase 3, putative | location=DS571165:37298-38452(+) | length=384 | sequence_SO=supercontig | SO=protein_coding	0	99	NSTPEAAIEATEK			-0.0520098	1359.6	1360.61	1359.65	1360.66	1	8	1.B8.2.1.2
13.9	13.9	38.02	30.99	20.05	EHI_198760 |	alcohol dehydrogenase 3, putative | location=DS571165:37298-38452(+) | length=384 | sequence_SO=supercontig | SO=protein_coding	0	99	NYHLNPVVEAETEGVMR		cleaved G-N@N-term	-0.00638115	1956.93	1957.94	1956.94	1957.94	1	6	1.E2.2.1.4
13.9	13.9	38.02	30.99	20.05	EHI_198760 |	alcohol dehydrogenase 3, putative | location=DS571165:37298-38452(+) | length=384 | sequence_SO=supercontig | SO=protein_coding	0	98.65	TMLNFTYYNPVR	Protein Terminal Acetyl@N-term; Dethiomethyl(M)@2	cleaved M-T@N-term	-0.0131699	1511.73	1512.73	1511.74	1512.75	1	7	1.D23.2.1.9
13.9	13.9	38.02	30.99	20.05	EHI_198760 |	alcohol dehydrogenase 3, putative | location=DS571165:37298-38452(+) | length=384 | sequence_SO=supercontig | SO=protein_coding	0	98.47	TMLNFTYYNPVR	Protein Terminal Acetyl@N-term	cleaved M-T@N-term	-0.0784304	1559.67	1560.67	1559.74	1560.75	1	8	1.F11.2.1.1
13.9	13.9	38.02	30.99	20.05	EHI_198760 |	alcohol dehydrogenase 3, putative | location=DS571165:37298-38452(+) | length=384 | sequence_SO=supercontig | SO=protein_coding	0	98.06	TMLNFTYYNPVR	Protein Terminal Acetyl@N-term	cleaved M-T@N-term	-0.0432742	1559.7	1560.71	1559.74	1560.75	1	7	1.F18.2.1.6
13.9	13.9	38.02	30.99	20.05	EHI_198760 |	alcohol dehydrogenase 3, putative | location=DS571165:37298-38452(+) | length=384 | sequence_SO=supercontig | SO=protein_coding	0	95.07	TMLNFTYYNPVR	Protein Terminal Acetyl@N-term	cleaved M-T@N-term	-0.0731814	1559.67	1560.68	1559.74	1560.75	1	7	1.F13.2.1.1
13.9	13.9	38.02	30.99	20.05	EHI_198760 |	alcohol dehydrogenase 3, putative | location=DS571165:37298-38452(+) | length=384 | sequence_SO=supercontig | SO=protein_coding	0	67.45	TMLNFTYYNPVR	Protein Terminal Acetyl@N-term	cleaved M-T@N-term	-0.0491335	1559.69	1560.7	1559.74	1560.75	1	6	1.F17.2.1.5
13.9	13.9	38.02	30.99	20.05	EHI_198760 |	alcohol dehydrogenase 3, putative | location=DS571165:37298-38452(+) | length=384 | sequence_SO=supercontig | SO=protein_coding	0	59.09	TMLNFTYYNPVR	Protein Terminal Acetyl@N-term	cleaved M-T@N-term	-0.0789187	1559.67	1560.67	1559.74	1560.75	1	6	1.F14.2.1.1
13.9	13.9	38.02	30.99	20.05	EHI_198760 |	alcohol dehydrogenase 3, putative | location=DS571165:37298-38452(+) | length=384 | sequence_SO=supercontig | SO=protein_coding	0	25.93	TMLNFTYYNPVR	Protein Terminal Acetyl@N-term	cleaved M-T@N-term	-0.0653689	1559.68	1560.69	1559.74	1560.75	1	5	1.F15.2.1.2
13.9	13.9	38.02	30.99	20.05	EHI_198760 |	alcohol dehydrogenase 3, putative | location=DS571165:37298-38452(+) | length=384 | sequence_SO=supercontig | SO=protein_coding	0	17.4	YIALGMEHTYSDDPYDICLK	Carbamidomethyl(C)@18		-0.0269203	2403.05	2404.06	2403.08	2404.08	1	4	1.E19.2.1.3
13.61	13.61	23.42	17.67	15.29	EHI_178960 |	acetyl-CoA synthetase, putative | location=DS571154:115223-117364(-) | length=713 | sequence_SO=supercontig | SO=protein_coding	2	99	FVPGVCIECGEAGVK	Carbamidomethyl(C)@6; Carbamidomethyl(C)@9		-0.0128524	1620.75	1621.76	1620.76	1621.77	1	9	1.C21.2.1.5
13.61	13.61	23.42	17.67	15.29	EHI_178960 |	acetyl-CoA synthetase, putative | location=DS571154:115223-117364(-) | length=713 | sequence_SO=supercontig | SO=protein_coding	2	99	MCIEIQATCQK	Carbamidomethyl(C)@2; Carbamidomethyl(C)@9		0.0097093	1380.63	1381.64	1380.62	1381.63	1	11	1.B24.2.1.1
13.61	13.61	23.42	17.67	15.29	EHI_178960 |	acetyl-CoA synthetase, putative | location=DS571154:115223-117364(-) | length=713 | sequence_SO=supercontig | SO=protein_coding	2	99	MQFEPLFNPK	Protein Terminal Acetyl@N-term		-0.0661338	1291.56	1292.57	1291.63	1292.63	1	8	1.F12.2.1.9
13.61	13.61	23.42	17.67	15.29	EHI_178960 |	acetyl-CoA synthetase, putative | location=DS571154:115223-117364(-) | length=713 | sequence_SO=supercontig | SO=protein_coding	2	99	YLDVQVDYEGAK			-0.0488652	1398.62	1399.62	1398.67	1399.67	1	12	1.C16.2.1.7
13.61	13.61	23.42	17.67	15.29	EHI_178960 |	acetyl-CoA synthetase, putative | location=DS571154:115223-117364(-) | length=713 | sequence_SO=supercontig | SO=protein_coding	1.4437	97.43	VDSICDLWDCAHVLATQNIPQNNR	Carbamidomethyl(C)@5; Carbamidomethyl(C)@10		-0.142405	2838.18	2839.18	2838.32	2839.32	1	6	1.G10.2.1.3
13.61	13.61	23.42	17.67	15.29	EHI_178960 |	acetyl-CoA synthetase, putative | location=DS571154:115223-117364(-) | length=713 | sequence_SO=supercontig | SO=protein_coding	1.3279	96.61	DTNIALPPIGLQEADR			-0.013662	1721.88	1722.89	1721.89	1722.9	1	7	1.D23.2.1.3
13.61	13.61	23.42	17.67	15.29	EHI_178960 |	acetyl-CoA synthetase, putative | location=DS571154:115223-117364(-) | length=713 | sequence_SO=supercontig | SO=protein_coding	1.20761	99	KDPLFGPVIVF		cleaved F-G@C-term; missed K-D@1	-0.0560565	1230.64	1231.65	1230.7	1231.71	1	5	1.G15.2.1.9
13.61	13.61	23.42	17.67	15.29	EHI_178960 |	acetyl-CoA synthetase, putative | location=DS571154:115223-117364(-) | length=713 | sequence_SO=supercontig | SO=protein_coding	1.20761	95.47	LIADVVADGR			-0.0134268	1027.55	1028.56	1027.57	1028.57	1	8	1.B21.2.1.1
13.61	13.61	23.42	17.67	15.29	EHI_178960 |	acetyl-CoA synthetase, putative | location=DS571154:115223-117364(-) | length=713 | sequence_SO=supercontig | SO=protein_coding	0.316953	60.06	LCIITNAGGPGVISTDR	Carbamidomethyl(C)@2		-0.0381192	1742.86	1743.87	1742.9	1743.91	1	5	1.D3.2.1.3
13.61	13.61	23.42	17.67	15.29	EHI_178960 |	acetyl-CoA synthetase, putative | location=DS571154:115223-117364(-) | length=713 | sequence_SO=supercontig | SO=protein_coding	0.101824	27.04	SSEGAAAAMSHTGSLAGNDAVYDAVFDR			-0.00440228	2769.23	2770.23	2769.23	2770.24	1	4	1.E22.2.1.1
13.61	13.61	23.42	17.67	15.29	EHI_178960 |	acetyl-CoA synthetase, putative | location=DS571154:115223-117364(-) | length=713 | sequence_SO=supercontig | SO=protein_coding	0	84.57	DTNIALPPIGLQEADR			-0.00206533	1721.89	1722.9	1721.89	1722.9	1	7	1.D24.2.1.1
13.61	13.61	23.42	17.67	15.29	EHI_178960 |	acetyl-CoA synthetase, putative | location=DS571154:115223-117364(-) | length=713 | sequence_SO=supercontig | SO=protein_coding	0	84.18	DTNIALPPIGLQEADR			-0.0154931	1721.88	1722.89	1721.89	1722.9	1	7	1.D22.2.1.4
13.61	13.61	23.42	17.67	15.29	EHI_178960 |	acetyl-CoA synthetase, putative | location=DS571154:115223-117364(-) | length=713 | sequence_SO=supercontig | SO=protein_coding	0	82.1	DTNIALPPIGLQEADR			0.0112403	1721.91	1722.91	1721.89	1722.9	1	7	1.E2.2.1.10
13.61	13.61	23.42	17.67	15.29	EHI_178960 |	acetyl-CoA synthetase, putative | location=DS571154:115223-117364(-) | length=713 | sequence_SO=supercontig | SO=protein_coding	0	72.9	DTNIALPPIGLQEADR			-0.0162255	1721.88	1722.89	1721.89	1722.9	1	7	1.E1.2.1.5
13.61	13.61	23.42	17.67	15.29	EHI_178960 |	acetyl-CoA synthetase, putative | location=DS571154:115223-117364(-) | length=713 | sequence_SO=supercontig | SO=protein_coding	0	99	FVPGVCIECGEAGVK	Carbamidomethyl(C)@6; Carbamidomethyl(C)@9		0.0083878	1620.77	1621.78	1620.76	1621.77	1	10	1.C22.2.1.5
13.61	13.61	23.42	17.67	15.29	EHI_178960 |	acetyl-CoA synthetase, putative | location=DS571154:115223-117364(-) | length=713 | sequence_SO=supercontig | SO=protein_coding	0	80.75	LIADVVADGR			-0.0109854	1027.56	1028.56	1027.57	1028.57	1	6	1.B22.2.1.4
13.61	13.61	23.42	17.67	15.29	EHI_178960 |	acetyl-CoA synthetase, putative | location=DS571154:115223-117364(-) | length=713 | sequence_SO=supercontig | SO=protein_coding	0	99	MCIEIQATCQK	Carbamidomethyl(C)@2; Carbamidomethyl(C)@9		-0.0161696	1380.6	1381.61	1380.62	1381.63	1	11	1.C2.2.1.6
13.61	13.61	23.42	17.67	15.29	EHI_178960 |	acetyl-CoA synthetase, putative | location=DS571154:115223-117364(-) | length=713 | sequence_SO=supercontig | SO=protein_coding	0	99	MCIEIQATCQK	Carbamidomethyl(C)@2; Carbamidomethyl(C)@9		-0.00323016	1380.62	1381.62	1380.62	1381.63	1	11	1.B22.2.1.1
13.61	13.61	23.42	17.67	15.29	EHI_178960 |	acetyl-CoA synthetase, putative | location=DS571154:115223-117364(-) | length=713 | sequence_SO=supercontig | SO=protein_coding	0	99	MCIEIQATCQK	Carbamidomethyl(C)@2; Carbamidomethyl(C)@9		0.000309883	1380.62	1381.63	1380.62	1381.63	1	11	1.B23.2.1.1
13.61	13.61	23.42	17.67	15.29	EHI_178960 |	acetyl-CoA synthetase, putative | location=DS571154:115223-117364(-) | length=713 | sequence_SO=supercontig | SO=protein_coding	0	98.89	MCIEIQATCQK	Carbamidomethyl(C)@2; Carbamidomethyl(C)@9		-0.0261794	1380.59	1381.6	1380.62	1381.63	1	8	1.C3.2.1.6
13.61	13.61	23.42	17.67	15.29	EHI_178960 |	acetyl-CoA synthetase, putative | location=DS571154:115223-117364(-) | length=713 | sequence_SO=supercontig | SO=protein_coding	0	98.84	MCIEIQATCQK	Carbamidomethyl(C)@2; Carbamidomethyl(C)@9		-0.00518328	1380.61	1381.62	1380.62	1381.63	1	8	1.C1.2.1.1
13.61	13.61	23.42	17.67	15.29	EHI_178960 |	acetyl-CoA synthetase, putative | location=DS571154:115223-117364(-) | length=713 | sequence_SO=supercontig | SO=protein_coding	0	95.31	MCIEIQATCQK	Carbamidomethyl(C)@2; Carbamidomethyl(C)@9		0.0031175	1380.62	1381.63	1380.62	1381.63	1	7	1.B21.2.1.2
13.61	13.61	23.42	17.67	15.29	EHI_178960 |	acetyl-CoA synthetase, putative | location=DS571154:115223-117364(-) | length=713 | sequence_SO=supercontig | SO=protein_coding	0	99	MQFEPLFNPK	Protein Terminal Acetyl@N-term		-0.0568564	1291.57	1292.58	1291.63	1292.63	1	11	1.F10.2.1.2
13.61	13.61	23.42	17.67	15.29	EHI_178960 |	acetyl-CoA synthetase, putative | location=DS571154:115223-117364(-) | length=713 | sequence_SO=supercontig | SO=protein_coding	0	99	MQFEPLFNPK	Protein Terminal Acetyl@N-term		-0.0635703	1291.56	1292.57	1291.63	1292.63	1	8	1.F11.2.1.4
13.61	13.61	23.42	17.67	15.29	EHI_178960 |	acetyl-CoA synthetase, putative | location=DS571154:115223-117364(-) | length=713 | sequence_SO=supercontig | SO=protein_coding	0	99	MQFEPLFNPK	Protein Terminal Acetyl@N-term		-0.0509971	1291.58	1292.58	1291.63	1292.63	1	8	1.F9.2.1.6
13.61	13.61	23.42	17.67	15.29	EHI_178960 |	acetyl-CoA synthetase, putative | location=DS571154:115223-117364(-) | length=713 | sequence_SO=supercontig | SO=protein_coding	0	62.33	VDSICDLWDCAHVLATQNIPQNNR	Carbamidomethyl(C)@5; Carbamidomethyl(C)@10		-0.095774	2838.22	2839.23	2838.32	2839.32	1	5	1.G9.2.1.2
13.61	13.61	23.42	17.67	15.29	EHI_178960 |	acetyl-CoA synthetase, putative | location=DS571154:115223-117364(-) | length=713 | sequence_SO=supercontig | SO=protein_coding	0	99	YLDVQVDYEGAK			-0.0635136	1398.6	1399.61	1398.67	1399.67	1	10	1.C15.2.1.7
13.61	13.61	23.42	17.67	15.29	EHI_178960 |	acetyl-CoA synthetase, putative | location=DS571154:115223-117364(-) | length=713 | sequence_SO=supercontig | SO=protein_coding	0	99	YLDVQVDYEGAK			-0.0377568	1398.63	1399.64	1398.67	1399.67	1	9	1.C17.2.1.4
13.61	13.61	23.42	17.67	15.29	EHI_178960 |	acetyl-CoA synthetase, putative | location=DS571154:115223-117364(-) | length=713 | sequence_SO=supercontig | SO=protein_coding	0	98.6	YLDVQVDYEGAK			-0.0358037	1398.63	1399.64	1398.67	1399.67	1	7	1.C19.2.1.8
11.92	11.92	50.53	34.21	34.21	EHI_159160 |	iron-containing superoxide dismutase | location=DS571167:9709-10281(-) | length=190 | sequence_SO=supercontig | SO=protein_coding	2	99	AAYLEHWWNVVNWK			-0.0187433	1814.87	1815.88	1814.89	1815.9	1	8	1.G20.2.1.2
11.92	11.92	50.53	34.21	34.21	EHI_159160 |	iron-containing superoxide dismutase | location=DS571167:9709-10281(-) | length=190 | sequence_SO=supercontig | SO=protein_coding	2	99	LTAAFGGLEEFK			-0.0647523	1281.6	1282.6	1281.66	1282.67	1	8	1.E8.2.1.3
11.92	11.92	50.53	34.21	34.21	EHI_159160 |	iron-containing superoxide dismutase | location=DS571167:9709-10281(-) | length=190 | sequence_SO=supercontig | SO=protein_coding	2	99	LTAAFGGLEEFKK		missed K-K@12	-0.0244615	1409.73	1410.74	1409.76	1410.76	1	9	1.D19.2.1.4
11.92	11.92	50.53	34.21	34.21	EHI_159160 |	iron-containing superoxide dismutase | location=DS571167:9709-10281(-) | length=190 | sequence_SO=supercontig | SO=protein_coding	2	99	SFQLPQLPYAYNALEPH	Protein Terminal Acetyl@N-term	cleaved M-S@N-term; cleaved H-I@C-term	-0.0738253	2028.92	2029.93	2028.99	2030	1	8	1.G15.2.1.5
11.92	11.92	50.53	34.21	34.21	EHI_159160 |	iron-containing superoxide dismutase | location=DS571167:9709-10281(-) | length=190 | sequence_SO=supercontig | SO=protein_coding	2	99	SFQLPQLPYAYNALEPHISK	Protein Terminal Acetyl@N-term	cleaved M-S@N-term	-0.0900565	2357.12	2358.12	2357.21	2358.21	1	7	1.G15.2.1.2
11.92	11.92	50.53	34.21	34.21	EHI_159160 |	iron-containing superoxide dismutase | location=DS571167:9709-10281(-) | length=190 | sequence_SO=supercontig | SO=protein_coding	1.92082	99	AVGHFGSGWCWLVEHDGK	Carbamidomethyl(C)@10		-0.100123	2040.83	2041.83	2040.93	2041.93	1	7	1.F11.2.1.2
11.92	11.92	50.53	34.21	34.21	EHI_159160 |	iron-containing superoxide dismutase | location=DS571167:9709-10281(-) | length=190 | sequence_SO=supercontig | SO=protein_coding	0	96.13	AAYLEHWWNVVNWK			-0.0255792	1814.86	1815.87	1814.89	1815.9	1	6	1.G19.2.1.5
11.92	11.92	50.53	34.21	34.21	EHI_159160 |	iron-containing superoxide dismutase | location=DS571167:9709-10281(-) | length=190 | sequence_SO=supercontig | SO=protein_coding	0	90.97	AAYLEHWWNVVNWK			-0.019964	1814.87	1815.88	1814.89	1815.9	1	6	1.G21.2.1.2
11.92	11.92	50.53	34.21	34.21	EHI_159160 |	iron-containing superoxide dismutase | location=DS571167:9709-10281(-) | length=190 | sequence_SO=supercontig | SO=protein_coding	0	96.57	AVGHFGSGWCWLVEHDGK	Carbamidomethyl(C)@10		-0.106104	2040.82	2041.83	2040.93	2041.93	1	6	1.F12.2.1.4
11.92	11.92	50.53	34.21	34.21	EHI_159160 |	iron-containing superoxide dismutase | location=DS571167:9709-10281(-) | length=190 | sequence_SO=supercontig | SO=protein_coding	0	96.31	LTAAFGGLEEFK			-0.0604799	1281.6	1282.61	1281.66	1282.67	1	6	1.E7.2.1.1
11.92	11.92	50.53	34.21	34.21	EHI_159160 |	iron-containing superoxide dismutase | location=DS571167:9709-10281(-) | length=190 | sequence_SO=supercontig | SO=protein_coding	0	90.97	LTAAFGGLEEFK			-0.067682	1281.59	1282.6	1281.66	1282.67	1	6	1.E9.2.1.6
11.92	11.92	50.53	34.21	34.21	EHI_159160 |	iron-containing superoxide dismutase | location=DS571167:9709-10281(-) | length=190 | sequence_SO=supercontig | SO=protein_coding	0	99	LTAAFGGLEEFKK		missed K-K@12	-0.0214097	1409.73	1410.74	1409.76	1410.76	1	10	1.D20.2.1.5
11.92	11.92	50.53	34.21	34.21	EHI_159160 |	iron-containing superoxide dismutase | location=DS571167:9709-10281(-) | length=190 | sequence_SO=supercontig | SO=protein_coding	0	99	LTAAFGGLEEFKK		missed K-K@12	-0.0404527	1409.71	1410.72	1409.76	1410.76	1	8	1.D18.2.1.7
11.92	11.92	50.53	34.21	34.21	EHI_159160 |	iron-containing superoxide dismutase | location=DS571167:9709-10281(-) | length=190 | sequence_SO=supercontig | SO=protein_coding	0	99	SFQLPQLPYAYNALEPH	Protein Terminal Acetyl@N-term	cleaved M-S@N-term; cleaved H-I@C-term	-0.0645479	2028.93	2029.94	2028.99	2030	1	8	1.G14.2.1.2
11.92	11.92	50.53	34.21	34.21	EHI_159160 |	iron-containing superoxide dismutase | location=DS571167:9709-10281(-) | length=190 | sequence_SO=supercontig | SO=protein_coding	0	99	SFQLPQLPYAYNALEPH	Protein Terminal Acetyl@N-term	cleaved M-S@N-term; cleaved H-I@C-term	-0.0634493	2028.93	2029.94	2028.99	2030	1	6	1.G16.2.1.7
11.92	11.92	50.53	34.21	34.21	EHI_159160 |	iron-containing superoxide dismutase | location=DS571167:9709-10281(-) | length=190 | sequence_SO=supercontig | SO=protein_coding	0	99	SFQLPQLPYAYNALEPHISK	Protein Terminal Acetyl@N-term	cleaved M-S@N-term	-0.0588065	2357.15	2358.15	2357.21	2358.21	1	6	1.G16.2.1.1
11.92	11.92	50.53	34.21	34.21	EHI_159160 |	iron-containing superoxide dismutase | location=DS571167:9709-10281(-) | length=190 | sequence_SO=supercontig | SO=protein_coding	0	91.5	SFQLPQLPYAYNALEPHISK	Protein Terminal Acetyl@N-term	cleaved M-S@N-term	-0.0585623	2357.15	2358.15	2357.21	2358.21	1	5	1.G18.2.1.4
11.17	11.17	18.16	11.1	7.659	EHI_051060 |	pyruvate:ferredoxin oxidoreductase | location=DS571149:171959-175447(+) | length=1162 | sequence_SO=supercontig | SO=protein_coding	2	99	EAGSFGEPLYLDVATTLLDAGK			-0.0736139	2266.06	2267.07	2266.14	2267.14	1	7	1.H14.2.1.2
11.17	11.17	18.16	11.1	7.659	EHI_051060 |	pyruvate:ferredoxin oxidoreductase | location=DS571149:171959-175447(+) | length=1162 | sequence_SO=supercontig | SO=protein_coding	2	99	IQVSAMDCTGCEVCTTACPVK	Carbamidomethyl(C)@8; Carbamidomethyl(C)@11; Carbamidomethyl(C)@14; Carbamidomethyl(C)@18		-0.0968982	2385.91	2386.92	2386.01	2387.02	1	8	1.C8.2.1.9
11.17	11.17	18.16	11.1	7.659	EHI_051060 |	pyruvate:ferredoxin oxidoreductase | location=DS571149:171959-175447(+) | length=1162 | sequence_SO=supercontig | SO=protein_coding	1.85387	99	NWEFAMTLSPK			-0.0258049	1322.61	1323.61	1322.63	1323.64	1	7	1.E20.2.1.10
11.17	11.17	18.16	11.1	7.659	EHI_051060 |	pyruvate:ferredoxin oxidoreductase | location=DS571149:171959-175447(+) | length=1162 | sequence_SO=supercontig | SO=protein_coding	1.65758	98.59	MAVNSGYWSLYR			0.00234446	1445.68	1446.69	1445.68	1446.68	1	8	1.E2.2.1.6
11.17	11.17	18.16	11.1	7.659	EHI_051060 |	pyruvate:ferredoxin oxidoreductase | location=DS571149:171959-175447(+) | length=1162 | sequence_SO=supercontig | SO=protein_coding	1.60206	98.35	APAEFVQIDGK			-0.0378771	1173.56	1174.57	1173.6	1174.61	1	7	1.C5.2.1.7
11.17	11.17	18.16	11.1	7.659	EHI_051060 |	pyruvate:ferredoxin oxidoreductase | location=DS571149:171959-175447(+) | length=1162 | sequence_SO=supercontig | SO=protein_coding	1.35655	97.12	IFEYYGAADAER			-0.0522012	1403.58	1404.59	1403.64	1404.64	1	8	1.C10.2.1.2
11.17	11.17	18.16	11.1	7.659	EHI_051060 |	pyruvate:ferredoxin oxidoreductase | location=DS571149:171959-175447(+) | length=1162 | sequence_SO=supercontig | SO=protein_coding	0.395774	69.62	ALAGQALSIFGDHSDVMACR	Carbamidomethyl(C)@19		-0.0562127	2117.94	2118.95	2118	2119.01	1	5	1.F4.2.1.4
11.17	11.17	18.16	11.1	7.659	EHI_051060 |	pyruvate:ferredoxin oxidoreductase | location=DS571149:171959-175447(+) | length=1162 | sequence_SO=supercontig | SO=protein_coding	0.308035	61.36	SQYLIQNADYTACHFPNYVK	Carbamidomethyl(C)@13		-0.0880585	2431.04	2432.05	2431.13	2432.13	1	5	1.E8.2.1.7
11.17	11.17	18.16	11.1	7.659	EHI_051060 |	pyruvate:ferredoxin oxidoreductase | location=DS571149:171959-175447(+) | length=1162 | sequence_SO=supercontig | SO=protein_coding	0	60.39	ALAGQALSIFGDHSDVMACR	Carbamidomethyl(C)@19		-0.0742791	2117.92	2118.93	2118	2119.01	1	4	1.F5.2.1.1
11.17	11.17	18.16	11.1	7.659	EHI_051060 |	pyruvate:ferredoxin oxidoreductase | location=DS571149:171959-175447(+) | length=1162 | sequence_SO=supercontig | SO=protein_coding	0	50.82	APAEFVQIDGK			-0.0323839	1173.57	1174.58	1173.6	1174.61	1	4	1.C4.2.1.8
11.17	11.17	18.16	11.1	7.659	EHI_051060 |	pyruvate:ferredoxin oxidoreductase | location=DS571149:171959-175447(+) | length=1162 | sequence_SO=supercontig | SO=protein_coding	0	49.01	EAGSFGEPLYLDVATTLLDAGK			-0.084356	2266.05	2267.06	2266.14	2267.14	1	4	1.H13.2.1.1
11.17	11.17	18.16	11.1	7.659	EHI_051060 |	pyruvate:ferredoxin oxidoreductase | location=DS571149:171959-175447(+) | length=1162 | sequence_SO=supercontig | SO=protein_coding	0	92.64	IFEYYGAADAER			-0.0426797	1403.59	1404.6	1403.64	1404.64	1	6	1.C11.2.1.1
11.17	11.17	18.16	11.1	7.659	EHI_051060 |	pyruvate:ferredoxin oxidoreductase | location=DS571149:171959-175447(+) | length=1162 | sequence_SO=supercontig | SO=protein_coding	0	91.64	IFEYYGAADAER			-0.0565957	1403.58	1404.59	1403.64	1404.64	1	7	1.C14.2.1.4
11.17	11.17	18.16	11.1	7.659	EHI_051060 |	pyruvate:ferredoxin oxidoreductase | location=DS571149:171959-175447(+) | length=1162 | sequence_SO=supercontig | SO=protein_coding	0	88.62	IFEYYGAADAER			-0.0642862	1403.57	1404.58	1403.64	1404.64	1	6	1.C13.2.1.3
11.17	11.17	18.16	11.1	7.659	EHI_051060 |	pyruvate:ferredoxin oxidoreductase | location=DS571149:171959-175447(+) | length=1162 | sequence_SO=supercontig | SO=protein_coding	0	48.41	IFEYYGAADAER			-0.0601358	1403.58	1404.58	1403.64	1404.64	1	5	1.C12.2.1.1
11.17	11.17	18.16	11.1	7.659	EHI_051060 |	pyruvate:ferredoxin oxidoreductase | location=DS571149:171959-175447(+) | length=1162 | sequence_SO=supercontig | SO=protein_coding	0	99	IQVSAMDCTGCEVCTTACPVK	Carbamidomethyl(C)@8; Carbamidomethyl(C)@11; Carbamidomethyl(C)@14; Carbamidomethyl(C)@18		-0.0873767	2385.92	2386.93	2386.01	2387.02	1	8	1.C7.2.1.7
11.17	11.17	18.16	11.1	7.659	EHI_051060 |	pyruvate:ferredoxin oxidoreductase | location=DS571149:171959-175447(+) | length=1162 | sequence_SO=supercontig | SO=protein_coding	0	99	IQVSAMDCTGCEVCTTACPVK	Carbamidomethyl(C)@8; Carbamidomethyl(C)@11; Carbamidomethyl(C)@14; Carbamidomethyl(C)@18		-0.0876208	2385.92	2386.93	2386.01	2387.02	1	8	1.C9.2.1.9
11.17	11.17	18.16	11.1	7.659	EHI_051060 |	pyruvate:ferredoxin oxidoreductase | location=DS571149:171959-175447(+) | length=1162 | sequence_SO=supercontig | SO=protein_coding	0	96.87	MAVNSGYWSLYR			-0.036596	1445.64	1446.65	1445.68	1446.68	1	8	1.E3.2.1.7
11.17	11.17	18.16	11.1	7.659	EHI_051060 |	pyruvate:ferredoxin oxidoreductase | location=DS571149:171959-175447(+) | length=1162 | sequence_SO=supercontig | SO=protein_coding	0	95.07	NWEFAMTLSPK			-0.015673	1322.62	1323.62	1322.63	1323.64	1	6	1.E21.2.1.9
10.41	10.41	21.54	15.43	12.77	EHI_182900 |; EHI_163750 |; EHI_159150 |; EHI_142730 |; EHI_140120 |; EHI_126190 |; EHI_107290 |	actin | location=DS571156:65548-66678(-) | length=376 | sequence_SO=supercontig | SO=protein_coding; actin, putative | location=DS571246:40339-41469(+) | length=376 | sequence_SO=supercontig | SO=protein_coding; actin, putative | location=DS571167:8190-9320(-) | length=376 | sequence_SO=supercontig | SO=protein_coding; actin, putative | location=DS571297:12274-13404(+) | length=376 | sequence_SO=…	2	99	GDEEVQALVVDNGSGMCK	Protein Terminal Acetyl@N-term; Carbamidomethyl(C)@17	cleaved M-G@N-term	-0.0898516	1948.76	1949.77	1948.85	1949.86	1	11	1.D12.2.1.3
10.41	10.41	21.54	15.43	12.77	EHI_182900 |; EHI_163750 |; EHI_159150 |; EHI_142730 |; EHI_140120 |; EHI_126190 |; EHI_107290 |	actin | location=DS571156:65548-66678(-) | length=376 | sequence_SO=supercontig | SO=protein_coding; actin, putative | location=DS571246:40339-41469(+) | length=376 | sequence_SO=supercontig | SO=protein_coding; actin, putative | location=DS571167:8190-9320(-) | length=376 | sequence_SO=supercontig | SO=protein_coding; actin, putative | location=DS571297:12274-13404(+) | length=376 | sequence_SO=…	2	99	LCYVAEDFNEEMQK	Carbamidomethyl(C)@2		-0.0798578	1774.67	1775.68	1774.75	1775.76	1	11	1.D9.2.1.2
10.41	10.41	21.54	15.43	12.77	EHI_182900 |; EHI_163750 |; EHI_159150 |; EHI_142730 |; EHI_140120 |; EHI_126190 |; EHI_107290 |	actin | location=DS571156:65548-66678(-) | length=376 | sequence_SO=supercontig | SO=protein_coding; actin, putative | location=DS571246:40339-41469(+) | length=376 | sequence_SO=supercontig | SO=protein_coding; actin, putative | location=DS571167:8190-9320(-) | length=376 | sequence_SO=supercontig | SO=protein_coding; actin, putative | location=DS571297:12274-13404(+) | length=376 | sequence_SO=…	2	99	VAEDFNEEMQK		cleaved Y-V@N-term	-0.0373151	1338.54	1339.55	1338.58	1339.58	1	8	1.B4.2.1.2
10.41	10.41	21.54	15.43	12.77	EHI_182900 |; EHI_163750 |; EHI_159150 |; EHI_142730 |; EHI_140120 |; EHI_126190 |; EHI_107290 |	actin | location=DS571156:65548-66678(-) | length=376 | sequence_SO=supercontig | SO=protein_coding; actin, putative | location=DS571246:40339-41469(+) | length=376 | sequence_SO=supercontig | SO=protein_coding; actin, putative | location=DS571167:8190-9320(-) | length=376 | sequence_SO=supercontig | SO=protein_coding; actin, putative | location=DS571297:12274-13404(+) | length=376 | sequence_SO=…	2	99	YVAEDFNEEMQK		cleaved C-Y@N-term	-0.0223966	1501.62	1502.62	1501.64	1502.65	1	9	1.C2.2.1.5
10.41	10.41	21.54	15.43	12.77	EHI_182900 |; EHI_163750 |; EHI_159150 |; EHI_142730 |; EHI_140120 |; EHI_126190 |; EHI_107290 |	actin | location=DS571156:65548-66678(-) | length=376 | sequence_SO=supercontig | SO=protein_coding; actin, putative | location=DS571246:40339-41469(+) | length=376 | sequence_SO=supercontig | SO=protein_coding; actin, putative | location=DS571167:8190-9320(-) | length=376 | sequence_SO=supercontig | SO=protein_coding; actin, putative | location=DS571297:12274-13404(+) | length=376 | sequence_SO=…	1.56864	98.32	SYELPDGQVITVGNER			-0.0358148	1775.83	1776.84	1775.87	1776.88	1	7	1.D19.2.1.5
10.41	10.41	21.54	15.43	12.77	EHI_182900 |; EHI_163750 |; EHI_159150 |; EHI_142730 |; EHI_140120 |; EHI_126190 |; EHI_107290 |	actin | location=DS571156:65548-66678(-) | length=376 | sequence_SO=supercontig | SO=protein_coding; actin, putative | location=DS571246:40339-41469(+) | length=376 | sequence_SO=supercontig | SO=protein_coding; actin, putative | location=DS571167:8190-9320(-) | length=376 | sequence_SO=supercontig | SO=protein_coding; actin, putative | location=DS571297:12274-13404(+) | length=376 | sequence_SO=…	0.838632	90.37	GYAFTTTAER			-0.045076	1115.48	1116.49	1115.52	1116.53	1	6	1.B10.2.1.2
10.41	10.41	21.54	15.43	12.77	EHI_182900 |; EHI_163750 |; EHI_159150 |; EHI_142730 |; EHI_140120 |; EHI_126190 |; EHI_107290 |	actin | location=DS571156:65548-66678(-) | length=376 | sequence_SO=supercontig | SO=protein_coding; actin, putative | location=DS571246:40339-41469(+) | length=376 | sequence_SO=supercontig | SO=protein_coding; actin, putative | location=DS571167:8190-9320(-) | length=376 | sequence_SO=supercontig | SO=protein_coding; actin, putative | location=DS571297:12274-13404(+) | length=376 | sequence_SO=…	0	99	GDEEVQALVVDNGSGMCK	Protein Terminal Acetyl@N-term; Carbamidomethyl(C)@17	cleaved M-G@N-term	-0.0867999	1948.76	1949.77	1948.85	1949.86	1	11	1.D10.2.1.2
10.41	10.41	21.54	15.43	12.77	EHI_182900 |; EHI_163750 |; EHI_159150 |; EHI_142730 |; EHI_140120 |; EHI_126190 |; EHI_107290 |	actin | location=DS571156:65548-66678(-) | length=376 | sequence_SO=supercontig | SO=protein_coding; actin, putative | location=DS571246:40339-41469(+) | length=376 | sequence_SO=supercontig | SO=protein_coding; actin, putative | location=DS571167:8190-9320(-) | length=376 | sequence_SO=supercontig | SO=protein_coding; actin, putative | location=DS571297:12274-13404(+) | length=376 | sequence_SO=…	0	99	GDEEVQALVVDNGSGMCK	Protein Terminal Acetyl@N-term; Carbamidomethyl(C)@17	cleaved M-G@N-term	-0.0846026	1948.77	1949.77	1948.85	1949.86	1	10	1.D11.2.1.2
10.41	10.41	21.54	15.43	12.77	EHI_182900 |; EHI_163750 |; EHI_159150 |; EHI_142730 |; EHI_140120 |; EHI_126190 |; EHI_107290 |	actin | location=DS571156:65548-66678(-) | length=376 | sequence_SO=supercontig | SO=protein_coding; actin, putative | location=DS571246:40339-41469(+) | length=376 | sequence_SO=supercontig | SO=protein_coding; actin, putative | location=DS571167:8190-9320(-) | length=376 | sequence_SO=supercontig | SO=protein_coding; actin, putative | location=DS571297:12274-13404(+) | length=376 | sequence_SO=…	0	99	GDEEVQALVVDNGSGMCK	Protein Terminal Acetyl@N-term; Deamidated(N)@12; Carbamidomethyl(C)@17	cleaved M-G@N-term	-0.0560449	1949.78	1950.79	1949.83	1950.84	1	9	1.D16.2.1.3
10.41	10.41	21.54	15.43	12.77	EHI_182900 |; EHI_163750 |; EHI_159150 |; EHI_142730 |; EHI_140120 |; EHI_126190 |; EHI_107290 |	actin | location=DS571156:65548-66678(-) | length=376 | sequence_SO=supercontig | SO=protein_coding; actin, putative | location=DS571246:40339-41469(+) | length=376 | sequence_SO=supercontig | SO=protein_coding; actin, putative | location=DS571167:8190-9320(-) | length=376 | sequence_SO=supercontig | SO=protein_coding; actin, putative | location=DS571297:12274-13404(+) | length=376 | sequence_SO=…	0	99	GDEEVQALVVDNGSGMCK	Protein Terminal Acetyl@N-term; Deamidated(N)@12; Carbamidomethyl(C)@17	cleaved M-G@N-term	-0.0501856	1949.78	1950.79	1949.83	1950.84	1	10	1.D17.2.1.8
10.41	10.41	21.54	15.43	12.77	EHI_182900 |; EHI_163750 |; EHI_159150 |; EHI_142730 |; EHI_140120 |; EHI_126190 |; EHI_107290 |	actin | location=DS571156:65548-66678(-) | length=376 | sequence_SO=supercontig | SO=protein_coding; actin, putative | location=DS571246:40339-41469(+) | length=376 | sequence_SO=supercontig | SO=protein_coding; actin, putative | location=DS571167:8190-9320(-) | length=376 | sequence_SO=supercontig | SO=protein_coding; actin, putative | location=DS571297:12274-13404(+) | length=376 | sequence_SO=…	0	99	GDEEVQALVVDNGSGMCK	Protein Terminal Acetyl@N-term; Deamidated(N)@12; Carbamidomethyl(C)@17	cleaved M-G@N-term	0.0103613	1949.84	1950.85	1949.83	1950.84	1	10	1.D2.2.1.2
10.41	10.41	21.54	15.43	12.77	EHI_182900 |; EHI_163750 |; EHI_159150 |; EHI_142730 |; EHI_140120 |; EHI_126190 |; EHI_107290 |	actin | location=DS571156:65548-66678(-) | length=376 | sequence_SO=supercontig | SO=protein_coding; actin, putative | location=DS571246:40339-41469(+) | length=376 | sequence_SO=supercontig | SO=protein_coding; actin, putative | location=DS571167:8190-9320(-) | length=376 | sequence_SO=supercontig | SO=protein_coding; actin, putative | location=DS571297:12274-13404(+) | length=376 | sequence_SO=…	0	99	GDEEVQALVVDNGSGMCK	Protein Terminal Acetyl@N-term; Deamidated(N)@12; Carbamidomethyl(C)@17	cleaved M-G@N-term	-0.0302881	1949.8	1950.81	1949.83	1950.84	1	9	1.D3.2.1.1
10.41	10.41	21.54	15.43	12.77	EHI_182900 |; EHI_163750 |; EHI_159150 |; EHI_142730 |; EHI_140120 |; EHI_126190 |; EHI_107290 |	actin | location=DS571156:65548-66678(-) | length=376 | sequence_SO=supercontig | SO=protein_coding; actin, putative | location=DS571246:40339-41469(+) | length=376 | sequence_SO=supercontig | SO=protein_coding; actin, putative | location=DS571167:8190-9320(-) | length=376 | sequence_SO=supercontig | SO=protein_coding; actin, putative | location=DS571297:12274-13404(+) | length=376 | sequence_SO=…	0	99	GDEEVQALVVDNGSGMCK	Protein Terminal Acetyl@N-term; Deamidated(N)@12; Oxidation(M)@16; Carbamidomethyl(C)@17	cleaved M-G@N-term	-0.0211744	1965.81	1966.82	1965.83	1966.84	1	8	1.D3.2.1.9
10.41	10.41	21.54	15.43	12.77	EHI_182900 |; EHI_163750 |; EHI_159150 |; EHI_142730 |; EHI_140120 |; EHI_126190 |; EHI_107290 |	actin | location=DS571156:65548-66678(-) | length=376 | sequence_SO=supercontig | SO=protein_coding; actin, putative | location=DS571246:40339-41469(+) | length=376 | sequence_SO=supercontig | SO=protein_coding; actin, putative | location=DS571167:8190-9320(-) | length=376 | sequence_SO=supercontig | SO=protein_coding; actin, putative | location=DS571297:12274-13404(+) | length=376 | sequence_SO=…	0	99	GDEEVQALVVDNGSGMCK	Protein Terminal Acetyl@N-term; Deamidated(N)@12; Carbamidomethyl(C)@17	cleaved M-G@N-term	-0.0446924	1949.79	1950.8	1949.83	1950.84	1	11	1.D4.2.1.1
10.41	10.41	21.54	15.43	12.77	EHI_182900 |; EHI_163750 |; EHI_159150 |; EHI_142730 |; EHI_140120 |; EHI_126190 |; EHI_107290 |	actin | location=DS571156:65548-66678(-) | length=376 | sequence_SO=supercontig | SO=protein_coding; actin, putative | location=DS571246:40339-41469(+) | length=376 | sequence_SO=supercontig | SO=protein_coding; actin, putative | location=DS571167:8190-9320(-) | length=376 | sequence_SO=supercontig | SO=protein_coding; actin, putative | location=DS571297:12274-13404(+) | length=376 | sequence_SO=…	0	99	GDEEVQALVVDNGSGMCK	Protein Terminal Acetyl@N-term; Deamidated(N)@12; Carbamidomethyl(C)@17	cleaved M-G@N-term	-0.0531153	1949.78	1950.79	1949.83	1950.84	1	9	1.D5.2.1.2
10.41	10.41	21.54	15.43	12.77	EHI_182900 |; EHI_163750 |; EHI_159150 |; EHI_142730 |; EHI_140120 |; EHI_126190 |; EHI_107290 |	actin | location=DS571156:65548-66678(-) | length=376 | sequence_SO=supercontig | SO=protein_coding; actin, putative | location=DS571246:40339-41469(+) | length=376 | sequence_SO=supercontig | SO=protein_coding; actin, putative | location=DS571167:8190-9320(-) | length=376 | sequence_SO=supercontig | SO=protein_coding; actin, putative | location=DS571297:12274-13404(+) | length=376 | sequence_SO=…	0	99	GDEEVQALVVDNGSGMCK	Protein Terminal Acetyl@N-term; Deamidated(N)@12; Carbamidomethyl(C)@17	cleaved M-G@N-term	-0.0577539	1949.78	1950.78	1949.83	1950.84	1	9	1.D6.2.1.2
10.41	10.41	21.54	15.43	12.77	EHI_182900 |; EHI_163750 |; EHI_159150 |; EHI_142730 |; EHI_140120 |; EHI_126190 |; EHI_107290 |	actin | location=DS571156:65548-66678(-) | length=376 | sequence_SO=supercontig | SO=protein_coding; actin, putative | location=DS571246:40339-41469(+) | length=376 | sequence_SO=supercontig | SO=protein_coding; actin, putative | location=DS571167:8190-9320(-) | length=376 | sequence_SO=supercontig | SO=protein_coding; actin, putative | location=DS571297:12274-13404(+) | length=376 | sequence_SO=…	0	99	GDEEVQALVVDNGSGMCK	Protein Terminal Acetyl@N-term; Deamidated(N)@12; Carbamidomethyl(C)@17	cleaved M-G@N-term	-0.0826563	1949.75	1950.76	1949.83	1950.84	1	10	1.D7.2.1.7
10.41	10.41	21.54	15.43	12.77	EHI_182900 |; EHI_163750 |; EHI_159150 |; EHI_142730 |; EHI_140120 |; EHI_126190 |; EHI_107290 |	actin | location=DS571156:65548-66678(-) | length=376 | sequence_SO=supercontig | SO=protein_coding; actin, putative | location=DS571246:40339-41469(+) | length=376 | sequence_SO=supercontig | SO=protein_coding; actin, putative | location=DS571167:8190-9320(-) | length=376 | sequence_SO=supercontig | SO=protein_coding; actin, putative | location=DS571297:12274-13404(+) | length=376 | sequence_SO=…	0	99	GDEEVQALVVDNGSGMCK	Protein Terminal Acetyl@N-term; Carbamidomethyl(C)@17	cleaved M-G@N-term	-0.071419	1948.78	1949.79	1948.85	1949.86	1	10	1.D9.2.1.5
10.41	10.41	21.54	15.43	12.77	EHI_182900 |; EHI_163750 |; EHI_159150 |; EHI_142730 |; EHI_140120 |; EHI_126190 |; EHI_107290 |	actin | location=DS571156:65548-66678(-) | length=376 | sequence_SO=supercontig | SO=protein_coding; actin, putative | location=DS571246:40339-41469(+) | length=376 | sequence_SO=supercontig | SO=protein_coding; actin, putative | location=DS571167:8190-9320(-) | length=376 | sequence_SO=supercontig | SO=protein_coding; actin, putative | location=DS571297:12274-13404(+) | length=376 | sequence_SO=…	0	99	GDEEVQALVVDNGSGMCK	Protein Terminal Acetyl@N-term; Deamidated(N)@12; Oxidation(M)@16; Carbamidomethyl(C)@17	cleaved M-G@N-term	-0.0385084	1965.79	1966.8	1965.83	1966.84	1	6	1.D4.2.1.9
10.41	10.41	21.54	15.43	12.77	EHI_182900 |; EHI_163750 |; EHI_159150 |; EHI_142730 |; EHI_140120 |; EHI_126190 |; EHI_107290 |	actin | location=DS571156:65548-66678(-) | length=376 | sequence_SO=supercontig | SO=protein_coding; actin, putative | location=DS571246:40339-41469(+) | length=376 | sequence_SO=supercontig | SO=protein_coding; actin, putative | location=DS571167:8190-9320(-) | length=376 | sequence_SO=supercontig | SO=protein_coding; actin, putative | location=DS571297:12274-13404(+) | length=376 | sequence_SO=…	0	35.5	GYAFTTTAER			-0.0514237	1115.47	1116.48	1115.52	1116.53	1	5	1.B9.2.1.3
10.41	10.41	21.54	15.43	12.77	EHI_182900 |; EHI_163750 |; EHI_159150 |; EHI_142730 |; EHI_140120 |; EHI_126190 |; EHI_107290 |	actin | location=DS571156:65548-66678(-) | length=376 | sequence_SO=supercontig | SO=protein_coding; actin, putative | location=DS571246:40339-41469(+) | length=376 | sequence_SO=supercontig | SO=protein_coding; actin, putative | location=DS571167:8190-9320(-) | length=376 | sequence_SO=supercontig | SO=protein_coding; actin, putative | location=DS571297:12274-13404(+) | length=376 | sequence_SO=…	0	99	LCYVAEDFNEEMQK	Carbamidomethyl(C)@2		-0.0849848	1774.67	1775.68	1774.75	1775.76	1	7	1.D10.2.1.4
10.41	10.41	21.54	15.43	12.77	EHI_182900 |; EHI_163750 |; EHI_159150 |; EHI_142730 |; EHI_140120 |; EHI_126190 |; EHI_107290 |	actin | location=DS571156:65548-66678(-) | length=376 | sequence_SO=supercontig | SO=protein_coding; actin, putative | location=DS571246:40339-41469(+) | length=376 | sequence_SO=supercontig | SO=protein_coding; actin, putative | location=DS571167:8190-9320(-) | length=376 | sequence_SO=supercontig | SO=protein_coding; actin, putative | location=DS571297:12274-13404(+) | length=376 | sequence_SO=…	0	99	LCYVAEDFNEEMQK	Carbamidomethyl(C)@2		-0.0764399	1774.68	1775.68	1774.75	1775.76	1	8	1.D8.2.1.1
10.41	10.41	21.54	15.43	12.77	EHI_182900 |; EHI_163750 |; EHI_159150 |; EHI_142730 |; EHI_140120 |; EHI_126190 |; EHI_107290 |	actin | location=DS571156:65548-66678(-) | length=376 | sequence_SO=supercontig | SO=protein_coding; actin, putative | location=DS571246:40339-41469(+) | length=376 | sequence_SO=supercontig | SO=protein_coding; actin, putative | location=DS571167:8190-9320(-) | length=376 | sequence_SO=supercontig | SO=protein_coding; actin, putative | location=DS571297:12274-13404(+) | length=376 | sequence_SO=…	0	98.96	LCYVAEDFNEEMQK	Carbamidomethyl(C)@2		-0.0899897	1774.66	1775.67	1774.75	1775.76	1	7	1.D11.2.1.7
10.41	10.41	21.54	15.43	12.77	EHI_182900 |; EHI_163750 |; EHI_159150 |; EHI_142730 |; EHI_140120 |; EHI_126190 |; EHI_107290 |	actin | location=DS571156:65548-66678(-) | length=376 | sequence_SO=supercontig | SO=protein_coding; actin, putative | location=DS571246:40339-41469(+) | length=376 | sequence_SO=supercontig | SO=protein_coding; actin, putative | location=DS571167:8190-9320(-) | length=376 | sequence_SO=supercontig | SO=protein_coding; actin, putative | location=DS571297:12274-13404(+) | length=376 | sequence_SO=…	0	97.83	SYELPDGQVITVGNER			-0.0542474	1775.81	1776.82	1775.87	1776.88	1	7	1.D17.2.1.1
10.41	10.41	21.54	15.43	12.77	EHI_182900 |; EHI_163750 |; EHI_159150 |; EHI_142730 |; EHI_140120 |; EHI_126190 |; EHI_107290 |	actin | location=DS571156:65548-66678(-) | length=376 | sequence_SO=supercontig | SO=protein_coding; actin, putative | location=DS571246:40339-41469(+) | length=376 | sequence_SO=supercontig | SO=protein_coding; actin, putative | location=DS571167:8190-9320(-) | length=376 | sequence_SO=supercontig | SO=protein_coding; actin, putative | location=DS571297:12274-13404(+) | length=376 | sequence_SO=…	0	88.02	SYELPDGQVITVGNER			-0.0508295	1775.82	1776.83	1775.87	1776.88	1	6	1.D18.2.1.1
10.41	10.41	21.54	15.43	12.77	EHI_182900 |; EHI_163750 |; EHI_159150 |; EHI_142730 |; EHI_140120 |; EHI_126190 |; EHI_107290 |	actin | location=DS571156:65548-66678(-) | length=376 | sequence_SO=supercontig | SO=protein_coding; actin, putative | location=DS571246:40339-41469(+) | length=376 | sequence_SO=supercontig | SO=protein_coding; actin, putative | location=DS571167:8190-9320(-) | length=376 | sequence_SO=supercontig | SO=protein_coding; actin, putative | location=DS571297:12274-13404(+) | length=376 | sequence_SO=…	0	79.32	SYELPDGQVITVGNER			-0.0681635	1775.8	1776.81	1775.87	1776.88	1	6	1.D16.2.1.2
10.41	10.41	21.54	15.43	12.77	EHI_182900 |; EHI_163750 |; EHI_159150 |; EHI_142730 |; EHI_140120 |; EHI_126190 |; EHI_107290 |	actin | location=DS571156:65548-66678(-) | length=376 | sequence_SO=supercontig | SO=protein_coding; actin, putative | location=DS571246:40339-41469(+) | length=376 | sequence_SO=supercontig | SO=protein_coding; actin, putative | location=DS571167:8190-9320(-) | length=376 | sequence_SO=supercontig | SO=protein_coding; actin, putative | location=DS571297:12274-13404(+) | length=376 | sequence_SO=…	0	99	VAEDFNEEMQK		cleaved Y-V@N-term	-0.0240095	1338.55	1339.56	1338.58	1339.58	1	7	1.B3.2.1.1
10.41	10.41	21.54	15.43	12.77	EHI_182900 |; EHI_163750 |; EHI_159150 |; EHI_142730 |; EHI_140120 |; EHI_126190 |; EHI_107290 |	actin | location=DS571156:65548-66678(-) | length=376 | sequence_SO=supercontig | SO=protein_coding; actin, putative | location=DS571246:40339-41469(+) | length=376 | sequence_SO=supercontig | SO=protein_coding; actin, putative | location=DS571167:8190-9320(-) | length=376 | sequence_SO=supercontig | SO=protein_coding; actin, putative | location=DS571297:12274-13404(+) | length=376 | sequence_SO=…	0	98.65	YVAEDFNEEMQK		cleaved C-Y@N-term	-0.0122648	1501.63	1502.63	1501.64	1502.65	1	6	1.C1.2.1.2
9.05	9.05	24.38	16.26	16.26	EHI_152650 |; EHI_096710 |	type A flavoprotein, putative | location=DS571145:301373-302593(-) | length=406 | sequence_SO=supercontig | SO=protein_coding; type A flavoprotein, putative | location=DS571163:105317-106537(+) | length=406 | sequence_SO=supercontig | SO=protein_coding	2	99	DLYWVGVFDK			-0.0322106	1240.58	1241.59	1240.61	1241.62	1	12	1.F19.2.1.5
9.05	9.05	24.38	16.26	16.26	EHI_152650 |; EHI_096710 |	type A flavoprotein, putative | location=DS571145:301373-302593(-) | length=406 | sequence_SO=supercontig | SO=protein_coding; type A flavoprotein, putative | location=DS571163:105317-106537(+) | length=406 | sequence_SO=supercontig | SO=protein_coding	2	99	HYFDCIFGPFK	Carbamidomethyl(C)@5		-0.067424	1429.58	1430.59	1429.65	1430.66	1	11	1.F8.2.1.3
9.05	9.05	24.38	16.26	16.26	EHI_152650 |; EHI_096710 |	type A flavoprotein, putative | location=DS571145:301373-302593(-) | length=406 | sequence_SO=supercontig | SO=protein_coding; type A flavoprotein, putative | location=DS571163:105317-106537(+) | length=406 | sequence_SO=supercontig | SO=protein_coding	2	99	MFNIVESSVGDVLK			-0.0114404	1536.77	1537.78	1536.79	1537.79	1	10	1.F22.2.1.8
9.05	9.05	24.38	16.26	16.26	EHI_152650 |; EHI_096710 |	type A flavoprotein, putative | location=DS571145:301373-302593(-) | length=406 | sequence_SO=supercontig | SO=protein_coding; type A flavoprotein, putative | location=DS571163:105317-106537(+) | length=406 | sequence_SO=supercontig | SO=protein_coding	1.76955	99	VVIAYGSAYGYTQK			-0.0571972	1518.71	1519.72	1518.77	1519.78	1	7	1.C10.2.1.6
9.05	9.05	24.38	16.26	16.26	EHI_152650 |; EHI_096710 |	type A flavoprotein, putative | location=DS571145:301373-302593(-) | length=406 | sequence_SO=supercontig | SO=protein_coding; type A flavoprotein, putative | location=DS571163:105317-106537(+) | length=406 | sequence_SO=supercontig | SO=protein_coding	1.284	96.91	GLDMIETQMGFPSDELK			-0.0280522	1909.85	1910.86	1909.88	1910.89	1	6	1.F2.2.1.10
9.05	9.05	24.38	16.26	16.26	EHI_152650 |; EHI_096710 |	type A flavoprotein, putative | location=DS571145:301373-302593(-) | length=406 | sequence_SO=supercontig | SO=protein_coding; type A flavoprotein, putative | location=DS571163:105317-106537(+) | length=406 | sequence_SO=supercontig | SO=protein_coding	0	99	DLYWVGVFDK			-0.0374596	1240.58	1241.58	1240.61	1241.62	1	8	1.F18.2.1.9
9.05	9.05	24.38	16.26	16.26	EHI_152650 |; EHI_096710 |	type A flavoprotein, putative | location=DS571145:301373-302593(-) | length=406 | sequence_SO=supercontig | SO=protein_coding; type A flavoprotein, putative | location=DS571163:105317-106537(+) | length=406 | sequence_SO=supercontig | SO=protein_coding	0	77.31	GLDMIETQMGFPSDELK			-0.0359868	1909.84	1910.85	1909.88	1910.89	1	5	1.F3.2.1.10
9.05	9.05	24.38	16.26	16.26	EHI_152650 |; EHI_096710 |	type A flavoprotein, putative | location=DS571145:301373-302593(-) | length=406 | sequence_SO=supercontig | SO=protein_coding; type A flavoprotein, putative | location=DS571163:105317-106537(+) | length=406 | sequence_SO=supercontig | SO=protein_coding	0	99	HYFDCIFGPFK	Carbamidomethyl(C)@5		-0.0580246	1429.59	1430.6	1429.65	1430.66	1	11	1.F9.2.1.5
9.05	9.05	24.38	16.26	16.26	EHI_152650 |; EHI_096710 |	type A flavoprotein, putative | location=DS571145:301373-302593(-) | length=406 | sequence_SO=supercontig | SO=protein_coding; type A flavoprotein, putative | location=DS571163:105317-106537(+) | length=406 | sequence_SO=supercontig | SO=protein_coding	0	99	HYFDCIFGPFK	Carbamidomethyl(C)@5		-0.0583908	1429.59	1430.6	1429.65	1430.66	1	9	1.F7.2.1.6
9.05	9.05	24.38	16.26	16.26	EHI_152650 |; EHI_096710 |	type A flavoprotein, putative | location=DS571145:301373-302593(-) | length=406 | sequence_SO=supercontig | SO=protein_coding; type A flavoprotein, putative | location=DS571163:105317-106537(+) | length=406 | sequence_SO=supercontig | SO=protein_coding	0	99	MFNIVESSVGDVLK			-0.0183984	1536.77	1537.78	1536.79	1537.79	1	7	1.F21.2.1.7
9.05	9.05	24.38	16.26	16.26	EHI_152650 |; EHI_096710 |	type A flavoprotein, putative | location=DS571145:301373-302593(-) | length=406 | sequence_SO=supercontig | SO=protein_coding; type A flavoprotein, putative | location=DS571163:105317-106537(+) | length=406 | sequence_SO=supercontig | SO=protein_coding	0	90.24	MFNIVESSVGDVLK			-0.00912102	1536.78	1537.78	1536.79	1537.79	1	5	1.F23.2.1.10
9.05	9.05	24.38	16.26	16.26	EHI_152650 |; EHI_096710 |	type A flavoprotein, putative | location=DS571145:301373-302593(-) | length=406 | sequence_SO=supercontig | SO=protein_coding; type A flavoprotein, putative | location=DS571163:105317-106537(+) | length=406 | sequence_SO=supercontig | SO=protein_coding	0	98.72	VVIAYGSAYGYTQK			-0.055122	1518.72	1519.72	1518.77	1519.78	1	7	1.C11.2.1.7
8.99	8.99	36.87	25.54	21.45	EHI_188180 |	phosphoglycerate kinase, putative | location=DS571206:40417-41664(+) | length=415 | sequence_SO=supercontig | SO=protein_coding	2	99	FGEDANTQICTLEEGIPEGWEGVDCGPK	Carbamidomethyl(C)@10; Carbamidomethyl(C)@25		-0.110501	3107.24	3108.25	3107.35	3108.36	1	9	1.F10.2.1.10
8.99	8.99	36.87	25.54	21.45	EHI_188180 |	phosphoglycerate kinase, putative | location=DS571206:40417-41664(+) | length=415 | sequence_SO=supercontig | SO=protein_coding	2	99	IDATIPSIQYCLDHGCK	Carbamidomethyl(C)@11; Carbamidomethyl(C)@16		-0.0330326	1989.9	1990.9	1989.93	1990.94	1	11	1.D20.2.1.9
8.99	8.99	36.87	25.54	21.45	EHI_188180 |	phosphoglycerate kinase, putative | location=DS571206:40417-41664(+) | length=415 | sequence_SO=supercontig | SO=protein_coding	1.45593	97.99	TIMWNGPCGVFEIDK	Carbamidomethyl(C)@8		-0.084293	1765.73	1766.74	1765.82	1766.82	1	6	1.F10.2.1.8
8.99	8.99	36.87	25.54	21.45	EHI_188180 |	phosphoglycerate kinase, putative | location=DS571206:40417-41664(+) | length=415 | sequence_SO=supercontig | SO=protein_coding	1.37675	97.54	LGDVYVNDAFGTVHR			-0.0598957	1661.76	1662.76	1661.82	1662.82	1	7	1.D13.2.1.9
8.99	8.99	36.87	25.54	21.45	EHI_188180 |	phosphoglycerate kinase, putative | location=DS571206:40417-41664(+) | length=415 | sequence_SO=supercontig | SO=protein_coding	1.20761	96.36	VIFLNDCVGEEVIK	Carbamidomethyl(C)@7		-0.0766554	1633.76	1634.77	1633.84	1634.85	1	6	1.E11.2.1.7
8.99	8.99	36.87	25.54	21.45	EHI_188180 |	phosphoglycerate kinase, putative | location=DS571206:40417-41664(+) | length=415 | sequence_SO=supercontig | SO=protein_coding	0.939302	93.09	AFDHINRPYLGILGGAK			-0.0933872	1840.9	1841.91	1840.99	1842	1	6	1.E13.2.1.3
8.99	8.99	36.87	25.54	21.45	EHI_188180 |	phosphoglycerate kinase, putative | location=DS571206:40417-41664(+) | length=415 | sequence_SO=supercontig | SO=protein_coding	0	99	IDATIPSIQYCLDHGCK	Carbamidomethyl(C)@11; Carbamidomethyl(C)@16		-0.000195705	1989.93	1990.94	1989.93	1990.94	1	10	1.D21.2.1.9
8.99	8.99	36.87	25.54	21.45	EHI_188180 |	phosphoglycerate kinase, putative | location=DS571206:40417-41664(+) | length=415 | sequence_SO=supercontig | SO=protein_coding	0	67.45	LGDVYVNDAFGTVHR			-0.0749104	1661.74	1662.75	1661.82	1662.82	1	5	1.D12.2.1.4
8.99	8.99	36.87	25.54	21.45	EHI_188180 |	phosphoglycerate kinase, putative | location=DS571206:40417-41664(+) | length=415 | sequence_SO=supercontig | SO=protein_coding	0	65.55	LGDVYVNDAFGTVHR			-0.0789387	1661.74	1662.74	1661.82	1662.82	1	5	1.D11.2.1.3
8.99	8.99	36.87	25.54	21.45	EHI_188180 |	phosphoglycerate kinase, putative | location=DS571206:40417-41664(+) | length=415 | sequence_SO=supercontig | SO=protein_coding	0	20.58	LGDVYVNDAFGTVHR			-0.0804035	1661.74	1662.74	1661.82	1662.82	1	5	1.D10.2.1.5
8.99	8.99	36.87	25.54	21.45	EHI_188180 |	phosphoglycerate kinase, putative | location=DS571206:40417-41664(+) | length=415 | sequence_SO=supercontig | SO=protein_coding	0	26.56	TIMWNGPCGVFEIDK	Carbamidomethyl(C)@8		-0.0690343	1765.75	1766.76	1765.82	1766.82	1	4	1.F9.2.1.8
8.95	8.99	47.9	35.93	35.93	EHI_125840 |	peptidyl-prolyl cis-trans isomerase, putative | location=DS571160:48691-49194(+) | length=167 | sequence_SO=supercontig | SO=protein_coding	2	99	IVMELFNDIVPK			-0.0581765	1416.71	1417.72	1416.77	1417.78	1	10	1.G7.2.1.3
8.95	8.99	47.9	35.93	35.93	EHI_125840 |	peptidyl-prolyl cis-trans isomerase, putative | location=DS571160:48691-49194(+) | length=167 | sequence_SO=supercontig | SO=protein_coding	2	99	KAVVIADCGQL	Carbamidomethyl(C)@8	missed K-A@1	-0.00559662	1172.62	1173.62	1172.62	1173.63	1	9	1.C1.2.1.5
8.95	8.99	47.9	35.93	35.93	EHI_125840 |	peptidyl-prolyl cis-trans isomerase, putative | location=DS571160:48691-49194(+) | length=167 | sequence_SO=supercontig | SO=protein_coding	1.85387	99	VFFDITIGGEK			-0.0257105	1224.61	1225.62	1224.64	1225.65	1	8	1.E21.2.1.8
8.95	8.99	47.9	35.93	35.93	EHI_125840 |	peptidyl-prolyl cis-trans isomerase, putative | location=DS571160:48691-49194(+) | length=167 | sequence_SO=supercontig | SO=protein_coding	1.82391	99	HVVFGQVVEGYDVVK			-0.0121804	1673.87	1674.87	1673.88	1674.89	1	8	1.D23.2.1.5
8.95	8.99	47.9	35.93	35.93	EHI_125840 |	peptidyl-prolyl cis-trans isomerase, putative | location=DS571160:48691-49194(+) | length=167 | sequence_SO=supercontig | SO=protein_coding	1.27572	96.98	DFMIQGGDFTR			-0.057031	1285.52	1286.53	1285.58	1286.58	1	8	1.D8.2.1.4
8.95	8.99	47.9	35.93	35.93	EHI_125840 |	peptidyl-prolyl cis-trans isomerase, putative | location=DS571160:48691-49194(+) | length=167 | sequence_SO=supercontig | SO=protein_coding	0	80.75	DFMIQGGDFTR			-0.0586179	1285.52	1286.53	1285.58	1286.58	1	7	1.D9.2.1.8
8.95	8.99	47.9	35.93	35.93	EHI_125840 |	peptidyl-prolyl cis-trans isomerase, putative | location=DS571160:48691-49194(+) | length=167 | sequence_SO=supercontig | SO=protein_coding	0	98.44	HVVFGQVVEGYDVVK			-0.0103493	1673.87	1674.88	1673.88	1674.89	1	6	1.D22.2.1.7
8.95	8.99	47.9	35.93	35.93	EHI_125840 |	peptidyl-prolyl cis-trans isomerase, putative | location=DS571160:48691-49194(+) | length=167 | sequence_SO=supercontig | SO=protein_coding	0	90.97	HVVFGQVVEGYDVVK			0.00735086	1673.88	1674.89	1673.88	1674.89	1	6	1.D24.2.1.7
8.95	8.99	47.9	35.93	35.93	EHI_125840 |	peptidyl-prolyl cis-trans isomerase, putative | location=DS571160:48691-49194(+) | length=167 | sequence_SO=supercontig | SO=protein_coding	0	99	IVMELFNDIVPK			-0.0419411	1416.73	1417.73	1416.77	1417.78	1	8	1.G8.2.1.5
8.95	8.99	47.9	35.93	35.93	EHI_125840 |	peptidyl-prolyl cis-trans isomerase, putative | location=DS571160:48691-49194(+) | length=167 | sequence_SO=supercontig | SO=protein_coding	0	99	IVMELFNDIVPK			-0.0623269	1416.71	1417.71	1416.77	1417.78	1	8	1.G6.2.1.9
8.95	8.99	47.9	35.93	35.93	EHI_125840 |	peptidyl-prolyl cis-trans isomerase, putative | location=DS571160:48691-49194(+) | length=167 | sequence_SO=supercontig | SO=protein_coding	0	99	VFFDITIGGEK			-0.0323023	1224.61	1225.61	1224.64	1225.65	1	8	1.E19.2.1.8
8.95	8.99	47.9	35.93	35.93	EHI_125840 |	peptidyl-prolyl cis-trans isomerase, putative | location=DS571160:48691-49194(+) | length=167 | sequence_SO=supercontig | SO=protein_coding	0	98.98	VFFDITIGGEK			-0.0428003	1224.6	1225.6	1224.64	1225.65	1	9	1.E18.2.1.9
8.95	8.99	47.9	35.93	35.93	EHI_125840 |	peptidyl-prolyl cis-trans isomerase, putative | location=DS571160:48691-49194(+) | length=167 | sequence_SO=supercontig | SO=protein_coding	0	96.13	VFFDITIGGEK			-0.0259546	1224.61	1225.62	1224.64	1225.65	1	7	1.E22.2.1.8
8.95	8.99	47.9	35.93	35.93	EHI_125840 |	peptidyl-prolyl cis-trans isomerase, putative | location=DS571160:48691-49194(+) | length=167 | sequence_SO=supercontig | SO=protein_coding	0	75.71	VFFDITIGGEK			-0.028274	1224.61	1225.62	1224.64	1225.65	1	6	1.E20.2.1.7
8.4	8.4	36.54	36.54	36.54	EHI_119540 |	eukaryotic translation elongation factor 1 gamma, putative | location=DS571342:13779-14249(+) | length=156 | sequence_SO=supercontig | SO=protein_coding	2	99	AAEGEAAPAPIVFNLDSWK	Protein Terminal Acetyl@N-term	cleaved M-A@N-term	-0.0796708	2026.92	2027.93	2027	2028.01	1	11	1.G7.2.1.2
8.4	8.4	36.54	36.54	36.54	EHI_119540 |	eukaryotic translation elongation factor 1 gamma, putative | location=DS571342:13779-14249(+) | length=156 | sequence_SO=supercontig | SO=protein_coding	2	99	EYCVYFSK	Carbamidomethyl(C)@3		-0.0375891	1094.44	1095.44	1094.47	1095.48	1	9	1.C5.2.1.9
8.4	8.4	36.54	36.54	36.54	EHI_119540 |	eukaryotic translation elongation factor 1 gamma, putative | location=DS571342:13779-14249(+) | length=156 | sequence_SO=supercontig | SO=protein_coding	1.69897	98.9	ALITEYLAWEGDFGGR			-0.0214952	1796.85	1797.86	1796.87	1797.88	1	7	1.G21.2.1.4
8.4	8.4	36.54	36.54	36.54	EHI_119540 |	eukaryotic translation elongation factor 1 gamma, putative | location=DS571342:13779-14249(+) | length=156 | sequence_SO=supercontig | SO=protein_coding	1.52288	98.39	ELNDCDDVELYDWK	Carbamidomethyl(C)@5		-0.0259776	1812.73	1813.73	1812.75	1813.76	1	7	1.D19.2.1.7
8.4	8.4	36.54	36.54	36.54	EHI_119540 |	eukaryotic translation elongation factor 1 gamma, putative | location=DS571342:13779-14249(+) | length=156 | sequence_SO=supercontig | SO=protein_coding	1.17393	99	EYLAWEGDFGGR		cleaved T-E@N-term	-0.00758861	1398.61	1399.62	1398.62	1399.63	1	8	1.E1.2.1.3
8.4	8.4	36.54	36.54	36.54	EHI_119540 |	eukaryotic translation elongation factor 1 gamma, putative | location=DS571342:13779-14249(+) | length=156 | sequence_SO=supercontig | SO=protein_coding	0	99	AAEGEAAPAPIVFNLDSWK	Protein Terminal Acetyl@N-term	cleaved M-A@N-term	-0.0786942	2026.92	2027.93	2027	2028.01	1	10	1.G6.2.1.5
8.4	8.4	36.54	36.54	36.54	EHI_119540 |	eukaryotic translation elongation factor 1 gamma, putative | location=DS571342:13779-14249(+) | length=156 | sequence_SO=supercontig | SO=protein_coding	0	99	AAEGEAAPAPIVFNLDSWK	Protein Terminal Acetyl@N-term	cleaved M-A@N-term	-0.06783	2026.93	2027.94	2027	2028.01	1	10	1.G8.2.1.2
8.4	8.4	36.54	36.54	36.54	EHI_119540 |	eukaryotic translation elongation factor 1 gamma, putative | location=DS571342:13779-14249(+) | length=156 | sequence_SO=supercontig | SO=protein_coding	0	98.6	ALITEYLAWEGDFGGR			0.00145406	1796.87	1797.88	1796.87	1797.88	1	8	1.G22.2.1.4
8.4	8.4	36.54	36.54	36.54	EHI_119540 |	eukaryotic translation elongation factor 1 gamma, putative | location=DS571342:13779-14249(+) | length=156 | sequence_SO=supercontig | SO=protein_coding	0	95.53	ELNDCDDVELYDWK	Carbamidomethyl(C)@5		-0.0356212	1812.72	1813.72	1812.75	1813.76	1	6	1.D18.2.1.6
8.4	8.4	36.54	36.54	36.54	EHI_119540 |	eukaryotic translation elongation factor 1 gamma, putative | location=DS571342:13779-14249(+) | length=156 | sequence_SO=supercontig | SO=protein_coding	0	88.62	EYCVYFSK	Carbamidomethyl(C)@3		-0.0439368	1094.43	1095.44	1094.47	1095.48	1	6	1.C6.2.1.9
8.27	8.27	21.92	17.26	13.15	EHI_165350 |	malate dehydrogenase, putative | location=DS571217:56172-57269(-) | length=365 | sequence_SO=supercontig | SO=protein_coding	2	99	AAQEGCIGICGTNAR	Carbamidomethyl(C)@6; Carbamidomethyl(C)@10	cleaved L-A@N-term	-0.0189863	1576.69	1577.7	1576.71	1577.72	1	8	1.B1.2.1.1
8.27	8.27	21.92	17.26	13.15	EHI_165350 |	malate dehydrogenase, putative | location=DS571217:56172-57269(-) | length=365 | sequence_SO=supercontig | SO=protein_coding	2	99	AQEGCIGICGTNAR	Carbamidomethyl(C)@5; Carbamidomethyl(C)@9	cleaved A-A@N-term	0.020691	1505.69	1506.7	1505.67	1506.68	1	9	1.A24.2.1.2
8.27	8.27	21.92	17.26	13.15	EHI_165350 |	malate dehydrogenase, putative | location=DS571217:56172-57269(-) | length=365 | sequence_SO=supercontig | SO=protein_coding	2	99	EFMYQVLLK			-0.0497457	1169.57	1170.57	1169.62	1170.62	1	9	1.F6.2.1.7
8.27	8.27	21.92	17.26	13.15	EHI_165350 |	malate dehydrogenase, putative | location=DS571217:56172-57269(-) | length=365 | sequence_SO=supercontig | SO=protein_coding	1.05552	98.83	ETSTTCVLDGNNGFGHVNGTIGMK	Carbamidomethyl(C)@6; Deamidated(N)@18		-0.110303	2509.01	2510.02	2509.12	2510.13	1	7	1.D10.2.1.8
8.27	8.27	21.92	17.26	13.15	EHI_165350 |	malate dehydrogenase, putative | location=DS571217:56172-57269(-) | length=365 | sequence_SO=supercontig | SO=protein_coding	0.863279	92.35	KFGDDLPLVTINEMK		missed K-F@1	-0.0221194	1718.87	1719.88	1718.89	1719.9	1	6	1.F2.2.1.3
8.27	8.27	21.92	17.26	13.15	EHI_165350 |	malate dehydrogenase, putative | location=DS571217:56172-57269(-) | length=365 | sequence_SO=supercontig | SO=protein_coding	0.348722	70.23	FGDDLPLVTINEMK			-0.0580158	1590.74	1591.75	1590.8	1591.8	1	5	1.F5.2.1.6
8.27	8.27	21.92	17.26	13.15	EHI_165350 |	malate dehydrogenase, putative | location=DS571217:56172-57269(-) | length=365 | sequence_SO=supercontig | SO=protein_coding	0	72.72	AAQEGCIGICGTNAR	Carbamidomethyl(C)@6; Carbamidomethyl(C)@10	cleaved L-A@N-term	0.024837	1576.73	1577.74	1576.71	1577.72	1	5	1.A23.2.1.2
8.27	8.27	21.92	17.26	13.15	EHI_165350 |	malate dehydrogenase, putative | location=DS571217:56172-57269(-) | length=365 | sequence_SO=supercontig | SO=protein_coding	0	98.65	AQEGCIGICGTNAR	Carbamidomethyl(C)@5; Carbamidomethyl(C)@9	cleaved A-A@N-term	0.00970466	1505.68	1506.69	1505.67	1506.68	1	6	1.A23.2.1.1
8.27	8.27	21.92	17.26	13.15	EHI_165350 |	malate dehydrogenase, putative | location=DS571217:56172-57269(-) | length=365 | sequence_SO=supercontig | SO=protein_coding	0	99	EFMYQVLLK			-0.0427877	1169.57	1170.58	1169.62	1170.62	1	9	1.F5.2.1.10
8.27	8.27	21.92	17.26	13.15	EHI_165350 |	malate dehydrogenase, putative | location=DS571217:56172-57269(-) | length=365 | sequence_SO=supercontig | SO=protein_coding	0	68.08	FGDDLPLVTINEMK			-0.0599689	1590.74	1591.74	1590.8	1591.8	1	5	1.F6.2.1.5
8.09	8.09	12.9	7.266	7.266	EHI_006980 |	Gal/GalNAc lectin subunit Igl1 | location=DS571197:57511-60816(-) | length=1101 | sequence_SO=supercontig | SO=protein_coding	2	99	DLYLPYYFSVTK			-0.0491418	1507.71	1508.72	1507.76	1508.77	1	9	1.F18.2.1.3
8.09	8.09	12.9	7.266	7.266	EHI_006980 |	Gal/GalNAc lectin subunit Igl1 | location=DS571197:57511-60816(-) | length=1101 | sequence_SO=supercontig | SO=protein_coding	2	99	LPGCLLCSDDDTICYK	Carbamidomethyl(C)@4; Carbamidomethyl(C)@7; Carbamidomethyl(C)@14		-0.0810402	1928.75	1929.76	1928.83	1929.84	1	9	1.D13.2.1.4
8.09	8.09	12.9	7.266	7.266	EHI_006980 |	Gal/GalNAc lectin subunit Igl1 | location=DS571197:57511-60816(-) | length=1101 | sequence_SO=supercontig | SO=protein_coding	2	99	VVCSECYENIQGVTTR	Carbamidomethyl(C)@3; Carbamidomethyl(C)@6		-0.0335843	1913.83	1914.84	1913.86	1914.87	1	10	1.C2.2.1.4
8.09	8.09	12.9	7.266	7.266	EHI_006980 |	Gal/GalNAc lectin subunit Igl1 | location=DS571197:57511-60816(-) | length=1101 | sequence_SO=supercontig | SO=protein_coding	1.74473	99	CGECIIGMSTTVDGSK	Carbamidomethyl(C)@1; Carbamidomethyl(C)@4		-0.0638041	1713.67	1714.68	1713.74	1714.74	1	6	1.C10.2.1.10
8.09	8.09	12.9	7.266	7.266	EHI_006980 |	Gal/GalNAc lectin subunit Igl1 | location=DS571197:57511-60816(-) | length=1101 | sequence_SO=supercontig | SO=protein_coding	0.176526	96.65	SIDKASDCVSITTKLPSCER	Carbamidomethyl(C)@8; Carbamidomethyl(C)@18	cleaved T-S@N-term; missed K-A@4; missed K-L@14	-0.0168677	2266.08	2267.08	2266.09	2267.1	1	4	1.H12.2.1.4
8.09	8.09	12.9	7.266	7.266	EHI_006980 |	Gal/GalNAc lectin subunit Igl1 | location=DS571197:57511-60816(-) | length=1101 | sequence_SO=supercontig | SO=protein_coding	0.17134	48.71	GTSDNTITIGCVGQLR	Carbamidomethyl(C)@11		0.0110118	1690.84	1691.85	1690.83	1691.84	1	5	1.D1.2.1.1
8.09	8.09	12.9	7.266	7.266	EHI_006980 |	Gal/GalNAc lectin subunit Igl1 | location=DS571197:57511-60816(-) | length=1101 | sequence_SO=supercontig | SO=protein_coding	0	99	DLYLPYYFSVTK			-0.0404748	1507.72	1508.73	1507.76	1508.77	1	8	1.F17.2.1.9
8.09	8.09	12.9	7.266	7.266	EHI_006980 |	Gal/GalNAc lectin subunit Igl1 | location=DS571197:57511-60816(-) | length=1101 | sequence_SO=supercontig | SO=protein_coding	0	99	DLYLPYYFSVTK			-0.0352258	1507.72	1508.73	1507.76	1508.77	1	8	1.F19.2.1.2
8.09	8.09	12.9	7.266	7.266	EHI_006980 |	Gal/GalNAc lectin subunit Igl1 | location=DS571197:57511-60816(-) | length=1101 | sequence_SO=supercontig | SO=protein_coding	0	19.57	GTSDNTITIGCVGQLR	Carbamidomethyl(C)@11		0.0173595	1690.85	1691.86	1690.83	1691.84	1	6	1.C24.2.1.1
8.09	8.09	12.9	7.266	7.266	EHI_006980 |	Gal/GalNAc lectin subunit Igl1 | location=DS571197:57511-60816(-) | length=1101 | sequence_SO=supercontig | SO=protein_coding	0	99	VVCSECYENIQGVTTR	Carbamidomethyl(C)@3; Carbamidomethyl(C)@6		-0.0396878	1913.82	1914.83	1913.86	1914.87	1	8	1.C3.2.1.5
8.09	8.09	12.9	7.266	7.266	EHI_006980 |	Gal/GalNAc lectin subunit Igl1 | location=DS571197:57511-60816(-) | length=1101 | sequence_SO=supercontig | SO=protein_coding	0	98.22	VVCSECYENIQGVTTR	Carbamidomethyl(C)@3; Carbamidomethyl(C)@6		-0.0186917	1913.84	1914.85	1913.86	1914.87	1	7	1.C1.2.1.4
7.15	7.15	22.17	22.17	22.17	EHI_096570 |	lysozyme, putative | location=DS571163:69747-70385(-) | length=212 | sequence_SO=supercontig | SO=protein_coding	2	99	ESYGVDVSQPTSASSISCLR	Carbamidomethyl(C)@18	cleaved A-E@N-term	0.000858168	2141.99	2143	2141.99	2143	1	6	1.C22.2.1.2
7.15	7.15	22.17	22.17	22.17	EHI_096570 |	lysozyme, putative | location=DS571163:69747-70385(-) | length=212 | sequence_SO=supercontig | SO=protein_coding	2	99	NNGFTGFFICR	Ammonia-loss(N)@2; Carbamidomethyl(C)@10		-0.0569575	1314.52	1315.53	1314.58	1315.59	1	10	1.F8.2.1.2
7.15	7.15	22.17	22.17	22.17	EHI_096570 |	lysozyme, putative | location=DS571163:69747-70385(-) | length=212 | sequence_SO=supercontig | SO=protein_coding	1.72125	99	GDVSICSAGVDYNYRE	Carbamidomethyl@N-term; Carbamidomethyl(C)@6	missed R-E@15	-0.0604185	1860.73	1861.74	1860.79	1861.8	1	8	1.C10.2.1.9
7.15	7.15	22.17	22.17	22.17	EHI_096570 |	lysozyme, putative | location=DS571163:69747-70385(-) | length=212 | sequence_SO=supercontig | SO=protein_coding	1.42022	98.08	GDVSICSAGVDYNYR	Carbamidomethyl(C)@6		-0.0689935	1674.66	1675.67	1674.73	1675.74	1	9	1.C8.2.1.3
7.15	7.15	22.17	22.17	22.17	EHI_096570 |	lysozyme, putative | location=DS571163:69747-70385(-) | length=212 | sequence_SO=supercontig | SO=protein_coding	0.00568285	64.9	DVSICSAGVDYNYR	Carbamidomethyl(C)@5	cleaved G-D@N-term	-0.0546099	1617.65	1618.66	1617.71	1618.72	1	6	1.C11.2.1.9
7.15	7.15	22.17	22.17	22.17	EHI_096570 |	lysozyme, putative | location=DS571163:69747-70385(-) | length=212 | sequence_SO=supercontig | SO=protein_coding	0	99	ESYGVDVSQPTSASSISCLR	Carbamidomethyl(C)@18	cleaved A-E@N-term	-0.0450403	2141.94	2142.95	2141.99	2143	1	7	1.C17.2.1.3
7.15	7.15	22.17	22.17	22.17	EHI_096570 |	lysozyme, putative | location=DS571163:69747-70385(-) | length=212 | sequence_SO=supercontig | SO=protein_coding	0	99	ESYGVDVSQPTSASSISCLR	Carbamidomethyl(C)@18	cleaved A-E@N-term	0.00574098	2142	2143	2141.99	2143	1	7	1.C23.2.1.5
7.15	7.15	22.17	22.17	22.17	EHI_096570 |	lysozyme, putative | location=DS571163:69747-70385(-) | length=212 | sequence_SO=supercontig | SO=protein_coding	0	98.65	ESYGVDVSQPTSASSISCLR	Carbamidomethyl@N-term; Carbamidomethyl(C)@18	cleaved A-E@N-term	-0.0284181	2198.98	2199.99	2199.01	2200.02	1	7	1.C20.2.1.2
7.15	7.15	22.17	22.17	22.17	EHI_096570 |	lysozyme, putative | location=DS571163:69747-70385(-) | length=212 | sequence_SO=supercontig | SO=protein_coding	0	55.96	ESYGVDVSQPTSASSISCLR	Carbamidomethyl(C)@18	cleaved A-E@N-term	-0.0487024	2141.94	2142.95	2141.99	2143	1	5	1.C18.2.1.1
7.15	7.15	22.17	22.17	22.17	EHI_096570 |	lysozyme, putative | location=DS571163:69747-70385(-) | length=212 | sequence_SO=supercontig | SO=protein_coding	0	93.68	GDVSICSAGVDYNYR	Carbamidomethyl(C)@6		-0.0724115	1674.66	1675.67	1674.73	1675.74	1	7	1.C9.2.1.4
7.15	7.15	22.17	22.17	22.17	EHI_096570 |	lysozyme, putative | location=DS571163:69747-70385(-) | length=212 | sequence_SO=supercontig | SO=protein_coding	0	55.22	GDVSICSAGVDYNYR	Carbamidomethyl(C)@6		-0.0667962	1674.66	1675.67	1674.73	1675.74	1	6	1.C10.2.1.7
7.15	7.15	22.17	22.17	22.17	EHI_096570 |	lysozyme, putative | location=DS571163:69747-70385(-) | length=212 | sequence_SO=supercontig | SO=protein_coding	0	99	GDVSICSAGVDYNYRE	Carbamidomethyl(C)@6	missed R-E@15	-0.0802145	1803.69	1804.7	1803.77	1804.78	1	9	1.C12.2.1.6
7.15	7.15	22.17	22.17	22.17	EHI_096570 |	lysozyme, putative | location=DS571163:69747-70385(-) | length=212 | sequence_SO=supercontig | SO=protein_coding	0	94.82	GDVSICSAGVDYNYRE	Carbamidomethyl(C)@6	missed R-E@15	-0.0681296	1803.71	1804.71	1803.77	1804.78	1	6	1.C10.2.1.1
7.15	7.15	22.17	22.17	22.17	EHI_096570 |	lysozyme, putative | location=DS571163:69747-70385(-) | length=212 | sequence_SO=supercontig | SO=protein_coding	0	91.64	GDVSICSAGVDYNYRE	Carbamidomethyl(C)@6	missed R-E@15	-0.0804587	1803.69	1804.7	1803.77	1804.78	1	8	1.C13.2.1.8
7.15	7.15	22.17	22.17	22.17	EHI_096570 |	lysozyme, putative | location=DS571163:69747-70385(-) | length=212 | sequence_SO=supercontig | SO=protein_coding	0	77.31	GDVSICSAGVDYNYRE	Carbamidomethyl(C)@6	missed R-E@15	-0.0804587	1803.69	1804.7	1803.77	1804.78	1	6	1.C14.2.1.9
7.15	7.15	22.17	22.17	22.17	EHI_096570 |	lysozyme, putative | location=DS571163:69747-70385(-) | length=212 | sequence_SO=supercontig | SO=protein_coding	0	66.19	GDVSICSAGVDYNYRE	Carbamidomethyl(C)@6	missed R-E@15	-0.077529	1803.7	1804.7	1803.77	1804.78	1	5	1.C9.2.1.1
7.15	7.15	22.17	22.17	22.17	EHI_096570 |	lysozyme, putative | location=DS571163:69747-70385(-) | length=212 | sequence_SO=supercontig | SO=protein_coding	0	44.39	GDVSICSAGVDYNYRE	Carbamidomethyl(C)@6	missed R-E@15	-0.0586081	1803.71	1804.72	1803.77	1804.78	1	6	1.C11.2.1.3
7.15	7.15	22.17	22.17	22.17	EHI_096570 |	lysozyme, putative | location=DS571163:69747-70385(-) | length=212 | sequence_SO=supercontig | SO=protein_coding	0	99	NNGFTGFFICR	Ammonia-loss(N)@2; Carbamidomethyl(C)@10		-0.049023	1314.53	1315.54	1314.58	1315.59	1	10	1.F6.2.1.10
7.15	7.15	22.17	22.17	22.17	EHI_096570 |	lysozyme, putative | location=DS571163:69747-70385(-) | length=212 | sequence_SO=supercontig | SO=protein_coding	0	99	NNGFTGFFICR	Deamidated(N)@1; Deamidated(N)@2; Carbamidomethyl(C)@10		-0.018823	1333.56	1334.57	1333.58	1334.58	1	6	1.E23.2.1.10
7.15	7.15	22.17	22.17	22.17	EHI_096570 |	lysozyme, putative | location=DS571163:69747-70385(-) | length=212 | sequence_SO=supercontig | SO=protein_coding	0	95.07	NNGFTGFFICR	Deamidated(N)@2; Carbamidomethyl(C)@10		-0.018572	1332.57	1333.58	1332.59	1333.6	1	7	1.E21.2.1.3
7.15	7.15	22.17	22.17	22.17	EHI_096570 |	lysozyme, putative | location=DS571163:69747-70385(-) | length=212 | sequence_SO=supercontig | SO=protein_coding	0	94.28	NNGFTGFFICR	Deamidated(N)@2; Carbamidomethyl(C)@10		-0.0197927	1332.57	1333.58	1332.59	1333.6	1	7	1.E20.2.1.3
7.15	7.15	22.17	22.17	22.17	EHI_096570 |	lysozyme, putative | location=DS571163:69747-70385(-) | length=212 | sequence_SO=supercontig | SO=protein_coding	0	66.82	NNGFTGFFICR	Carbamidomethyl(C)@10		-0.0361434	1331.57	1332.58	1331.61	1332.62	1	5	1.E18.2.1.6
7.15	7.15	22.17	22.17	22.17	EHI_096570 |	lysozyme, putative | location=DS571163:69747-70385(-) | length=212 | sequence_SO=supercontig | SO=protein_coding	0	62.33	NNGFTGFFICR	Carbamidomethyl(C)@10		-0.0439559	1331.56	1332.57	1331.61	1332.62	1	5	1.E17.2.1.9
7.15	7.15	22.17	22.17	22.17	EHI_096570 |	lysozyme, putative | location=DS571163:69747-70385(-) | length=212 | sequence_SO=supercontig | SO=protein_coding	0	55.96	NNGFTGFFICR	Ammonia-loss(N)@2; Carbamidomethyl(C)@10		-0.0520747	1314.53	1315.54	1314.58	1315.59	1	6	1.F9.2.1.4
7.15	7.15	22.17	22.17	22.17	EHI_096570 |	lysozyme, putative | location=DS571163:69747-70385(-) | length=212 | sequence_SO=supercontig | SO=protein_coding	0	49.01	NNGFTGFFICR	Deamidated(N)@2; Carbamidomethyl(C)@10		-0.0183279	1332.57	1333.58	1332.59	1333.6	1	6	1.E22.2.1.7
6.78	6.78	35.14	35.14	35.14	EHI_168340 |	actin-binding protein, cofilin/tropomyosin family | location=DS571263:27049-27495(+) | length=148 | sequence_SO=supercontig | SO=protein_coding	2	99	FVFISWAGEGIK			-0.010677	1352.7	1353.71	1352.71	1353.72	1	11	1.F23.2.1.5
6.78	6.78	35.14	35.14	35.14	EHI_168340 |	actin-binding protein, cofilin/tropomyosin family | location=DS571263:27049-27495(+) | length=148 | sequence_SO=supercontig | SO=protein_coding	1.55284	98.7	AALKEDALQFAYYR		missed K-E@4	-0.0561976	1657.79	1658.8	1657.85	1658.85	1	7	1.E4.2.1.5
6.78	6.78	35.14	35.14	35.14	EHI_168340 |	actin-binding protein, cofilin/tropomyosin family | location=DS571263:27049-27495(+) | length=148 | sequence_SO=supercontig | SO=protein_coding	1.39794	98.12	EDALQFAYYR			-0.0425671	1274.55	1275.56	1274.59	1275.6	1	8	1.D16.2.1.8
6.78	6.78	35.14	35.14	35.14	EHI_168340 |	actin-binding protein, cofilin/tropomyosin family | location=DS571263:27049-27495(+) | length=148 | sequence_SO=supercontig | SO=protein_coding	1.35655	99	NVINNFHIELH		cleaved H-A@C-term	-0.036148	1348.65	1349.66	1348.69	1349.7	1	10	1.E3.2.1.9
6.78	6.78	35.14	35.14	35.14	EHI_168340 |	actin-binding protein, cofilin/tropomyosin family | location=DS571263:27049-27495(+) | length=148 | sequence_SO=supercontig | SO=protein_coding	0.310691	99	LHATSLDDLVEDEIAAK		cleaved E-L@N-term	-0.0610129	1838.86	1839.87	1838.93	1839.93	1	5	1.F5.2.1.2
6.78	6.78	35.14	35.14	35.14	EHI_168340 |	actin-binding protein, cofilin/tropomyosin family | location=DS571263:27049-27495(+) | length=148 | sequence_SO=supercontig | SO=protein_coding	0.159894	80.05	ATSLDDLVEDEIAAK		cleaved H-A@N-term	-0.0175244	1588.77	1589.77	1588.78	1589.79	1	5	1.E22.2.1.3
6.78	6.78	35.14	35.14	35.14	EHI_168340 |	actin-binding protein, cofilin/tropomyosin family | location=DS571263:27049-27495(+) | length=148 | sequence_SO=supercontig | SO=protein_coding	0	96.87	AALKEDALQFAYYR		missed K-E@4	0.00569201	1657.85	1658.86	1657.85	1658.85	1	6	1.E2.2.1.1
6.78	6.78	35.14	35.14	35.14	EHI_168340 |	actin-binding protein, cofilin/tropomyosin family | location=DS571263:27049-27495(+) | length=148 | sequence_SO=supercontig | SO=protein_coding	0	84.57	AALKEDALQFAYYR		missed K-E@4	-0.0352015	1657.81	1658.82	1657.85	1658.85	1	5	1.E3.2.1.3
6.78	6.78	35.14	35.14	35.14	EHI_168340 |	actin-binding protein, cofilin/tropomyosin family | location=DS571263:27049-27495(+) | length=148 | sequence_SO=supercontig | SO=protein_coding	0	22.99	AALKEDALQFAYYR		missed K-E@4	-0.0132289	1657.83	1658.84	1657.85	1658.85	1	5	1.E1.2.1.1
6.78	6.78	35.14	35.14	35.14	EHI_168340 |	actin-binding protein, cofilin/tropomyosin family | location=DS571263:27049-27495(+) | length=148 | sequence_SO=supercontig | SO=protein_coding	0	65.55	ATSLDDLVEDEIAAK		cleaved H-A@N-term	-0.00824702	1588.77	1589.78	1588.78	1589.79	1	5	1.E23.2.1.3
6.78	6.78	35.14	35.14	35.14	EHI_168340 |	actin-binding protein, cofilin/tropomyosin family | location=DS571263:27049-27495(+) | length=148 | sequence_SO=supercontig | SO=protein_coding	0	97.97	EDALQFAYYR			-0.0548962	1274.54	1275.55	1274.59	1275.6	1	9	1.D14.2.1.2
6.78	6.78	35.14	35.14	35.14	EHI_168340 |	actin-binding protein, cofilin/tropomyosin family | location=DS571263:27049-27495(+) | length=148 | sequence_SO=supercontig | SO=protein_coding	0	94.13	EDALQFAYYR			-0.056239	1274.54	1275.54	1274.59	1275.6	1	8	1.D15.2.1.2
6.78	6.78	35.14	35.14	35.14	EHI_168340 |	actin-binding protein, cofilin/tropomyosin family | location=DS571263:27049-27495(+) | length=148 | sequence_SO=supercontig | SO=protein_coding	0	99	FVFISWAGEGIK			-0.0210529	1352.69	1353.7	1352.71	1353.72	1	9	1.F21.2.1.6
6.78	6.78	35.14	35.14	35.14	EHI_168340 |	actin-binding protein, cofilin/tropomyosin family | location=DS571263:27049-27495(+) | length=148 | sequence_SO=supercontig | SO=protein_coding	0	99	FVFISWAGEGIK			-0.00555	1352.71	1353.71	1352.71	1353.72	1	9	1.F24.2.1.5
6.78	6.78	35.14	35.14	35.14	EHI_168340 |	actin-binding protein, cofilin/tropomyosin family | location=DS571263:27049-27495(+) | length=148 | sequence_SO=supercontig | SO=protein_coding	0	99	FVFISWAGEGIK			-0.0201984	1352.69	1353.7	1352.71	1353.72	1	10	1.F22.2.1.4
6.78	6.78	35.14	35.14	35.14	EHI_168340 |	actin-binding protein, cofilin/tropomyosin family | location=DS571263:27049-27495(+) | length=148 | sequence_SO=supercontig | SO=protein_coding	0	91.64	FVFISWAGEGIK			-0.0149494	1352.7	1353.7	1352.71	1353.72	1	6	1.G1.2.1.9
6.71	6.71	31.88	31.88	31.88	EHI_197480 |	actophorin, putative | location=DS571157:135658-136074(+) | length=138 | sequence_SO=supercontig | SO=protein_coding	2	99	AGIQLADEVTSVYNDFK	Protein Terminal Acetyl@N-term	cleaved M-A@N-term	-0.0833518	1910.84	1911.85	1910.93	1911.93	1	14	1.H9.2.1.3
6.71	6.71	31.88	31.88	31.88	EHI_197480 |	actophorin, putative | location=DS571157:135658-136074(+) | length=138 | sequence_SO=supercontig | SO=protein_coding	1.95861	99	IIFYLWTPEGCK	Carbamidomethyl(C)@11		-0.0292556	1525.73	1526.74	1525.76	1526.77	1	9	1.G3.2.1.3
6.71	6.71	31.88	31.88	31.88	EHI_197480 |	actophorin, putative | location=DS571157:135658-136074(+) | length=138 | sequence_SO=supercontig | SO=protein_coding	1.95861	99	YAVYDLEYDTPEGLR			-0.076482	1802.76	1803.77	1802.84	1803.84	1	9	1.E6.2.1.4
6.71	6.71	31.88	31.88	31.88	EHI_197480 |	actophorin, putative | location=DS571157:135658-136074(+) | length=138 | sequence_SO=supercontig | SO=protein_coding	0.79588	98.24	AVYDLEYDTPEGLR		cleaved Y-A@N-term	-0.0776065	1639.7	1640.7	1639.77	1640.78	1	8	1.D10.2.1.7
6.71	6.71	31.88	31.88	31.88	EHI_197480 |	actophorin, putative | location=DS571157:135658-136074(+) | length=138 | sequence_SO=supercontig | SO=protein_coding	0	99	AGIQLADEVTSVYNDFK	Protein Terminal Acetyl@N-term	cleaved M-A@N-term	-0.075051	1910.85	1911.86	1910.93	1911.93	1	12	1.H8.2.1.2
6.71	6.71	31.88	31.88	31.88	EHI_197480 |	actophorin, putative | location=DS571157:135658-136074(+) | length=138 | sequence_SO=supercontig | SO=protein_coding	0	55.96	AGIQLADEVTSVYNDFK	Protein Terminal Acetyl@N-term	cleaved M-A@N-term	-0.0812766	1910.84	1911.85	1910.93	1911.93	1	5	1.H10.2.1.4
6.71	6.71	31.88	31.88	31.88	EHI_197480 |	actophorin, putative | location=DS571157:135658-136074(+) | length=138 | sequence_SO=supercontig | SO=protein_coding	0	95.53	AVYDLEYDTPEGLR		cleaved Y-A@N-term	-0.0789493	1639.69	1640.7	1639.77	1640.78	1	8	1.D11.2.1.10
6.71	6.71	31.88	31.88	31.88	EHI_197480 |	actophorin, putative | location=DS571157:135658-136074(+) | length=138 | sequence_SO=supercontig | SO=protein_coding	0	98.47	IIFYLWTPEGCK	Carbamidomethyl(C)@11		-0.038777	1525.72	1526.73	1525.76	1526.77	1	7	1.G4.2.1.7
6.71	6.71	31.88	31.88	31.88	EHI_197480 |	actophorin, putative | location=DS571157:135658-136074(+) | length=138 | sequence_SO=supercontig | SO=protein_coding	0	66.19	IIFYLWTPEGCK	Carbamidomethyl(C)@11		-0.0224196	1525.74	1526.75	1525.76	1526.77	1	6	1.G2.2.1.5
6.71	6.71	31.88	31.88	31.88	EHI_197480 |	actophorin, putative | location=DS571157:135658-136074(+) | length=138 | sequence_SO=supercontig | SO=protein_coding	0	99	YAVYDLEYDTPEGLR			-0.0600025	1802.78	1803.78	1802.84	1803.84	1	8	1.E5.2.1.2
6.71	6.71	31.88	31.88	31.88	EHI_197480 |	actophorin, putative | location=DS571157:135658-136074(+) | length=138 | sequence_SO=supercontig | SO=protein_coding	0	98.98	YAVYDLEYDTPEGLR			0.0110425	1802.85	1803.86	1802.84	1803.84	1	8	1.E2.2.1.5
6.71	6.71	31.88	31.88	31.88	EHI_197480 |	actophorin, putative | location=DS571157:135658-136074(+) | length=138 | sequence_SO=supercontig | SO=protein_coding	0	95.07	YAVYDLEYDTPEGLR			-0.0584155	1802.78	1803.79	1802.84	1803.84	1	6	1.E4.2.1.1
6.71	6.71	31.88	31.88	31.88	EHI_197480 |	actophorin, putative | location=DS571157:135658-136074(+) | length=138 | sequence_SO=supercontig | SO=protein_coding	0	93.99	YAVYDLEYDTPEGLR			-0.0374195	1802.8	1803.81	1802.84	1803.84	1	7	1.E3.2.1.2
6.62	6.62	28.75	23.75	23.75	EHI_006810 |	14-3-3 protein 3 | location=DS571197:31763-32485(+) | length=240 | sequence_SO=supercontig | SO=protein_coding	1.95861	99	YYAEFTVDEK			-0.0594166	1263.51	1264.51	1263.57	1264.57	1	11	1.C9.2.1.3
6.62	6.62	28.75	23.75	23.75	EHI_006810 |	14-3-3 protein 3 | location=DS571197:31763-32485(+) | length=240 | sequence_SO=supercontig | SO=protein_coding	1.85387	99	QVAALNTELSVEER			-0.0390603	1557.76	1558.77	1557.8	1558.81	1	10	1.C17.2.1.9
6.62	6.62	28.75	23.75	23.75	EHI_006810 |	14-3-3 protein 3 | location=DS571197:31763-32485(+) | length=240 | sequence_SO=supercontig | SO=protein_coding	1.65758	99	SLAAYTEATEISNADLAPTHPIR			-0.075909	2440.15	2441.16	2440.22	2441.23	1	7	1.E5.2.1.10
6.62	6.62	28.75	23.75	23.75	EHI_006810 |	14-3-3 protein 3 | location=DS571197:31763-32485(+) | length=240 | sequence_SO=supercontig | SO=protein_coding	1.14874	96.84	DSTLIMQLLR			-0.0344553	1188.62	1189.63	1188.65	1189.66	1	8	1.G4.2.1.1
6.62	6.62	28.75	23.75	23.75	EHI_006810 |	14-3-3 protein 3 | location=DS571197:31763-32485(+) | length=240 | sequence_SO=supercontig | SO=protein_coding	0	92.45	DSTLIMQLLR			-0.0370188	1188.62	1189.62	1188.65	1189.66	1	7	1.G5.2.1.1
6.62	6.62	28.75	23.75	23.75	EHI_006810 |	14-3-3 protein 3 | location=DS571197:31763-32485(+) | length=240 | sequence_SO=supercontig | SO=protein_coding	0	84.57	DSTLIMQLLR			-0.021638	1188.63	1189.64	1188.65	1189.66	1	7	1.G3.2.1.1
6.62	6.62	28.75	23.75	23.75	EHI_006810 |	14-3-3 protein 3 | location=DS571197:31763-32485(+) | length=240 | sequence_SO=supercontig | SO=protein_coding	0	99	QVAALNTELSVEER			-0.0467507	1557.75	1558.76	1557.8	1558.81	1	10	1.C16.2.1.6
6.62	6.62	28.75	23.75	23.75	EHI_006810 |	14-3-3 protein 3 | location=DS571197:31763-32485(+) | length=240 | sequence_SO=supercontig | SO=protein_coding	0	99	QVAALNTELSVEER			-0.0677468	1557.73	1558.74	1557.8	1558.81	1	8	1.C13.2.1.2
6.62	6.62	28.75	23.75	23.75	EHI_006810 |	14-3-3 protein 3 | location=DS571197:31763-32485(+) | length=240 | sequence_SO=supercontig | SO=protein_coding	0	97.52	QVAALNTELSVEER			-0.0682351	1557.73	1558.74	1557.8	1558.81	1	8	1.C14.2.1.3
6.62	6.62	28.75	23.75	23.75	EHI_006810 |	14-3-3 protein 3 | location=DS571197:31763-32485(+) | length=240 | sequence_SO=supercontig | SO=protein_coding	0	83.78	QVAALNTELSVEER			-0.0688455	1557.73	1558.74	1557.8	1558.81	1	7	1.C12.2.1.8
6.62	6.62	28.75	23.75	23.75	EHI_006810 |	14-3-3 protein 3 | location=DS571197:31763-32485(+) | length=240 | sequence_SO=supercontig | SO=protein_coding	0	55.22	QVAALNTELSVEER			-0.0738504	1557.73	1558.73	1557.8	1558.81	1	5	1.C15.2.1.1
6.62	6.62	28.75	23.75	23.75	EHI_006810 |	14-3-3 protein 3 | location=DS571197:31763-32485(+) | length=240 | sequence_SO=supercontig | SO=protein_coding	0	98.65	SLAAYTEATEISNADLAPTHPIR	Methyl(D)@15		-0.129401	2454.11	2455.12	2454.24	2455.25	1	7	1.E12.2.1.8
6.62	6.62	28.75	23.75	23.75	EHI_006810 |	14-3-3 protein 3 | location=DS571197:31763-32485(+) | length=240 | sequence_SO=supercontig | SO=protein_coding	0	96.72	SLAAYTEATEISNADLAPTHPIR			-0.0993465	2440.12	2441.13	2440.22	2441.23	1	6	1.E7.2.1.3
6.62	6.62	28.75	23.75	23.75	EHI_006810 |	14-3-3 protein 3 | location=DS571197:31763-32485(+) | length=240 | sequence_SO=supercontig | SO=protein_coding	0	63.63	SLAAYTEATEISNADLAPTHPIR			-0.0954402	2440.13	2441.14	2440.22	2441.23	1	5	1.E6.2.1.1
6.62	6.62	28.75	23.75	23.75	EHI_006810 |	14-3-3 protein 3 | location=DS571197:31763-32485(+) | length=240 | sequence_SO=supercontig | SO=protein_coding	0	99	YYAEFTVDEK			-0.0550221	1263.51	1264.52	1263.57	1264.57	1	9	1.C8.2.1.2
6.62	6.62	28.75	23.75	23.75	EHI_006810 |	14-3-3 protein 3 | location=DS571197:31763-32485(+) | length=240 | sequence_SO=supercontig | SO=protein_coding	0	98.72	YYAEFTVDEK			-0.0490407	1263.52	1264.52	1263.57	1264.57	1	7	1.C10.2.1.4
6.62	6.62	28.75	23.75	23.75	EHI_006810 |	14-3-3 protein 3 | location=DS571197:31763-32485(+) | length=240 | sequence_SO=supercontig | SO=protein_coding	0	98.44	YYAEFTVDEK			-0.0503834	1263.52	1264.52	1263.57	1264.57	1	7	1.C7.2.1.2
6.62	6.62	28.75	23.75	23.75	EHI_006810 |	14-3-3 protein 3 | location=DS571197:31763-32485(+) | length=240 | sequence_SO=supercontig | SO=protein_coding	0	97.88	YYAEFTVDEK			-0.0397633	1263.53	1264.53	1263.57	1264.57	1	7	1.C11.2.1.8
5.89	5.89	21.79	21.79	17.95	EHI_201250 |; EHI_145840 |; EHI_139570 |; EHI_123390 |; EHI_122310 |; EHI_121620 |; EHI_114010 |; EHI_061980 |; EHI_001420 |	peroxiredoxin | location=DS571306:19428-20132(-) | length=234 | sequence_SO=supercontig | SO=protein_coding; peroxiredoxin | location=DS571244:925-1626(+) | length=233 | sequence_SO=supercontig | SO=protein_coding; peroxiredoxin, pseudogene | location=DS572606:412-1032(-) | length=206 | sequence_SO=supercontig | SO=protein_coding; peroxiredoxin | location=DS571697:2323-3036(-) | length=237 | sequ…	2	99	YGMLNVEAGIAR	Dethiomethyl(M)@3		-0.0454528	1244.61	1245.61	1244.65	1245.66	1	9	1.C5.2.1.5
5.89	5.89	21.79	21.79	17.95	EHI_201250 |; EHI_145840 |; EHI_139570 |; EHI_123390 |; EHI_122310 |; EHI_121620 |; EHI_114010 |; EHI_061980 |; EHI_001420 |	peroxiredoxin | location=DS571306:19428-20132(-) | length=234 | sequence_SO=supercontig | SO=protein_coding; peroxiredoxin | location=DS571244:925-1626(+) | length=233 | sequence_SO=supercontig | SO=protein_coding; peroxiredoxin, pseudogene | location=DS572606:412-1032(-) | length=206 | sequence_SO=supercontig | SO=protein_coding; peroxiredoxin | location=DS571697:2323-3036(-) | length=237 | sequ…	1.92082	99	AIQFSDEHGAVCPLNWKPGK	Carbamidomethyl(C)@12		-0.00651823	2253.09	2254.1	2253.1	2254.11	1	10	1.D23.2.1.1
5.89	5.89	21.79	21.79	17.95	EHI_201250 |; EHI_145840 |; EHI_139570 |; EHI_123390 |; EHI_122310 |; EHI_121620 |; EHI_114010 |; EHI_061980 |; EHI_001420 |	peroxiredoxin | location=DS571306:19428-20132(-) | length=234 | sequence_SO=supercontig | SO=protein_coding; peroxiredoxin | location=DS571244:925-1626(+) | length=233 | sequence_SO=supercontig | SO=protein_coding; peroxiredoxin, pseudogene | location=DS572606:412-1032(-) | length=206 | sequence_SO=supercontig | SO=protein_coding; peroxiredoxin | location=DS571697:2323-3036(-) | length=237 | sequ…	1.58503	98.93	LTFPLVSDIK			-0.0108471	1131.64	1132.65	1131.65	1132.66	1	8	1.E24.2.1.6
5.89	5.89	21.79	21.79	17.95	EHI_201250 |; EHI_145840 |; EHI_139570 |; EHI_123390 |; EHI_122310 |; EHI_121620 |; EHI_114010 |; EHI_061980 |; EHI_001420 |	peroxiredoxin | location=DS571306:19428-20132(-) | length=234 | sequence_SO=supercontig | SO=protein_coding; peroxiredoxin | location=DS571244:925-1626(+) | length=233 | sequence_SO=supercontig | SO=protein_coding; peroxiredoxin, pseudogene | location=DS572606:412-1032(-) | length=206 | sequence_SO=supercontig | SO=protein_coding; peroxiredoxin | location=DS571697:2323-3036(-) | length=237 | sequ…	0.387216	78.08	RGYVIIDDK		missed R-G@1	-0.0287106	1077.55	1078.56	1077.58	1078.59	1	7	1.B17.2.1.3
5.89	5.89	21.79	21.79	17.95	EHI_201250 |; EHI_145840 |; EHI_139570 |; EHI_123390 |; EHI_122310 |; EHI_121620 |; EHI_114010 |; EHI_061980 |; EHI_001420 |	peroxiredoxin | location=DS571306:19428-20132(-) | length=234 | sequence_SO=supercontig | SO=protein_coding; peroxiredoxin | location=DS571244:925-1626(+) | length=233 | sequence_SO=supercontig | SO=protein_coding; peroxiredoxin, pseudogene | location=DS572606:412-1032(-) | length=206 | sequence_SO=supercontig | SO=protein_coding; peroxiredoxin | location=DS571697:2323-3036(-) | length=237 | sequ…	0	99	AIQFSDEHGAVCPLNWKPGK	Carbamidomethyl(C)@12		-0.00920377	2253.09	2254.1	2253.1	2254.11	1	10	1.D22.2.1.2
5.89	5.89	21.79	21.79	17.95	EHI_201250 |; EHI_145840 |; EHI_139570 |; EHI_123390 |; EHI_122310 |; EHI_121620 |; EHI_114010 |; EHI_061980 |; EHI_001420 |	peroxiredoxin | location=DS571306:19428-20132(-) | length=234 | sequence_SO=supercontig | SO=protein_coding; peroxiredoxin | location=DS571244:925-1626(+) | length=233 | sequence_SO=supercontig | SO=protein_coding; peroxiredoxin, pseudogene | location=DS572606:412-1032(-) | length=206 | sequence_SO=supercontig | SO=protein_coding; peroxiredoxin | location=DS571697:2323-3036(-) | length=237 | sequ…	0	97.28	AIQFSDEHGAVCPLNWKPGK	Carbamidomethyl(C)@12		-0.00627409	2253.09	2254.1	2253.1	2254.11	1	7	1.D21.2.1.3
5.89	5.89	21.79	21.79	17.95	EHI_201250 |; EHI_145840 |; EHI_139570 |; EHI_123390 |; EHI_122310 |; EHI_121620 |; EHI_114010 |; EHI_061980 |; EHI_001420 |	peroxiredoxin | location=DS571306:19428-20132(-) | length=234 | sequence_SO=supercontig | SO=protein_coding; peroxiredoxin | location=DS571244:925-1626(+) | length=233 | sequence_SO=supercontig | SO=protein_coding; peroxiredoxin, pseudogene | location=DS572606:412-1032(-) | length=206 | sequence_SO=supercontig | SO=protein_coding; peroxiredoxin | location=DS571697:2323-3036(-) | length=237 | sequ…	0	98.6	LTFPLVSDIK			-0.0102368	1131.64	1132.65	1131.65	1132.66	1	9	1.F1.2.1.4
5.89	5.89	21.79	21.79	17.95	EHI_201250 |; EHI_145840 |; EHI_139570 |; EHI_123390 |; EHI_122310 |; EHI_121620 |; EHI_114010 |; EHI_061980 |; EHI_001420 |	peroxiredoxin | location=DS571306:19428-20132(-) | length=234 | sequence_SO=supercontig | SO=protein_coding; peroxiredoxin | location=DS571244:925-1626(+) | length=233 | sequence_SO=supercontig | SO=protein_coding; peroxiredoxin, pseudogene | location=DS572606:412-1032(-) | length=206 | sequence_SO=supercontig | SO=protein_coding; peroxiredoxin | location=DS571697:2323-3036(-) | length=237 | sequ…	0	98.6	LTFPLVSDIK			-0.015852	1131.64	1132.64	1131.65	1132.66	1	8	1.F2.2.1.6
5.89	5.89	21.79	21.79	17.95	EHI_201250 |; EHI_145840 |; EHI_139570 |; EHI_123390 |; EHI_122310 |; EHI_121620 |; EHI_114010 |; EHI_061980 |; EHI_001420 |	peroxiredoxin | location=DS571306:19428-20132(-) | length=234 | sequence_SO=supercontig | SO=protein_coding; peroxiredoxin | location=DS571244:925-1626(+) | length=233 | sequence_SO=supercontig | SO=protein_coding; peroxiredoxin, pseudogene | location=DS572606:412-1032(-) | length=206 | sequence_SO=supercontig | SO=protein_coding; peroxiredoxin | location=DS571697:2323-3036(-) | length=237 | sequ…	0	84.57	LTFPLVSDIK			-0.0317211	1131.62	1132.63	1131.65	1132.66	1	6	1.F3.2.1.9
5.89	5.89	21.79	21.79	17.95	EHI_201250 |; EHI_145840 |; EHI_139570 |; EHI_123390 |; EHI_122310 |; EHI_121620 |; EHI_114010 |; EHI_061980 |; EHI_001420 |	peroxiredoxin | location=DS571306:19428-20132(-) | length=234 | sequence_SO=supercontig | SO=protein_coding; peroxiredoxin | location=DS571244:925-1626(+) | length=233 | sequence_SO=supercontig | SO=protein_coding; peroxiredoxin, pseudogene | location=DS572606:412-1032(-) | length=206 | sequence_SO=supercontig | SO=protein_coding; peroxiredoxin | location=DS571697:2323-3036(-) | length=237 | sequ…	0	75.16	LTFPLVSDIK			-0.0385571	1131.62	1132.62	1131.65	1132.66	1	6	1.F4.2.1.10
5.89	5.89	21.79	21.79	17.95	EHI_201250 |; EHI_145840 |; EHI_139570 |; EHI_123390 |; EHI_122310 |; EHI_121620 |; EHI_114010 |; EHI_061980 |; EHI_001420 |	peroxiredoxin | location=DS571306:19428-20132(-) | length=234 | sequence_SO=supercontig | SO=protein_coding; peroxiredoxin | location=DS571244:925-1626(+) | length=233 | sequence_SO=supercontig | SO=protein_coding; peroxiredoxin, pseudogene | location=DS572606:412-1032(-) | length=206 | sequence_SO=supercontig | SO=protein_coding; peroxiredoxin | location=DS571697:2323-3036(-) | length=237 | sequ…	0	99	YGMLNVEAGIAR	Dethiomethyl(M)@3		-0.0317809	1244.62	1245.63	1244.65	1245.66	1	7	1.C4.2.1.4
5.89	5.89	21.79	21.79	17.95	EHI_201250 |; EHI_145840 |; EHI_139570 |; EHI_123390 |; EHI_122310 |; EHI_121620 |; EHI_114010 |; EHI_061980 |; EHI_001420 |	peroxiredoxin | location=DS571306:19428-20132(-) | length=234 | sequence_SO=supercontig | SO=protein_coding; peroxiredoxin | location=DS571244:925-1626(+) | length=233 | sequence_SO=supercontig | SO=protein_coding; peroxiredoxin, pseudogene | location=DS572606:412-1032(-) | length=206 | sequence_SO=supercontig | SO=protein_coding; peroxiredoxin | location=DS571697:2323-3036(-) | length=237 | sequ…	0	99	YGMLNVEAGIAR			-0.0353959	1292.62	1293.63	1292.65	1293.66	1	8	1.C4.2.1.3
5.89	5.89	21.79	21.79	17.95	EHI_201250 |; EHI_145840 |; EHI_139570 |; EHI_123390 |; EHI_122310 |; EHI_121620 |; EHI_114010 |; EHI_061980 |; EHI_001420 |	peroxiredoxin | location=DS571306:19428-20132(-) | length=234 | sequence_SO=supercontig | SO=protein_coding; peroxiredoxin | location=DS571244:925-1626(+) | length=233 | sequence_SO=supercontig | SO=protein_coding; peroxiredoxin, pseudogene | location=DS572606:412-1032(-) | length=206 | sequence_SO=supercontig | SO=protein_coding; peroxiredoxin | location=DS571697:2323-3036(-) | length=237 | sequ…	0	98.79	YGMLNVEAGIAR			-0.0425981	1292.61	1293.62	1292.65	1293.66	1	9	1.D13.2.1.3
5.89	5.89	21.79	21.79	17.95	EHI_201250 |; EHI_145840 |; EHI_139570 |; EHI_123390 |; EHI_122310 |; EHI_121620 |; EHI_114010 |; EHI_061980 |; EHI_001420 |	peroxiredoxin | location=DS571306:19428-20132(-) | length=234 | sequence_SO=supercontig | SO=protein_coding; peroxiredoxin | location=DS571244:925-1626(+) | length=233 | sequence_SO=supercontig | SO=protein_coding; peroxiredoxin, pseudogene | location=DS572606:412-1032(-) | length=206 | sequence_SO=supercontig | SO=protein_coding; peroxiredoxin | location=DS571697:2323-3036(-) | length=237 | sequ…	0	98.44	YGMLNVEAGIAR			-0.0596879	1292.59	1293.6	1292.65	1293.66	1	7	1.D11.2.1.1
5.89	5.89	21.79	21.79	17.95	EHI_201250 |; EHI_145840 |; EHI_139570 |; EHI_123390 |; EHI_122310 |; EHI_121620 |; EHI_114010 |; EHI_061980 |; EHI_001420 |	peroxiredoxin | location=DS571306:19428-20132(-) | length=234 | sequence_SO=supercontig | SO=protein_coding; peroxiredoxin | location=DS571244:925-1626(+) | length=233 | sequence_SO=supercontig | SO=protein_coding; peroxiredoxin, pseudogene | location=DS572606:412-1032(-) | length=206 | sequence_SO=supercontig | SO=protein_coding; peroxiredoxin | location=DS571697:2323-3036(-) | length=237 | sequ…	0	97.54	YGMLNVEAGIAR	Dethiomethyl(M)@3		-0.0267761	1244.62	1245.63	1244.65	1245.66	1	6	1.C3.2.1.8
5.89	5.89	21.79	21.79	17.95	EHI_201250 |; EHI_145840 |; EHI_139570 |; EHI_123390 |; EHI_122310 |; EHI_121620 |; EHI_114010 |; EHI_061980 |; EHI_001420 |	peroxiredoxin | location=DS571306:19428-20132(-) | length=234 | sequence_SO=supercontig | SO=protein_coding; peroxiredoxin | location=DS571244:925-1626(+) | length=233 | sequence_SO=supercontig | SO=protein_coding; peroxiredoxin, pseudogene | location=DS572606:412-1032(-) | length=206 | sequence_SO=supercontig | SO=protein_coding; peroxiredoxin | location=DS571697:2323-3036(-) | length=237 | sequ…	0	95.07	YGMLNVEAGIAR			-0.054561	1292.6	1293.61	1292.65	1293.66	1	8	1.D8.2.1.2
5.89	5.89	21.79	21.79	17.95	EHI_201250 |; EHI_145840 |; EHI_139570 |; EHI_123390 |; EHI_122310 |; EHI_121620 |; EHI_114010 |; EHI_061980 |; EHI_001420 |	peroxiredoxin | location=DS571306:19428-20132(-) | length=234 | sequence_SO=supercontig | SO=protein_coding; peroxiredoxin | location=DS571244:925-1626(+) | length=233 | sequence_SO=supercontig | SO=protein_coding; peroxiredoxin, pseudogene | location=DS572606:412-1032(-) | length=206 | sequence_SO=supercontig | SO=protein_coding; peroxiredoxin | location=DS571697:2323-3036(-) | length=237 | sequ…	0	93.51	YGMLNVEAGIAR			-0.0550492	1292.6	1293.61	1292.65	1293.66	1	6	1.D12.2.1.2
5.89	5.89	21.79	21.79	17.95	EHI_201250 |; EHI_145840 |; EHI_139570 |; EHI_123390 |; EHI_122310 |; EHI_121620 |; EHI_114010 |; EHI_061980 |; EHI_001420 |	peroxiredoxin | location=DS571306:19428-20132(-) | length=234 | sequence_SO=supercontig | SO=protein_coding; peroxiredoxin | location=DS571244:925-1626(+) | length=233 | sequence_SO=supercontig | SO=protein_coding; peroxiredoxin, pseudogene | location=DS572606:412-1032(-) | length=206 | sequence_SO=supercontig | SO=protein_coding; peroxiredoxin | location=DS571697:2323-3036(-) | length=237 | sequ…	0	90.24	YGMLNVEAGIAR			-0.0207475	1292.63	1293.64	1292.65	1293.66	1	7	1.C3.2.1.7
5.89	5.89	21.79	21.79	17.95	EHI_201250 |; EHI_145840 |; EHI_139570 |; EHI_123390 |; EHI_122310 |; EHI_121620 |; EHI_114010 |; EHI_061980 |; EHI_001420 |	peroxiredoxin | location=DS571306:19428-20132(-) | length=234 | sequence_SO=supercontig | SO=protein_coding; peroxiredoxin | location=DS571244:925-1626(+) | length=233 | sequence_SO=supercontig | SO=protein_coding; peroxiredoxin, pseudogene | location=DS572606:412-1032(-) | length=206 | sequence_SO=supercontig | SO=protein_coding; peroxiredoxin | location=DS571697:2323-3036(-) | length=237 | sequ…	0	90.24	YGMLNVEAGIAR			-0.0508988	1292.6	1293.61	1292.65	1293.66	1	7	1.D14.2.1.5
5.89	5.89	21.79	21.79	17.95	EHI_201250 |; EHI_145840 |; EHI_139570 |; EHI_123390 |; EHI_122310 |; EHI_121620 |; EHI_114010 |; EHI_061980 |; EHI_001420 |	peroxiredoxin | location=DS571306:19428-20132(-) | length=234 | sequence_SO=supercontig | SO=protein_coding; peroxiredoxin | location=DS571244:925-1626(+) | length=233 | sequence_SO=supercontig | SO=protein_coding; peroxiredoxin, pseudogene | location=DS572606:412-1032(-) | length=206 | sequence_SO=supercontig | SO=protein_coding; peroxiredoxin | location=DS571697:2323-3036(-) | length=237 | sequ…	0	88.91	YGMLNVEAGIAR			-0.0538285	1292.6	1293.61	1292.65	1293.66	1	6	1.D9.2.1.1
5.89	5.89	21.79	21.79	17.95	EHI_201250 |; EHI_145840 |; EHI_139570 |; EHI_123390 |; EHI_122310 |; EHI_121620 |; EHI_114010 |; EHI_061980 |; EHI_001420 |	peroxiredoxin | location=DS571306:19428-20132(-) | length=234 | sequence_SO=supercontig | SO=protein_coding; peroxiredoxin | location=DS571244:925-1626(+) | length=233 | sequence_SO=supercontig | SO=protein_coding; peroxiredoxin, pseudogene | location=DS572606:412-1032(-) | length=206 | sequence_SO=supercontig | SO=protein_coding; peroxiredoxin | location=DS571697:2323-3036(-) | length=237 | sequ…	0	72.32	YGMLNVEAGIAR			-0.054561	1292.6	1293.61	1292.65	1293.66	1	6	1.D15.2.1.9
5.89	5.89	21.79	21.79	17.95	EHI_201250 |; EHI_145840 |; EHI_139570 |; EHI_123390 |; EHI_122310 |; EHI_121620 |; EHI_114010 |; EHI_061980 |; EHI_001420 |	peroxiredoxin | location=DS571306:19428-20132(-) | length=234 | sequence_SO=supercontig | SO=protein_coding; peroxiredoxin | location=DS571244:925-1626(+) | length=233 | sequence_SO=supercontig | SO=protein_coding; peroxiredoxin, pseudogene | location=DS572606:412-1032(-) | length=206 | sequence_SO=supercontig | SO=protein_coding; peroxiredoxin | location=DS571697:2323-3036(-) | length=237 | sequ…	0	67.45	YGMLNVEAGIAR			-0.0416215	1292.61	1293.62	1292.65	1293.66	1	6	1.C5.2.1.6
5.89	5.89	21.79	21.79	17.95	EHI_201250 |; EHI_145840 |; EHI_139570 |; EHI_123390 |; EHI_122310 |; EHI_121620 |; EHI_114010 |; EHI_061980 |; EHI_001420 |	peroxiredoxin | location=DS571306:19428-20132(-) | length=234 | sequence_SO=supercontig | SO=protein_coding; peroxiredoxin | location=DS571244:925-1626(+) | length=233 | sequence_SO=supercontig | SO=protein_coding; peroxiredoxin, pseudogene | location=DS572606:412-1032(-) | length=206 | sequence_SO=supercontig | SO=protein_coding; peroxiredoxin | location=DS571697:2323-3036(-) | length=237 | sequ…	0	55.22	YGMLNVEAGIAR			-0.0583451	1292.6	1293.6	1292.65	1293.66	1	5	1.D10.2.1.1
5.89	5.89	21.79	21.79	17.95	EHI_201250 |; EHI_145840 |; EHI_139570 |; EHI_123390 |; EHI_122310 |; EHI_121620 |; EHI_114010 |; EHI_061980 |; EHI_001420 |	peroxiredoxin | location=DS571306:19428-20132(-) | length=234 | sequence_SO=supercontig | SO=protein_coding; peroxiredoxin | location=DS571244:925-1626(+) | length=233 | sequence_SO=supercontig | SO=protein_coding; peroxiredoxin, pseudogene | location=DS572606:412-1032(-) | length=206 | sequence_SO=supercontig | SO=protein_coding; peroxiredoxin | location=DS571697:2323-3036(-) | length=237 | sequ…	0	53.31	YGMLNVEAGIAR	Oxidation(M)@3		-0.0600957	1308.59	1309.6	1308.65	1309.66	1	6	1.D10.2.1.3
5.89	5.89	21.79	21.79	17.95	EHI_201250 |; EHI_145840 |; EHI_139570 |; EHI_123390 |; EHI_122310 |; EHI_121620 |; EHI_114010 |; EHI_061980 |; EHI_001420 |	peroxiredoxin | location=DS571306:19428-20132(-) | length=234 | sequence_SO=supercontig | SO=protein_coding; peroxiredoxin | location=DS571244:925-1626(+) | length=233 | sequence_SO=supercontig | SO=protein_coding; peroxiredoxin, pseudogene | location=DS572606:412-1032(-) | length=206 | sequence_SO=supercontig | SO=protein_coding; peroxiredoxin | location=DS571697:2323-3036(-) | length=237 | sequ…	0	19.82	YGMLNVEAGIAR	Oxidation(M)@3		-0.0580205	1308.59	1309.6	1308.65	1309.66	1	5	1.D9.2.1.3
5.54	5.54	13.21	10.93	10.93	EHI_167060 |	rab GDP dissociation inhibitor alpha, putative | location=DS571177:69745-71064(+) | length=439 | sequence_SO=supercontig | SO=protein_coding	2	99	MDDTYDTIVLGTGLK	Protein Terminal Acetyl@N-term		-0.0708054	1682.74	1683.74	1682.81	1683.81	1	10	1.F7.2.1.10
5.54	5.54	13.21	10.93	10.93	EHI_167060 |	rab GDP dissociation inhibitor alpha, putative | location=DS571177:69745-71064(+) | length=439 | sequence_SO=supercontig | SO=protein_coding	1.88606	99	NDYYGGASASLNLK			-0.0757445	1471.62	1472.63	1471.69	1472.7	1	8	1.C9.2.1.7
5.54	5.54	13.21	10.93	10.93	EHI_167060 |	rab GDP dissociation inhibitor alpha, putative | location=DS571177:69745-71064(+) | length=439 | sequence_SO=supercontig | SO=protein_coding	1.65758	99	SPYIYPEYGLGELPQAFAR			-0.0209679	2170.05	2171.06	2170.07	2171.08	1	7	1.F23.2.1.2
5.54	5.54	13.21	10.93	10.93	EHI_167060 |	rab GDP dissociation inhibitor alpha, putative | location=DS571177:69745-71064(+) | length=439 | sequence_SO=supercontig | SO=protein_coding	0	99	NDYYGGASASLNLK			-0.0645141	1471.63	1472.64	1471.69	1472.7	1	9	1.C8.2.1.6
5.54	5.54	13.21	10.93	10.93	EHI_167060 |	rab GDP dissociation inhibitor alpha, putative | location=DS571177:69745-71064(+) | length=439 | sequence_SO=supercontig | SO=protein_coding	0	95.94	NDYYGGASASLNLK			-0.0608519	1471.63	1472.64	1471.69	1472.7	1	6	1.C7.2.1.6
5.54	5.54	13.21	10.93	10.93	EHI_167060 |	rab GDP dissociation inhibitor alpha, putative | location=DS571177:69745-71064(+) | length=439 | sequence_SO=supercontig | SO=protein_coding	0	63.63	SPYIYPEYGLGELPQAFAR			0.0256629	2170.1	2171.11	2170.07	2171.08	1	5	1.F24.2.1.4
5.33	5.33	10.34	10.34	6.949	EHI_104390 |	actin binding protein, putative | location=DS571185:18343-20115(+) | length=590 | sequence_SO=supercontig | SO=protein_coding	1.88606	99	APYEVCVGEGVDNQK	Carbamidomethyl(C)@6		-0.0469141	1663.7	1664.71	1663.75	1664.76	1	12	1.B16.2.1.1
5.33	5.33	10.34	10.34	6.949	EHI_104390 |	actin binding protein, putative | location=DS571185:18343-20115(+) | length=590 | sequence_SO=supercontig | SO=protein_coding	1.88606	99	HHIDVQVETPVTPPEGEK			-0.080001	2010.92	2011.93	2011	2012.01	1	9	1.C7.2.1.10
5.33	5.33	10.34	10.34	6.949	EHI_104390 |	actin binding protein, putative | location=DS571185:18343-20115(+) | length=590 | sequence_SO=supercontig | SO=protein_coding	1.55284	98.95	YNVEVILR			-0.0270418	1004.54	1005.55	1004.57	1005.57	1	8	1.D6.2.1.3
5.33	5.33	10.34	10.34	6.949	EHI_104390 |	actin binding protein, putative | location=DS571185:18343-20115(+) | length=590 | sequence_SO=supercontig | SO=protein_coding	0.000434512	79.23	DNGDGTYDVGYTPVVPGMHK	Ammonia-loss(N)@2		0.0243461	2103.94	2104.95	2103.92	2104.93	1	7	1.D1.2.1.10
5.33	5.33	10.34	10.34	6.949	EHI_104390 |	actin binding protein, putative | location=DS571185:18343-20115(+) | length=590 | sequence_SO=supercontig | SO=protein_coding	0	99	APYEVCVGEGVDNQK	Carbamidomethyl(C)@6		-0.0729151	1663.68	1664.69	1663.75	1664.76	1	10	1.B15.2.1.1
5.33	5.33	10.34	10.34	6.949	EHI_104390 |	actin binding protein, putative | location=DS571185:18343-20115(+) | length=590 | sequence_SO=supercontig | SO=protein_coding	0	99	APYEVCVGEGVDNQK	Carbamidomethyl(C)@6		-0.039712	1663.71	1664.72	1663.75	1664.76	1	10	1.B17.2.1.2
5.33	5.33	10.34	10.34	6.949	EHI_104390 |	actin binding protein, putative | location=DS571185:18343-20115(+) | length=590 | sequence_SO=supercontig | SO=protein_coding	0	99	HHIDVQVETPVTPPEGEK			-0.0738975	2010.93	2011.93	2011	2012.01	1	9	1.C6.2.1.3
5.33	5.33	10.34	10.34	6.949	EHI_104390 |	actin binding protein, putative | location=DS571185:18343-20115(+) | length=590 | sequence_SO=supercontig | SO=protein_coding	0	99	HHIDVQVETPVTPPEGEK			-0.0554649	2010.95	2011.95	2011	2012.01	1	8	1.C5.2.1.2
5.33	5.33	10.34	10.34	6.949	EHI_104390 |	actin binding protein, putative | location=DS571185:18343-20115(+) | length=590 | sequence_SO=supercontig | SO=protein_coding	0	93.99	HHIDVQVETPVTPPEGEK			-0.053878	2010.95	2011.95	2011	2012.01	1	6	1.C4.2.1.5
5.33	5.33	10.34	10.34	6.949	EHI_104390 |	actin binding protein, putative | location=DS571185:18343-20115(+) | length=590 | sequence_SO=supercontig | SO=protein_coding	0	96.95	YNVEVILR			-0.0443757	1004.52	1005.53	1004.57	1005.57	1	8	1.D7.2.1.1
4.84	4.84	26.04	19.44	12.15	EHI_049690 |	galactose-specific adhesin light subunit, putative | location=DS571152:93757-94623(-) | length=288 | sequence_SO=supercontig | SO=protein_coding	1.79588	99	LDVDLCYQAR	Carbamidomethyl(C)@6		-0.0576664	1251.53	1252.54	1251.59	1252.6	1	9	1.C13.2.1.1
4.84	4.84	26.04	19.44	12.15	EHI_049690 |	galactose-specific adhesin light subunit, putative | location=DS571152:93757-94623(-) | length=288 | sequence_SO=supercontig | SO=protein_coding	1.69897	99	QGNELQFFEFAPYR			-0.00544262	1744.82	1745.82	1744.82	1745.83	1	8	1.F24.2.1.1
4.84	4.84	26.04	19.44	12.15	EHI_049690 |	galactose-specific adhesin light subunit, putative | location=DS571152:93757-94623(-) | length=288 | sequence_SO=supercontig | SO=protein_coding	0.982967	96.09	YVMDMEFDDKR		missed K-R@10	-0.00603627	1447.6	1448.61	1447.61	1448.62	1	8	1.C22.2.1.4
4.84	4.84	26.04	19.44	12.15	EHI_049690 |	galactose-specific adhesin light subunit, putative | location=DS571152:93757-94623(-) | length=288 | sequence_SO=supercontig | SO=protein_coding	0.365523	79.08	FAESGVFSANQENYVR		cleaved Q-F@N-term	0.0123629	1816.85	1817.86	1816.84	1817.85	1	6	1.C24.2.1.3
4.84	4.84	26.04	19.44	12.15	EHI_049690 |	galactose-specific adhesin light subunit, putative | location=DS571152:93757-94623(-) | length=288 | sequence_SO=supercontig | SO=protein_coding	0.000869459	91.5	YQIQQFAESGVFSANQENYVR	Deamidated(Q)@4; Deamidated(N)@15	cleaved S-Y@N-term	-0.104477	2479.02	2480.03	2479.13	2480.14	1	6	1.D11.2.1.9
4.84	4.84	26.04	19.44	12.15	EHI_049690 |	galactose-specific adhesin light subunit, putative | location=DS571152:93757-94623(-) | length=288 | sequence_SO=supercontig | SO=protein_coding	0	55.22	FAESGVFSANQENYVR		cleaved Q-F@N-term	-0.013516	1816.82	1817.83	1816.84	1817.85	1	5	1.C21.2.1.3
4.84	4.84	26.04	19.44	12.15	EHI_049690 |	galactose-specific adhesin light subunit, putative | location=DS571152:93757-94623(-) | length=288 | sequence_SO=supercontig | SO=protein_coding	0	49.01	FAESGVFSANQENYVR		cleaved Q-F@N-term	-0.00362835	1816.83	1817.84	1816.84	1817.85	1	5	1.C22.2.1.1
4.84	4.84	26.04	19.44	12.15	EHI_049690 |	galactose-specific adhesin light subunit, putative | location=DS571152:93757-94623(-) | length=288 | sequence_SO=supercontig | SO=protein_coding	0	24.13	FAESGVFSANQENYVR		cleaved Q-F@N-term	0.00394001	1816.84	1817.85	1816.84	1817.85	1	5	1.C23.2.1.1
4.84	4.84	26.04	19.44	12.15	EHI_049690 |	galactose-specific adhesin light subunit, putative | location=DS571152:93757-94623(-) | length=288 | sequence_SO=supercontig | SO=protein_coding	0	24.13	FAESGVFSANQENYVR		cleaved Q-F@N-term	0.00552692	1816.84	1817.85	1816.84	1817.85	1	4	1.D2.2.1.8
4.84	4.84	26.04	19.44	12.15	EHI_049690 |	galactose-specific adhesin light subunit, putative | location=DS571152:93757-94623(-) | length=288 | sequence_SO=supercontig | SO=protein_coding	0	99	LDVDLCYQAR	Carbamidomethyl(C)@6		-0.0575443	1251.53	1252.54	1251.59	1252.6	1	9	1.C14.2.1.1
4.84	4.84	26.04	19.44	12.15	EHI_049690 |	galactose-specific adhesin light subunit, putative | location=DS571152:93757-94623(-) | length=288 | sequence_SO=supercontig | SO=protein_coding	0	99	LDVDLCYQAR	Carbamidomethyl(C)@6		-0.0566898	1251.53	1252.54	1251.59	1252.6	1	9	1.C12.2.1.4
4.84	4.84	26.04	19.44	12.15	EHI_049690 |	galactose-specific adhesin light subunit, putative | location=DS571152:93757-94623(-) | length=288 | sequence_SO=supercontig | SO=protein_coding	0	99	LDVDLCYQAR	Carbamidomethyl(C)@6		-0.0515629	1251.54	1252.55	1251.59	1252.6	1	9	1.C15.2.1.4
4.84	4.84	26.04	19.44	12.15	EHI_049690 |	galactose-specific adhesin light subunit, putative | location=DS571152:93757-94623(-) | length=288 | sequence_SO=supercontig | SO=protein_coding	0	95.07	LDVDLCYQAR	Carbamidomethyl(C)@6		-0.0328861	1251.56	1252.57	1251.59	1252.6	1	8	1.C17.2.1.8
4.84	4.84	26.04	19.44	12.15	EHI_049690 |	galactose-specific adhesin light subunit, putative | location=DS571152:93757-94623(-) | length=288 | sequence_SO=supercontig | SO=protein_coding	0	90.97	LDVDLCYQAR	Carbamidomethyl(C)@6		-0.048389	1251.54	1252.55	1251.59	1252.6	1	7	1.C16.2.1.9
4.84	4.84	26.04	19.44	12.15	EHI_049690 |	galactose-specific adhesin light subunit, putative | location=DS571152:93757-94623(-) | length=288 | sequence_SO=supercontig | SO=protein_coding	0	98.6	QGNELQFFEFAPYR	Gln->pyro-Glu@N-term		-0.0810664	1727.71	1728.72	1727.79	1728.8	1	8	1.G11.2.1.2
4.84	4.84	26.04	19.44	12.15	EHI_049690 |	galactose-specific adhesin light subunit, putative | location=DS571152:93757-94623(-) | length=288 | sequence_SO=supercontig | SO=protein_coding	0	98.44	QGNELQFFEFAPYR	Gln->pyro-Glu@N-term		-0.080456	1727.71	1728.72	1727.79	1728.8	1	7	1.G12.2.1.4
4.84	4.84	26.04	19.44	12.15	EHI_049690 |	galactose-specific adhesin light subunit, putative | location=DS571152:93757-94623(-) | length=288 | sequence_SO=supercontig | SO=protein_coding	0	96.72	QGNELQFFEFAPYR	Gln->pyro-Glu@N-term		-0.0782587	1727.72	1728.72	1727.79	1728.8	1	9	1.G10.2.1.2
4.84	4.84	26.04	19.44	12.15	EHI_049690 |	galactose-specific adhesin light subunit, putative | location=DS571152:93757-94623(-) | length=288 | sequence_SO=supercontig | SO=protein_coding	0	96.04	QGNELQFFEFAPYR	Gln->pyro-Glu@N-term		-0.0880244	1727.71	1728.71	1727.79	1728.8	1	8	1.G9.2.1.3
4.84	4.84	26.04	19.44	12.15	EHI_049690 |	galactose-specific adhesin light subunit, putative | location=DS571152:93757-94623(-) | length=288 | sequence_SO=supercontig | SO=protein_coding	0	95.64	QGNELQFFEFAPYR			-0.00727367	1744.81	1745.82	1744.82	1745.83	1	6	1.G1.2.1.4
4.84	4.84	26.04	19.44	12.15	EHI_049690 |	galactose-specific adhesin light subunit, putative | location=DS571152:93757-94623(-) | length=288 | sequence_SO=supercontig | SO=protein_coding	0	95.07	QGNELQFFEFAPYR			-0.0115461	1744.81	1745.82	1744.82	1745.83	1	6	1.F22.2.1.2
4.84	4.84	26.04	19.44	12.15	EHI_049690 |	galactose-specific adhesin light subunit, putative | location=DS571152:93757-94623(-) | length=288 | sequence_SO=supercontig | SO=protein_coding	0	79.32	QGNELQFFEFAPYR			-0.00312328	1744.82	1745.83	1744.82	1745.83	1	5	1.F23.2.1.1
4.84	4.84	26.04	19.44	12.15	EHI_049690 |	galactose-specific adhesin light subunit, putative | location=DS571152:93757-94623(-) | length=288 | sequence_SO=supercontig | SO=protein_coding	0	77.31	QGNELQFFEFAPYR	Gln->pyro-Glu@N-term		0.00548149	1727.8	1728.81	1727.79	1728.8	1	6	1.F23.2.1.8
4.84	4.84	26.04	19.44	12.15	EHI_049690 |	galactose-specific adhesin light subunit, putative | location=DS571152:93757-94623(-) | length=288 | sequence_SO=supercontig | SO=protein_coding	0	44.39	QGNELQFFEFAPYR			-0.0205793	1744.8	1745.81	1744.82	1745.83	1	4	1.G2.2.1.6
4.84	4.84	26.04	19.44	12.15	EHI_049690 |	galactose-specific adhesin light subunit, putative | location=DS571152:93757-94623(-) | length=288 | sequence_SO=supercontig | SO=protein_coding	0	95.07	YVMDMEFDDKR		missed K-R@10	-0.0137267	1447.6	1448.61	1447.61	1448.62	1	6	1.C21.2.1.8
4.75	4.75	12.84	5.601	5.601	EHI_104630 |	filamin 2, putative | location=DS571185:65683-68256(-) | length=857 | sequence_SO=supercontig | SO=protein_coding	2	99	EEEEKEEEKKEEGAEEPK	Carbamyl@N-term	missed K-E@5; missed K-K@9; missed K-E@10	-0.165745	2217.81	2218.82	2217.98	2218.98	1	10	1.B3.2.1.3
4.75	4.75	12.84	5.601	5.601	EHI_104630 |	filamin 2, putative | location=DS571185:65683-68256(-) | length=857 | sequence_SO=supercontig | SO=protein_coding	1.82391	99	GGDEFKVEITDPEGK		missed K-V@6	-0.082653	1619.69	1620.69	1619.77	1620.78	1	9	1.C15.2.1.10
4.75	4.75	12.84	5.601	5.601	EHI_104630 |	filamin 2, putative | location=DS571185:65683-68256(-) | length=857 | sequence_SO=supercontig | SO=protein_coding	0.928118	95.89	TGEVLVPQEFTVTAK			-0.0702024	1617.79	1618.8	1617.86	1618.87	1	7	1.D14.2.1.6
4.75	4.75	12.84	5.601	5.601	EHI_104630 |	filamin 2, putative | location=DS571185:65683-68256(-) | length=857 | sequence_SO=supercontig | SO=protein_coding	0	67.45	TGEVLVPQEFTVTAK			-0.0667845	1617.79	1618.8	1617.86	1618.87	1	5	1.D15.2.1.8
4.55	4.55	17.21	17.21	17.21	EHI_023110 |	NADP-dependent alcohol dehydrogenase | location=DS571153:71349-72449(-) | length=366 | sequence_SO=supercontig | SO=protein_coding	1.82391	99	MIKPGSDIGNVNYLGEGDNIDIPR			-0.104832	2586.17	2587.18	2586.27	2587.28	1	12	1.E7.2.1.6
4.55	4.55	17.21	17.21	17.21	EHI_023110 |	NADP-dependent alcohol dehydrogenase | location=DS571153:71349-72449(-) | length=366 | sequence_SO=supercontig | SO=protein_coding	1.58503	99	VIVPAITPDWGEEESQR			-0.00110439	1924.95	1925.96	1924.95	1925.96	1	9	1.E2.2.1.7
4.55	4.55	17.21	17.21	17.21	EHI_023110 |	NADP-dependent alcohol dehydrogenase | location=DS571153:71349-72449(-) | length=366 | sequence_SO=supercontig | SO=protein_coding	1.14267	97.6	DGVFSEVFHVNEADANLALLPR			-0.0242204	2412.18	2413.19	2412.21	2413.21	1	7	1.G21.2.1.3
4.55	4.55	17.21	17.21	17.21	EHI_023110 |	NADP-dependent alcohol dehydrogenase | location=DS571153:71349-72449(-) | length=366 | sequence_SO=supercontig | SO=protein_coding	0	94.13	DGVFSEVFHVNEADANLALLPR			-0.0259294	2412.18	2413.19	2412.21	2413.21	1	6	1.G20.2.1.3
4.55	4.55	17.21	17.21	17.21	EHI_023110 |	NADP-dependent alcohol dehydrogenase | location=DS571153:71349-72449(-) | length=366 | sequence_SO=supercontig | SO=protein_coding	0	84.57	DGVFSEVFHVNEADANLALLPR			-0.0103044	2412.2	2413.2	2412.21	2413.21	1	5	1.G22.2.1.2
4.55	4.55	17.21	17.21	17.21	EHI_023110 |	NADP-dependent alcohol dehydrogenase | location=DS571153:71349-72449(-) | length=366 | sequence_SO=supercontig | SO=protein_coding	0	98.47	MIKPGSDIGNVNYLGEGDNIDIPR			-0.113865	2586.16	2587.17	2586.27	2587.28	1	7	1.E8.2.1.5
4.55	4.55	17.21	17.21	17.21	EHI_023110 |	NADP-dependent alcohol dehydrogenase | location=DS571153:71349-72449(-) | length=366 | sequence_SO=supercontig | SO=protein_coding	0	72.9	MIKPGSDIGNVNYLGEGDNIDIPR			-0.121677	2586.15	2587.16	2586.27	2587.28	1	6	1.E9.2.1.9
4.55	4.55	17.21	17.21	17.21	EHI_023110 |	NADP-dependent alcohol dehydrogenase | location=DS571153:71349-72449(-) | length=366 | sequence_SO=supercontig | SO=protein_coding	0	98.69	VIVPAITPDWGEEESQR			-0.0804501	1924.87	1925.88	1924.95	1925.96	1	8	1.E6.2.1.8
4.55	4.55	17.21	17.21	17.21	EHI_023110 |	NADP-dependent alcohol dehydrogenase | location=DS571153:71349-72449(-) | length=366 | sequence_SO=supercontig | SO=protein_coding	0	98.14	VIVPAITPDWGEEESQR			-0.0390683	1924.91	1925.92	1924.95	1925.96	1	7	1.E3.2.1.4
4.55	4.55	17.21	17.21	17.21	EHI_023110 |	NADP-dependent alcohol dehydrogenase | location=DS571153:71349-72449(-) | length=366 | sequence_SO=supercontig | SO=protein_coding	0	95.94	VIVPAITPDWGEEESQR			-0.064703	1924.89	1925.9	1924.95	1925.96	1	7	1.E5.2.1.4
4.36	4.36	13.41	10.5	6.462	EHI_199000 |	calponin homology domain protein, putative | location=DS571165:92460-94319(+) | length=619 | sequence_SO=supercontig | SO=protein_coding	1.79588	99	EQGDLATLFGQINSK			-0.0177231	1619.8	1620.81	1619.82	1620.82	1	8	1.F2.2.1.9
4.36	4.36	13.41	10.5	6.462	EHI_199000 |	calponin homology domain protein, putative | location=DS571165:92460-94319(+) | length=619 | sequence_SO=supercontig | SO=protein_coding	1.3279	98.52	SLEGYIANISEAER			-0.0358016	1550.72	1551.73	1550.76	1551.76	1	8	1.E19.2.1.1
4.36	4.36	13.41	10.5	6.462	EHI_199000 |	calponin homology domain protein, putative | location=DS571165:92460-94319(+) | length=619 | sequence_SO=supercontig | SO=protein_coding	0.772113	94.21	AGNFLDFLR			-0.0180542	1051.53	1052.53	1051.55	1052.55	1	7	1.F21.2.1.5
4.36	4.36	13.41	10.5	6.462	EHI_199000 |	calponin homology domain protein, putative | location=DS571165:92460-94319(+) | length=619 | sequence_SO=supercontig | SO=protein_coding	0.238824	70.83	LLDVDDIVNMPRPDER			-0.0401849	1895.9	1896.91	1895.94	1896.95	1	5	1.E19.2.1.6
4.36	4.36	13.41	10.5	6.462	EHI_199000 |	calponin homology domain protein, putative | location=DS571165:92460-94319(+) | length=619 | sequence_SO=supercontig | SO=protein_coding	0.224026	95.13	ADSELVAQWEK	Protein Terminal Acetyl@N-term	cleaved M-A@N-term	-0.0267758	1316.6	1317.61	1316.62	1317.63	1	8	1.D19.2.1.9
4.36	4.36	13.41	10.5	6.462	EHI_199000 |	calponin homology domain protein, putative | location=DS571165:92460-94319(+) | length=619 | sequence_SO=supercontig | SO=protein_coding	0	78.33	AGNFLDFLR			-0.00816655	1051.54	1052.54	1051.55	1052.55	1	6	1.F22.2.1.9
4.36	4.36	13.41	10.5	6.462	EHI_199000 |	calponin homology domain protein, putative | location=DS571165:92460-94319(+) | length=619 | sequence_SO=supercontig | SO=protein_coding	0	92.82	SLEGYIANISEAER			-0.0152938	1550.74	1551.75	1550.76	1551.76	1	8	1.E21.2.1.5
4.36	4.36	13.41	10.5	6.462	EHI_199000 |	calponin homology domain protein, putative | location=DS571165:92460-94319(+) | length=619 | sequence_SO=supercontig | SO=protein_coding	0	91.64	SLEGYIANISEAER			-0.0277449	1550.73	1551.74	1550.76	1551.76	1	7	1.E20.2.1.2
4.36	4.36	13.41	10.5	6.462	EHI_199000 |	calponin homology domain protein, putative | location=DS571165:92460-94319(+) | length=619 | sequence_SO=supercontig | SO=protein_coding	0	90.97	SLEGYIANISEAER			-0.0389754	1550.72	1551.73	1550.76	1551.76	1	7	1.E18.2.1.3
3.99	3.99	28.35	16.09	9.962	EHI_056480 |	triosephosphate isomerase | location=DS571313:25563-26348(+) | length=261 | sequence_SO=supercontig | SO=protein_coding	1.76955	99	IANQTEEVVAAQLK			-0.0489772	1512.77	1513.77	1512.81	1513.82	1	10	1.C16.2.1.8
3.99	3.99	28.35	16.09	9.962	EHI_056480 |	triosephosphate isomerase | location=DS571313:25563-26348(+) | length=261 | sequence_SO=supercontig | SO=protein_coding	1.58503	99	VIACIGETEAQR	Carbamidomethyl(C)@4		-0.0526703	1345.61	1346.62	1345.67	1346.67	1	10	1.B6.2.1.1
3.99	3.99	28.35	16.09	9.962	EHI_056480 |	triosephosphate isomerase | location=DS571313:25563-26348(+) | length=261 | sequence_SO=supercontig | SO=protein_coding	0.634512	91.95	NIILAYEPVWAIGTGK			-0.0621104	1743.89	1744.9	1743.96	1744.96	1	6	1.G7.2.1.8
3.99	3.99	28.35	16.09	9.962	EHI_056480 |	triosephosphate isomerase | location=DS571313:25563-26348(+) | length=261 | sequence_SO=supercontig | SO=protein_coding	0	97.97	VIACIGETEAQR	Carbamidomethyl(C)@4		-0.0543793	1345.61	1346.62	1345.67	1346.67	1	9	1.B7.2.1.1
3.99	3.99	28.35	16.09	9.962	EHI_056480 |	triosephosphate isomerase | location=DS571313:25563-26348(+) | length=261 | sequence_SO=supercontig | SO=protein_coding	0	95.94	VIACIGETEAQR	Carbamidomethyl(C)@4		-0.0480317	1345.62	1346.62	1345.67	1346.67	1	7	1.B5.2.1.3
3.99	3.99	28.35	16.09	9.962	EHI_056480 |	triosephosphate isomerase | location=DS571313:25563-26348(+) | length=261 | sequence_SO=supercontig | SO=protein_coding	0	95.94	VIACIGETEAQR	Carbamidomethyl(C)@4		-0.0529145	1345.61	1346.62	1345.67	1346.67	1	8	1.B8.2.1.1
3.89	3.89	21.92	21.92	15.07	EHI_186840 |	actin-binding protein, cofilin/tropomyosin family | location=DS571159:48660-49100(-) | length=146 | sequence_SO=supercontig | SO=protein_coding	1.76955	99	FAFIEFIGDK			-0.0115043	1185.6	1186.6	1185.61	1186.61	1	11	1.F23.2.1.9
3.89	3.89	21.92	21.92	15.07	EHI_186840 |	actin-binding protein, cofilin/tropomyosin family | location=DS571159:48660-49100(-) | length=146 | sequence_SO=supercontig | SO=protein_coding	1.65758	99	TNWICLTYEGPK	Carbamidomethyl(C)@5		-0.065406	1480.64	1481.64	1480.7	1481.71	1	7	1.E7.2.1.5
3.89	3.89	21.92	21.92	15.07	EHI_186840 |	actin-binding protein, cofilin/tropomyosin family | location=DS571159:48660-49100(-) | length=146 | sequence_SO=supercontig | SO=protein_coding	0.465974	87.23	DTGIYFAFAR			-0.0446768	1159.52	1160.53	1159.57	1160.57	1	7	1.E10.2.1.5
3.89	3.89	21.92	21.92	15.07	EHI_186840 |	actin-binding protein, cofilin/tropomyosin family | location=DS571159:48660-49100(-) | length=146 | sequence_SO=supercontig | SO=protein_coding	0	86.73	DTGIYFAFAR			-0.0557852	1159.51	1160.52	1159.57	1160.57	1	7	1.E12.2.1.10
3.89	3.89	21.92	21.92	15.07	EHI_186840 |	actin-binding protein, cofilin/tropomyosin family | location=DS571159:48660-49100(-) | length=146 | sequence_SO=supercontig | SO=protein_coding	0	74.04	DTGIYFAFAR			-0.057128	1159.51	1160.52	1159.57	1160.57	1	7	1.E9.2.1.7
3.89	3.89	21.92	21.92	15.07	EHI_186840 |	actin-binding protein, cofilin/tropomyosin family | location=DS571159:48660-49100(-) | length=146 | sequence_SO=supercontig | SO=protein_coding	0	72.9	DTGIYFAFAR			-0.0561514	1159.51	1160.52	1159.57	1160.57	1	7	1.E11.2.1.4
3.89	3.89	21.92	21.92	15.07	EHI_186840 |	actin-binding protein, cofilin/tropomyosin family | location=DS571159:48660-49100(-) | length=146 | sequence_SO=supercontig | SO=protein_coding	0	96.95	TNWICLTYEGPK	Carbamidomethyl(C)@5		-0.0737068	1480.63	1481.64	1480.7	1481.71	1	7	1.E8.2.1.6
3.82	3.82	20.57	8.918	8.918	EHI_189490 |; EHI_166810 |; EHI_164510 |	elongation factor 2 | location=DS571262:22918-25443(+) | length=841 | sequence_SO=supercontig | SO=protein_coding; elongation factor 2 | location=DS571177:8476-11153(+) | length=874 | sequence_SO=supercontig | SO=protein_coding; elongation factor 2 | location=DS571214:57580-60105(-) | length=841 | sequence_SO=supercontig | SO=protein_coding	1.69897	99	DLQEDYCSGVPLIVTEPVVSFR	Carbamidomethyl(C)@7		-0.0472779	2522.19	2523.2	2522.24	2523.24	1	8	1.G3.2.1.4
3.82	3.82	20.57	8.918	8.918	EHI_189490 |; EHI_166810 |; EHI_164510 |	elongation factor 2 | location=DS571262:22918-25443(+) | length=841 | sequence_SO=supercontig | SO=protein_coding; elongation factor 2 | location=DS571177:8476-11153(+) | length=874 | sequence_SO=supercontig | SO=protein_coding; elongation factor 2 | location=DS571214:57580-60105(-) | length=841 | sequence_SO=supercontig | SO=protein_coding	1.69897	99	VILELKEEPEEAYQSFCR	Carbamidomethyl(C)@17	missed K-E@6	-0.118193	2238.96	2239.97	2239.08	2240.09	1	8	1.E12.2.1.5
3.82	3.82	20.57	8.918	8.918	EHI_189490 |; EHI_166810 |; EHI_164510 |	elongation factor 2 | location=DS571262:22918-25443(+) | length=841 | sequence_SO=supercontig | SO=protein_coding; elongation factor 2 | location=DS571177:8476-11153(+) | length=874 | sequence_SO=supercontig | SO=protein_coding; elongation factor 2 | location=DS571214:57580-60105(-) | length=841 | sequence_SO=supercontig | SO=protein_coding	0.345823	95.01	DSIVNGFNNAMHDGVVCNEQIR	Deamidated(N)@9; Carbamidomethyl(C)@17		-0.0960541	2489.01	2490.02	2489.11	2490.11	1	6	1.D8.2.1.5
3.82	3.82	20.57	8.918	8.918	EHI_189490 |; EHI_166810 |; EHI_164510 |	elongation factor 2 | location=DS571262:22918-25443(+) | length=841 | sequence_SO=supercontig | SO=protein_coding; elongation factor 2 | location=DS571177:8476-11153(+) | length=874 | sequence_SO=supercontig | SO=protein_coding; elongation factor 2 | location=DS571214:57580-60105(-) | length=841 | sequence_SO=supercontig | SO=protein_coding	0.0371573	98.18	IQCLSKSANNQNR	Carbamidomethyl(C)@3; Carbamidomethyl(K)@6	missed K-S@6	-0.00831392	1588.77	1589.77	1588.77	1589.78	1	5	1.E22.2.1.3
3.82	3.82	20.57	8.918	8.918	EHI_189490 |; EHI_166810 |; EHI_164510 |	elongation factor 2 | location=DS571262:22918-25443(+) | length=841 | sequence_SO=supercontig | SO=protein_coding; elongation factor 2 | location=DS571177:8476-11153(+) | length=874 | sequence_SO=supercontig | SO=protein_coding; elongation factor 2 | location=DS571214:57580-60105(-) | length=841 | sequence_SO=supercontig | SO=protein_coding	0.0366845	24.57	AYLPVCESFGFTADLR	Carbamidomethyl(C)@6		-0.00423611	1844.87	1845.88	1844.88	1845.88	1	5	1.F22.2.1.10
3.82	3.82	20.57	8.918	8.918	EHI_189490 |; EHI_166810 |; EHI_164510 |	elongation factor 2 | location=DS571262:22918-25443(+) | length=841 | sequence_SO=supercontig | SO=protein_coding; elongation factor 2 | location=DS571177:8476-11153(+) | length=874 | sequence_SO=supercontig | SO=protein_coding; elongation factor 2 | location=DS571214:57580-60105(-) | length=841 | sequence_SO=supercontig | SO=protein_coding	0	95.53	DLQEDYCSGVPLIVTEPVVSFR	Carbamidomethyl(C)@7		0.0120482	2522.25	2523.26	2522.24	2523.24	1	7	1.G1.2.1.1
3.82	3.82	20.57	8.918	8.918	EHI_189490 |; EHI_166810 |; EHI_164510 |	elongation factor 2 | location=DS571262:22918-25443(+) | length=841 | sequence_SO=supercontig | SO=protein_coding; elongation factor 2 | location=DS571177:8476-11153(+) | length=874 | sequence_SO=supercontig | SO=protein_coding; elongation factor 2 | location=DS571214:57580-60105(-) | length=841 | sequence_SO=supercontig | SO=protein_coding	0	62.33	DLQEDYCSGVPLIVTEPVVSFR	Carbamidomethyl(C)@7		-0.0397096	2522.2	2523.2	2522.24	2523.24	1	6	1.G2.2.1.2
3.82	3.82	20.57	8.918	8.918	EHI_189490 |; EHI_166810 |; EHI_164510 |	elongation factor 2 | location=DS571262:22918-25443(+) | length=841 | sequence_SO=supercontig | SO=protein_coding; elongation factor 2 | location=DS571177:8476-11153(+) | length=874 | sequence_SO=supercontig | SO=protein_coding; elongation factor 2 | location=DS571214:57580-60105(-) | length=841 | sequence_SO=supercontig | SO=protein_coding	0	35.5	DLQEDYCSGVPLIVTEPVVSFR	Carbamidomethyl(C)@7		0.0108275	2522.25	2523.25	2522.24	2523.24	1	6	1.F24.2.1.3
3.82	3.82	20.57	8.918	8.918	EHI_189490 |; EHI_166810 |; EHI_164510 |	elongation factor 2 | location=DS571262:22918-25443(+) | length=841 | sequence_SO=supercontig | SO=protein_coding; elongation factor 2 | location=DS571177:8476-11153(+) | length=874 | sequence_SO=supercontig | SO=protein_coding; elongation factor 2 | location=DS571214:57580-60105(-) | length=841 | sequence_SO=supercontig | SO=protein_coding	0	64.27	DSIVNGFNNAMHDGVVCNEQIR	Deamidated(N)@9; Carbamidomethyl(C)@17		-0.118759	2488.99	2489.99	2489.11	2490.11	1	5	1.D9.2.1.10
3.82	3.82	20.57	8.918	8.918	EHI_189490 |; EHI_166810 |; EHI_164510 |	elongation factor 2 | location=DS571262:22918-25443(+) | length=841 | sequence_SO=supercontig | SO=protein_coding; elongation factor 2 | location=DS571177:8476-11153(+) | length=874 | sequence_SO=supercontig | SO=protein_coding; elongation factor 2 | location=DS571214:57580-60105(-) | length=841 | sequence_SO=supercontig | SO=protein_coding	0	76.25	VILELKEEPEEAYQSFCR	Carbamidomethyl(C)@17	missed K-E@6	-0.0942671	2238.99	2240	2239.08	2240.09	1	5	1.E11.2.1.10
3.67	3.67	17.75	11.23	5.483	EHI_125950 |	alcohol dehydrogenase, putative | location=DS571160:75974-77125(-) | length=383 | sequence_SO=supercontig | SO=protein_coding	1.74473	99	VMMLYGGGSIK			-0.00644527	1154.58	1155.58	1154.58	1155.59	1	12	1.C23.2.1.7
3.67	3.67	17.75	11.23	5.483	EHI_125950 |	alcohol dehydrogenase, putative | location=DS571160:75974-77125(-) | length=383 | sequence_SO=supercontig | SO=protein_coding	1.72125	99	FFESVGGITR			-0.0412588	1111.52	1112.53	1111.57	1112.57	1	11	1.C16.2.1.2
3.67	3.67	17.75	11.23	5.483	EHI_125950 |	alcohol dehydrogenase, putative | location=DS571160:75974-77125(-) | length=383 | sequence_SO=supercontig | SO=protein_coding	0.14691	60.71	YVKPIVEFGGIEPNPAHETCMK	Carbamidomethyl(C)@20		0.0292699	2515.25	2516.26	2515.22	2516.23	1	5	1.D24.2.1.4
3.67	3.67	17.75	11.23	5.483	EHI_125950 |	alcohol dehydrogenase, putative | location=DS571160:75974-77125(-) | length=383 | sequence_SO=supercontig | SO=protein_coding	0.0589858	35.71	ALGCNDLVKPYFAIVDPCHSFTLPK	Carbamidomethyl(C)@4; Carbamidomethyl(C)@18		-0.0691701	2861.36	2862.36	2861.42	2862.43	1	4	1.G11.2.1.4
3.67	3.67	17.75	11.23	5.483	EHI_125950 |	alcohol dehydrogenase, putative | location=DS571160:75974-77125(-) | length=383 | sequence_SO=supercontig | SO=protein_coding	0	99	FFESVGGITR			-0.0335684	1111.53	1112.54	1111.57	1112.57	1	10	1.C17.2.1.1
3.67	3.67	17.75	11.23	5.483	EHI_125950 |	alcohol dehydrogenase, putative | location=DS571160:75974-77125(-) | length=383 | sequence_SO=supercontig | SO=protein_coding	0	61.69	FFESVGGITR			-0.0288076	1111.54	1112.55	1111.57	1112.57	1	6	1.C18.2.1.3
3.67	3.67	17.75	11.23	5.483	EHI_125950 |	alcohol dehydrogenase, putative | location=DS571160:75974-77125(-) | length=383 | sequence_SO=supercontig | SO=protein_coding	0	99	VMMLYGGGSIK			0.000390668	1154.58	1155.59	1154.58	1155.59	1	13	1.C24.2.1.4
3.67	3.67	17.75	11.23	5.483	EHI_125950 |	alcohol dehydrogenase, putative | location=DS571160:75974-77125(-) | length=383 | sequence_SO=supercontig | SO=protein_coding	0	99	VMMLYGGGSIK			0.013086	1154.6	1155.6	1154.58	1155.59	1	10	1.D1.2.1.8
3.56	3.56	22.41	13.79	9.195	EHI_049620 |	Fe-S cluster assembly protein NifU, putative | location=DS571152:69008-70054(-) | length=348 | sequence_SO=supercontig | SO=protein_coding	1.72125	99	GVNVEDLDDEEIVCSCAR	Carbamidomethyl(C)@14; Carbamidomethyl(C)@16		-0.058846	2078.83	2079.84	2078.89	2079.9	1	11	1.D6.2.1.5
3.56	3.56	22.41	13.79	9.195	EHI_049620 |	Fe-S cluster assembly protein NifU, putative | location=DS571152:69008-70054(-) | length=348 | sequence_SO=supercontig | SO=protein_coding	1.69897	99	LNQVFEQYIDPIVK			-0.0812321	1704.83	1705.84	1704.91	1705.92	1	7	1.F11.2.1.8
3.56	3.56	22.41	13.79	9.195	EHI_049620 |	Fe-S cluster assembly protein NifU, putative | location=DS571152:69008-70054(-) | length=348 | sequence_SO=supercontig | SO=protein_coding	0.134896	58.76	VIVADWGAEACGDAVR	Carbamidomethyl(C)@11		-0.0499774	1687.75	1688.76	1687.8	1688.81	1	5	1.D6.2.1.6
3.56	3.56	22.41	13.79	9.195	EHI_049620 |	Fe-S cluster assembly protein NifU, putative | location=DS571152:69008-70054(-) | length=348 | sequence_SO=supercontig | SO=protein_coding	0	98.6	GVNVEDLDDEEIVCSCAR	Carbamidomethyl(C)@14; Carbamidomethyl(C)@16		-0.0671468	2078.82	2079.83	2078.89	2079.9	1	7	1.D5.2.1.7
3.51	3.51	12.51	2.867	2.867	EHI_166920 |	hypothetical protein | location=DS571177:32518-35973(+) | length=1151 | sequence_SO=supercontig | SO=protein_coding	1.72125	99	ISDEEPLYTPVDAVLSGR			-0.0658031	1959.91	1960.92	1959.98	1960.99	1	9	1.F5.2.1.7
3.51	3.51	12.51	2.867	2.867	EHI_166920 |	hypothetical protein | location=DS571177:32518-35973(+) | length=1151 | sequence_SO=supercontig | SO=protein_coding	1.72125	99	VAHDISLLIPEIWSR			-0.0260221	1747.94	1748.94	1747.96	1748.97	1	10	1.G20.2.1.5
3.51	3.51	12.51	2.867	2.867	EHI_166920 |	hypothetical protein | location=DS571177:32518-35973(+) | length=1151 | sequence_SO=supercontig | SO=protein_coding	0.0584886	36.61	SDAIDVVAPLVDIIAEGDQESTAPIDAR			-0.125999	2879.31	2880.32	2879.44	2880.45	1	6	1.H9.2.1.5
3.51	3.51	12.51	2.867	2.867	EHI_166920 |	hypothetical protein | location=DS571177:32518-35973(+) | length=1151 | sequence_SO=supercontig | SO=protein_coding	0	99	ISDEEPLYTPVDAVLSGR			-0.0715404	1959.91	1960.91	1959.98	1960.99	1	8	1.F7.2.1.7
3.51	3.51	12.51	2.867	2.867	EHI_166920 |	hypothetical protein | location=DS571177:32518-35973(+) | length=1151 | sequence_SO=supercontig | SO=protein_coding	0	61.69	ISDEEPLYTPVDAVLSGR			-0.0726391	1959.91	1960.91	1959.98	1960.99	1	5	1.F6.2.1.6
3.51	3.51	12.51	2.867	2.867	EHI_166920 |	hypothetical protein | location=DS571177:32518-35973(+) | length=1151 | sequence_SO=supercontig | SO=protein_coding	0	99	VAHDISLLIPEIWSR			-0.0388395	1747.92	1748.93	1747.96	1748.97	1	8	1.G18.2.1.8
3.51	3.51	12.51	2.867	2.867	EHI_166920 |	hypothetical protein | location=DS571177:32518-35973(+) | length=1151 | sequence_SO=supercontig | SO=protein_coding	0	99	VAHDISLLIPEIWSR			-0.0371305	1747.92	1748.93	1747.96	1748.97	1	10	1.G19.2.1.2
3.45	3.45	33.33	33.33	19.26	EHI_118750 |	hypothetical protein | location=DS571180:54841-55248(+) | length=135 | sequence_SO=supercontig | SO=protein_coding	1.69897	99	TEFTEDIILK			-0.0464138	1207.59	1208.59	1207.63	1208.64	1	10	1.D13.2.1.6
3.45	3.45	33.33	33.33	19.26	EHI_118750 |	hypothetical protein | location=DS571180:54841-55248(+) | length=135 | sequence_SO=supercontig | SO=protein_coding	1.29243	98.73	DELKDDEACFALINLR	Carbamidomethyl(C)@9	missed K-D@4	-0.0115052	1920.91	1921.92	1920.93	1921.93	1	7	1.E24.2.1.8
3.45	3.45	33.33	33.33	19.26	EHI_118750 |	hypothetical protein | location=DS571180:54841-55248(+) | length=135 | sequence_SO=supercontig | SO=protein_coding	0.455932	88.47	DQALEVLMPHHGELEAVGK			-0.0672768	2071.97	2072.98	2072.04	2073.04	1	5	1.E5.2.1.9
3.45	3.45	33.33	33.33	19.26	EHI_118750 |	hypothetical protein | location=DS571180:54841-55248(+) | length=135 | sequence_SO=supercontig | SO=protein_coding	0	99	TEFTEDIILK			-0.0505642	1207.58	1208.59	1207.63	1208.64	1	10	1.D14.2.1.9
3.41	3.41	27.3	27.3	8.254	EHI_033710 |	cysteine proteinase 2 | location=DS571252:35348-36295(+) | length=315 | sequence_SO=supercontig | SO=protein_coding	2	99	DNGNNGCNGGLGSNVYDYIIEHGVAK	Carbamidomethyl(C)@7; Deamidated(N)@8; Deamidated(N)@14		-0.00126561	2738.19	2739.19	2738.19	2739.2	1	6	1.F20.2.1.7
3.41	3.41	27.3	27.3	8.254	EHI_033710 |	cysteine proteinase 2 | location=DS571252:35348-36295(+) | length=315 | sequence_SO=supercontig | SO=protein_coding	0.703335	94.49	NNYFALNHEVCAVGYGVVDGK	Carbamidomethyl(C)@11		-0.109182	2324.98	2325.98	2325.08	2326.09	1	6	1.E14.2.1.2
3.41	3.41	27.3	27.3	8.254	EHI_033710 |	cysteine proteinase 2 | location=DS571252:35348-36295(+) | length=315 | sequence_SO=supercontig | SO=protein_coding	0.576754	92.15	GGDANTLDLSEEHMVQCTR	Carbamidomethyl(C)@17		-0.111521	2131.81	2132.82	2131.93	2132.93	1	6	1.C15.2.1.8
3.41	3.41	27.3	27.3	8.254	EHI_033710 |	cysteine proteinase 2 | location=DS571252:35348-36295(+) | length=315 | sequence_SO=supercontig | SO=protein_coding	0.129011	59.41	DQAQCGSCYTFGSLAALEGR	Carbamidomethyl(C)@5; Carbamidomethyl(C)@8		-0.112237	2189.83	2190.84	2189.95	2190.95	1	5	1.E14.2.1.1
3.41	3.41	27.3	27.3	8.254	EHI_033710 |	cysteine proteinase 2 | location=DS571252:35348-36295(+) | length=315 | sequence_SO=supercontig | SO=protein_coding	0	30.3	DQAQCGSCYTFGSLAALEGR	Carbamidomethyl(C)@5; Carbamidomethyl(C)@8		-0.0787898	2189.87	2190.88	2189.95	2190.95	1	4	1.E16.2.1.10
3.41	3.41	27.3	27.3	8.254	EHI_033710 |	cysteine proteinase 2 | location=DS571252:35348-36295(+) | length=315 | sequence_SO=supercontig | SO=protein_coding	0	55.22	GGDANTLDLSEEHMVQCTR	Carbamidomethyl(C)@17		-0.0636696	2131.86	2132.87	2131.93	2132.93	1	5	1.C16.2.1.10
3.11	4.29	17.99	17.99	17.99	EHI_025360 |	14-3-3 protein 1 | location=DS571233:25773-26492(+) | length=239 | sequence_SO=supercontig | SO=protein_coding	1.67778	99	SLAAYTEATEISNAELAPTHPIR			-0.112067	2454.13	2455.13	2454.24	2455.25	1	7	1.E13.2.1.9
3.11	4.29	17.99	17.99	17.99	EHI_025360 |	14-3-3 protein 1 | location=DS571233:25773-26492(+) | length=239 | sequence_SO=supercontig | SO=protein_coding	1.4318	99	YFAEFTVDEK			-0.00761725	1247.56	1248.57	1247.57	1248.58	1	8	1.D2.2.1.6
3.11	4.29	17.99	17.99	17.99	EHI_025360 |	14-3-3 protein 1 | location=DS571233:25773-26492(+) | length=239 | sequence_SO=supercontig | SO=protein_coding	0	96.84	DSTLIMQLLR			-0.0344553	1188.62	1189.63	1188.65	1189.66	1	8	1.G4.2.1.1
3.11	4.29	17.99	17.99	17.99	EHI_025360 |	14-3-3 protein 1 | location=DS571233:25773-26492(+) | length=239 | sequence_SO=supercontig | SO=protein_coding	0	92.45	DSTLIMQLLR			-0.0370188	1188.62	1189.62	1188.65	1189.66	1	7	1.G5.2.1.1
3.11	4.29	17.99	17.99	17.99	EHI_025360 |	14-3-3 protein 1 | location=DS571233:25773-26492(+) | length=239 | sequence_SO=supercontig | SO=protein_coding	0	84.57	DSTLIMQLLR			-0.021638	1188.63	1189.64	1188.65	1189.66	1	7	1.G3.2.1.1
3.11	4.29	17.99	17.99	17.99	EHI_025360 |	14-3-3 protein 1 | location=DS571233:25773-26492(+) | length=239 | sequence_SO=supercontig | SO=protein_coding	0	99	SLAAYTEATEISNAELAPTHPIR			-0.129401	2454.11	2455.12	2454.24	2455.25	1	7	1.E12.2.1.8
3.11	4.29	17.99	17.99	17.99	EHI_025360 |	14-3-3 protein 1 | location=DS571233:25773-26492(+) | length=239 | sequence_SO=supercontig | SO=protein_coding	0	55.96	SLAAYTEATEISNAELAPTHPIR	Ser->LacticAcid(S)@12; Deamidated(N)@13		-0.0646756	2440.15	2441.16	2440.21	2441.22	1	7	1.E5.2.1.10
3.11	4.29	17.99	17.99	17.99	EHI_025360 |	14-3-3 protein 1 | location=DS571233:25773-26492(+) | length=239 | sequence_SO=supercontig | SO=protein_coding	0	98.77	YFAEFTVDEK			-0.0286133	1247.54	1248.55	1247.57	1248.58	1	8	1.D3.2.1.8
3.11	4.29	17.99	17.99	17.99	EHI_025360 |	14-3-3 protein 1 | location=DS571233:25773-26492(+) | length=239 | sequence_SO=supercontig | SO=protein_coding	0	98.65	YFAEFTVDEK	Oxidation(Y)@1		-0.0490407	1263.52	1264.52	1263.57	1264.57	1	7	1.C10.2.1.4
3.11	4.29	17.99	17.99	17.99	EHI_025360 |	14-3-3 protein 1 | location=DS571233:25773-26492(+) | length=239 | sequence_SO=supercontig | SO=protein_coding	0	98.65	YFAEFTVDEK	Oxidation(Y)@1		-0.0397633	1263.53	1264.53	1263.57	1264.57	1	7	1.C11.2.1.8
3.11	4.29	17.99	17.99	17.99	EHI_025360 |	14-3-3 protein 1 | location=DS571233:25773-26492(+) | length=239 | sequence_SO=supercontig | SO=protein_coding	0	98.65	YFAEFTVDEK	Oxidation(Y)@1		-0.0503834	1263.52	1264.52	1263.57	1264.57	1	7	1.C7.2.1.2
3.11	4.29	17.99	17.99	17.99	EHI_025360 |	14-3-3 protein 1 | location=DS571233:25773-26492(+) | length=239 | sequence_SO=supercontig | SO=protein_coding	0	98.65	YFAEFTVDEK	Oxidation(Y)@1		-0.0550221	1263.51	1264.52	1263.57	1264.57	1	9	1.C8.2.1.2
3.11	4.29	17.99	17.99	17.99	EHI_025360 |	14-3-3 protein 1 | location=DS571233:25773-26492(+) | length=239 | sequence_SO=supercontig | SO=protein_coding	0	98.65	YFAEFTVDEK	Oxidation(F)@2		-0.0594166	1263.51	1264.51	1263.57	1264.57	1	11	1.C9.2.1.3
2.99	16.22	18.82	11.43	9.098	EHI_012270 |	Gal/GalNAc lectin heavy subunit | location=DS571148:86226-90086(-) | length=1286 | sequence_SO=supercontig | SO=protein_coding	1.65758	99	EKVEEIDLCAEETK	Carbamidomethyl(C)@9	missed K-V@2	0.0185792	1691.81	1692.82	1691.79	1692.8	1	10	1.B24.2.1.3
2.99	16.22	18.82	11.43	9.098	EHI_012270 |	Gal/GalNAc lectin heavy subunit | location=DS571148:86226-90086(-) | length=1286 | sequence_SO=supercontig | SO=protein_coding	0.821023	96.18	YIINEDHNLNAQQLNNIK			0.0158124	2153.1	2154.11	2153.09	2154.09	1	6	1.D1.2.1.2
2.99	16.22	18.82	11.43	9.098	EHI_012270 |	Gal/GalNAc lectin heavy subunit | location=DS571148:86226-90086(-) | length=1286 | sequence_SO=supercontig | SO=protein_coding	0.50724	90.85	TYVDCLANDDNFGEIYK	Carbamidomethyl(C)@5		0.0300559	2035.91	2036.92	2035.88	2036.89	1	5	1.D24.2.1.3
2.99	16.22	18.82	11.43	9.098	EHI_012270 |	Gal/GalNAc lectin heavy subunit | location=DS571148:86226-90086(-) | length=1286 | sequence_SO=supercontig | SO=protein_coding	0.00612309	97.54	AQQLNNIKNLDK	Deamidated(Q)@3; Deamidated(N)@9	cleaved N-A@N-term; missed K-N@8	-6.94844e-05	1399.73	1400.74	1399.73	1400.74	1	6	1.E20.2.1.1
2.99	16.22	18.82	11.43	9.098	EHI_012270 |	Gal/GalNAc lectin heavy subunit | location=DS571148:86226-90086(-) | length=1286 | sequence_SO=supercontig | SO=protein_coding	0	99	DKLNEFSADIDYYDLGIMSR		cleaved A-D@N-term; missed K-L@2	0.00137357	2364.1	2365.1	2364.09	2365.1	1	7	1.G2.2.1.4
2.99	16.22	18.82	11.43	9.098	EHI_012270 |	Gal/GalNAc lectin heavy subunit | location=DS571148:86226-90086(-) | length=1286 | sequence_SO=supercontig | SO=protein_coding	0	99	DKLNEFSADIDYYDLGIMSR		cleaved A-D@N-term; missed K-L@2	-0.00228854	2364.09	2365.1	2364.09	2365.1	1	6	1.G1.2.1.6
2.99	16.22	18.82	11.43	9.098	EHI_012270 |	Gal/GalNAc lectin heavy subunit | location=DS571148:86226-90086(-) | length=1286 | sequence_SO=supercontig | SO=protein_coding	0	99	EADKEAYCTYEITTR	Carbamidomethyl(C)@8	missed K-E@4	0.00537178	1848.83	1849.83	1848.82	1849.83	1	11	1.B23.2.1.2
2.99	16.22	18.82	11.43	9.098	EHI_012270 |	Gal/GalNAc lectin heavy subunit | location=DS571148:86226-90086(-) | length=1286 | sequence_SO=supercontig | SO=protein_coding	0	99	EADKEAYCTYEITTR	Carbamidomethyl(C)@8	missed K-E@4	0.0122077	1848.83	1849.84	1848.82	1849.83	1	9	1.B22.2.1.2
2.99	16.22	18.82	11.43	9.098	EHI_012270 |	Gal/GalNAc lectin heavy subunit | location=DS571148:86226-90086(-) | length=1286 | sequence_SO=supercontig | SO=protein_coding	0	99	EKVEEIDLCAEETK	Carbamidomethyl(C)@9	missed K-V@2	-0.0136473	1691.78	1692.79	1691.79	1692.8	1	9	1.C1.2.1.3
2.99	16.22	18.82	11.43	9.098	EHI_012270 |	Gal/GalNAc lectin heavy subunit | location=DS571148:86226-90086(-) | length=1286 | sequence_SO=supercontig | SO=protein_coding	0	97.08	EKVEEIDLCAEETK	Carbamidomethyl(C)@9	missed K-V@2	-0.0257323	1691.77	1692.77	1691.79	1692.8	1	7	1.C2.2.1.8
2.99	16.22	18.82	11.43	9.098	EHI_012270 |	Gal/GalNAc lectin heavy subunit | location=DS571148:86226-90086(-) | length=1286 | sequence_SO=supercontig | SO=protein_coding	0	98.2	FVQLTDDPSLDSEHFR			-0.087552	1904.8	1905.81	1904.89	1905.9	1	7	1.D12.2.1.1
2.99	16.22	18.82	11.43	9.098	EHI_012270 |	Gal/GalNAc lectin heavy subunit | location=DS571148:86226-90086(-) | length=1286 | sequence_SO=supercontig | SO=protein_coding	0	95.42	FVQLTDDPSLDSEHFR			-0.0779084	1904.81	1905.82	1904.89	1905.9	1	6	1.D13.2.1.1
2.99	16.22	18.82	11.43	9.098	EHI_012270 |	Gal/GalNAc lectin heavy subunit | location=DS571148:86226-90086(-) | length=1286 | sequence_SO=supercontig | SO=protein_coding	0	84.18	FVQLTDDPSLDSEHFR			-0.0802278	1904.81	1905.82	1904.89	1905.9	1	6	1.D14.2.1.3
2.99	16.22	18.82	11.43	9.098	EHI_012270 |	Gal/GalNAc lectin heavy subunit | location=DS571148:86226-90086(-) | length=1286 | sequence_SO=supercontig | SO=protein_coding	0	29.58	FVQLTDDPSLDSEHFR			-0.0937776	1904.8	1905.8	1904.89	1905.9	1	4	1.D11.2.1.4
2.99	16.22	18.82	11.43	9.098	EHI_012270 |	Gal/GalNAc lectin heavy subunit | location=DS571148:86226-90086(-) | length=1286 | sequence_SO=supercontig | SO=protein_coding	0	99	IQEIVITEK			-0.00681024	1071.61	1072.62	1071.62	1072.62	1	11	1.B21.2.1.5
2.99	16.22	18.82	11.43	9.098	EHI_012270 |	Gal/GalNAc lectin heavy subunit | location=DS571148:86226-90086(-) | length=1286 | sequence_SO=supercontig | SO=protein_coding	0	99	IQEIVITEK			-0.0114489	1071.61	1072.61	1071.62	1072.62	1	10	1.B20.2.1.1
2.99	16.22	18.82	11.43	9.098	EHI_012270 |	Gal/GalNAc lectin heavy subunit | location=DS571148:86226-90086(-) | length=1286 | sequence_SO=supercontig | SO=protein_coding	0	99	IQEIVITEK			-0.0221911	1071.6	1072.6	1071.62	1072.62	1	11	1.B19.2.1.4
2.99	16.22	18.82	11.43	9.098	EHI_012270 |	Gal/GalNAc lectin heavy subunit | location=DS571148:86226-90086(-) | length=1286 | sequence_SO=supercontig | SO=protein_coding	0	98.49	LNEFSADIDYYDLGIMSR			0.004139	2120.98	2121.98	2120.97	2121.98	1	6	1.G1.2.1.7
2.99	16.22	18.82	11.43	9.098	EHI_012270 |	Gal/GalNAc lectin heavy subunit | location=DS571148:86226-90086(-) | length=1286 | sequence_SO=supercontig | SO=protein_coding	0	23.13	NNNCIIDPNFDCQPIECK	Carbamidomethyl(C)@4; Carbamidomethyl(C)@12; Carbamidomethyl(C)@17		-0.0538403	2249.9	2250.9	2249.95	2250.96	1	4	1.D5.2.1.6
2.99	16.22	18.82	11.43	9.098	EHI_012270 |	Gal/GalNAc lectin heavy subunit | location=DS571148:86226-90086(-) | length=1286 | sequence_SO=supercontig | SO=protein_coding	0	99	SDNDICAECSSLTCPADTTYR	Carbamidomethyl(C)@6; Carbamidomethyl(C)@9; Carbamidomethyl(C)@14		-0.0683209	2434.9	2435.91	2434.97	2435.97	1	11	1.C5.2.1.8
2.99	16.22	18.82	11.43	9.098	EHI_012270 |	Gal/GalNAc lectin heavy subunit | location=DS571148:86226-90086(-) | length=1286 | sequence_SO=supercontig | SO=protein_coding	0	46.29	SEFNAETEFDRK		cleaved G-S@N-term; missed R-K@11	-0.0230016	1471.63	1472.64	1471.66	1472.67	1	5	1.C2.2.1.7
2.99	16.22	18.82	11.43	9.098	EHI_012270 |	Gal/GalNAc lectin heavy subunit | location=DS571148:86226-90086(-) | length=1286 | sequence_SO=supercontig | SO=protein_coding	0	85.51	TSPYIEMSCYVAK	Carbamidomethyl(C)@9		-0.0698269	1547.63	1548.64	1547.7	1548.71	1	5	1.D9.2.1.7
2.94	2.94	32.09	32.09	19.4	EHI_120900 |	calcium-binding protein 1 (EhCBP1) | location=DS571336:14660-15064(+) | length=134 | sequence_SO=supercontig | SO=protein_coding	1.65758	99	EIDVNGDGAVSYEEVK			-0.0359876	1722.76	1723.77	1722.79	1723.8	1	9	1.C3.2.1.10
2.94	2.94	32.09	32.09	19.4	EHI_120900 |	calcium-binding protein 1 (EhCBP1) | location=DS571336:14660-15064(+) | length=134 | sequence_SO=supercontig | SO=protein_coding	0.761954	95.69	NEQLLQLIFK			-0.0441242	1244.67	1245.68	1244.71	1245.72	1	8	1.G17.2.1.6
2.94	2.94	32.09	32.09	19.4	EHI_120900 |	calcium-binding protein 1 (EhCBP1) | location=DS571336:14660-15064(+) | length=134 | sequence_SO=supercontig | SO=protein_coding	0.521434	91.53	SIDADGNGEIDQNEFAK			-0.0363942	1821.77	1822.77	1821.8	1822.81	1	6	1.B19.2.1.5
2.94	2.94	32.09	32.09	19.4	EHI_120900 |	calcium-binding protein 1 (EhCBP1) | location=DS571336:14660-15064(+) | length=134 | sequence_SO=supercontig | SO=protein_coding	0	49.61	SIDADGNGEIDQNEFAK			-0.0349294	1821.77	1822.77	1821.8	1822.81	1	4	1.B18.2.1.3
2.73	2.73	24.61	17.8	17.8	EHI_152660 |; EHI_030820 |	ARP2/3 complex 20 kDa subunit, putative | location=DS571145:303401-303976(-) | length=191 | sequence_SO=supercontig | SO=protein_coding; ARP2/3 complex 20 kDa subunit, putative | location=DS571208:37999-38574(+) | length=191 | sequence_SO=supercontig | SO=protein_coding	1.63827	99	EVIFKPVVIVR			0.00535937	1297.82	1298.83	1297.81	1298.82	1	10	1.D24.2.1.8
2.73	2.73	24.61	17.8	17.8	EHI_152660 |; EHI_030820 |	ARP2/3 complex 20 kDa subunit, putative | location=DS571145:303401-303976(-) | length=191 | sequence_SO=supercontig | SO=protein_coding; ARP2/3 complex 20 kDa subunit, putative | location=DS571208:37999-38574(+) | length=191 | sequence_SO=supercontig | SO=protein_coding	0.779892	95.99	VMIEGSINSVR			0.0034823	1203.63	1204.64	1203.63	1204.64	1	8	1.B24.2.1.2
2.73	2.73	24.61	17.8	17.8	EHI_152660 |; EHI_030820 |	ARP2/3 complex 20 kDa subunit, putative | location=DS571145:303401-303976(-) | length=191 | sequence_SO=supercontig | SO=protein_coding; ARP2/3 complex 20 kDa subunit, putative | location=DS571208:37999-38574(+) | length=191 | sequence_SO=supercontig | SO=protein_coding	0.316053	97.81	ATTYQAYLDTIR	Protein Terminal Acetyl@N-term	cleaved M-A@N-term	-0.0726665	1456.65	1457.65	1456.72	1457.73	1	8	1.E12.2.1.6
2.73	2.73	24.61	17.8	17.8	EHI_152660 |; EHI_030820 |	ARP2/3 complex 20 kDa subunit, putative | location=DS571145:303401-303976(-) | length=191 | sequence_SO=supercontig | SO=protein_coding; ARP2/3 complex 20 kDa subunit, putative | location=DS571208:37999-38574(+) | length=191 | sequence_SO=supercontig | SO=protein_coding	0	96.72	ATTYQAYLDTIR	Protein Terminal Acetyl@N-term	cleaved M-A@N-term	-0.0685161	1456.65	1457.66	1456.72	1457.73	1	8	1.E11.2.1.2
2.73	2.73	24.61	17.8	17.8	EHI_152660 |; EHI_030820 |	ARP2/3 complex 20 kDa subunit, putative | location=DS571145:303401-303976(-) | length=191 | sequence_SO=supercontig | SO=protein_coding; ARP2/3 complex 20 kDa subunit, putative | location=DS571208:37999-38574(+) | length=191 | sequence_SO=supercontig | SO=protein_coding	0	88.02	ATTYQAYLDTIR	Protein Terminal Acetyl@N-term	cleaved M-A@N-term	-0.0599712	1456.66	1457.67	1456.72	1457.73	1	6	1.E10.2.1.2
2.73	2.73	24.61	17.8	17.8	EHI_152660 |; EHI_030820 |	ARP2/3 complex 20 kDa subunit, putative | location=DS571145:303401-303976(-) | length=191 | sequence_SO=supercontig | SO=protein_coding; ARP2/3 complex 20 kDa subunit, putative | location=DS571208:37999-38574(+) | length=191 | sequence_SO=supercontig | SO=protein_coding	0	98.77	EVIFKPVVIVR			-0.0151484	1297.8	1298.8	1297.81	1298.82	1	9	1.D23.2.1.10
2.73	2.73	24.61	17.8	17.8	EHI_152660 |; EHI_030820 |	ARP2/3 complex 20 kDa subunit, putative | location=DS571145:303401-303976(-) | length=191 | sequence_SO=supercontig | SO=protein_coding; ARP2/3 complex 20 kDa subunit, putative | location=DS571208:37999-38574(+) | length=191 | sequence_SO=supercontig | SO=protein_coding	0	45.51	VMIEGSINSVR			-0.0120206	1203.62	1204.62	1203.63	1204.64	1	6	1.C1.2.1.7
2.68	2.68	8.089	2.139	1.302	EHI_110180 |	myosin heavy chain | location=DS571151:17749-24204(+) | length=2151 | sequence_SO=supercontig | SO=protein_coding	1.3279	99	YEAEIEELTTEAEDALK			-0.0243361	1952.89	1953.89	1952.91	1953.92	1	6	1.G19.2.1.9
2.68	2.68	8.089	2.139	1.302	EHI_110180 |	myosin heavy chain | location=DS571151:17749-24204(+) | length=2151 | sequence_SO=supercontig | SO=protein_coding	1.07058	98.16	VGILAEIEEVR			-0.0622487	1226.62	1227.63	1226.69	1227.69	1	8	1.F11.2.1.9
2.68	2.68	8.089	2.139	1.302	EHI_110180 |	myosin heavy chain | location=DS571151:17749-24204(+) | length=2151 | sequence_SO=supercontig | SO=protein_coding	0.280669	81.88	QDYEDLEDDKNKIEGDLR		missed K-N@10; missed K-I@12	-0.0745591	2193.93	2194.93	2194	2195.01	1	5	1.D15.2.1.7
2.68	2.68	8.089	2.139	1.302	EHI_110180 |	myosin heavy chain | location=DS571151:17749-24204(+) | length=2151 | sequence_SO=supercontig | SO=protein_coding	0	78.83	QDYEDLEDDKNKIEGDLR		missed K-N@10; missed K-I@12	-0.0784654	2193.92	2194.93	2194	2195.01	1	5	1.D14.2.1.10
2.68	2.68	8.089	2.139	1.302	EHI_110180 |	myosin heavy chain | location=DS571151:17749-24204(+) | length=2151 | sequence_SO=supercontig | SO=protein_coding	0	96.87	VGILAEIEEVR			-0.0600514	1226.63	1227.63	1226.69	1227.69	1	8	1.F10.2.1.7
2.59	2.59	8.589	6.135	3.374	EHI_142720 |; EHI_105060 |	bifunctional short chain isoprenyl diphosphate synthase, putative | location=DS571297:9820-10870(+) | length=326 | sequence_SO=supercontig | SO=protein_coding; geranylgeranyl pyrophosphate synthase, putative | location=DS571204:11828-12877(+) | length=349 | sequence_SO=supercontig | SO=protein_coding	2	99	MEQLVLLVEEK	Protein Terminal Acetyl@N-term		-0.0693082	1371.66	1372.67	1371.73	1372.74	1	10	1.H10.2.1.7
2.59	2.59	8.589	6.135	3.374	EHI_142720 |; EHI_105060 |	bifunctional short chain isoprenyl diphosphate synthase, putative | location=DS571297:9820-10870(+) | length=326 | sequence_SO=supercontig | SO=protein_coding; geranylgeranyl pyrophosphate synthase, putative | location=DS571204:11828-12877(+) | length=349 | sequence_SO=supercontig | SO=protein_coding	0.59346	93.76	LKEIFEEER		missed K-E@2	-0.0224408	1191.59	1192.6	1191.61	1192.62	1	8	1.C3.2.1.3
2.59	2.59	8.589	6.135	3.374	EHI_142720 |; EHI_105060 |	bifunctional short chain isoprenyl diphosphate synthase, putative | location=DS571297:9820-10870(+) | length=326 | sequence_SO=supercontig | SO=protein_coding; geranylgeranyl pyrophosphate synthase, putative | location=DS571204:11828-12877(+) | length=349 | sequence_SO=supercontig | SO=protein_coding	0	90.97	LKEIFEEER		missed K-E@2	-0.0180463	1191.6	1192.6	1191.61	1192.62	1	7	1.C2.2.1.3
2.59	2.59	8.589	6.135	3.374	EHI_142720 |; EHI_105060 |	bifunctional short chain isoprenyl diphosphate synthase, putative | location=DS571297:9820-10870(+) | length=326 | sequence_SO=supercontig | SO=protein_coding; geranylgeranyl pyrophosphate synthase, putative | location=DS571204:11828-12877(+) | length=349 | sequence_SO=supercontig | SO=protein_coding	0	66.19	LKEIFEEER		missed K-E@2	-0.00815859	1191.61	1192.61	1191.61	1192.62	1	6	1.C1.2.1.6
2.59	2.59	8.589	6.135	3.374	EHI_142720 |; EHI_105060 |	bifunctional short chain isoprenyl diphosphate synthase, putative | location=DS571297:9820-10870(+) | length=326 | sequence_SO=supercontig | SO=protein_coding; geranylgeranyl pyrophosphate synthase, putative | location=DS571204:11828-12877(+) | length=349 | sequence_SO=supercontig | SO=protein_coding	0	99	MEQLVLLVEEK	Protein Terminal Acetyl@N-term		-0.0592984	1371.67	1372.68	1371.73	1372.74	1	7	1.H9.2.1.10
2.55	2.59	48.54	48.54	32.04	EHI_004490 |	thioredoxin, putative | location=DS571181:56340-56651(+) | length=103 | sequence_SO=supercontig | SO=protein_coding	1.58503	99	VDVDQAEEICVNYK	Carbamidomethyl(C)@10		-0.0257308	1680.74	1681.75	1680.77	1681.77	1	9	1.C18.2.1.6
2.55	2.59	48.54	48.54	32.04	EHI_004490 |	thioredoxin, putative | location=DS571181:56340-56651(+) | length=103 | sequence_SO=supercontig | SO=protein_coding	0.659556	99	AVLHINALDQLTALLSTEK	Protein Terminal Acetyl@N-term	cleaved M-A@N-term	-0.0706081	2091.09	2092.09	2091.16	2092.16	1	5	1.H12.2.1.3
2.55	2.59	48.54	48.54	32.04	EHI_004490 |	thioredoxin, putative | location=DS571181:56340-56651(+) | length=103 | sequence_SO=supercontig | SO=protein_coding	0.309804	84.76	SISPYFEELAGQYNNIK			-0.0947226	1971.86	1972.87	1971.96	1972.97	1	5	1.F11.2.1.3
2.55	2.59	48.54	48.54	32.04	EHI_004490 |	thioredoxin, putative | location=DS571181:56340-56651(+) | length=103 | sequence_SO=supercontig | SO=protein_coding	0	64.27	SISPYFEELAGQYNNIK			-0.0952109	1971.86	1972.87	1971.96	1972.97	1	5	1.F12.2.1.6
2.55	2.59	48.54	48.54	32.04	EHI_004490 |	thioredoxin, putative | location=DS571181:56340-56651(+) | length=103 | sequence_SO=supercontig | SO=protein_coding	0	99	VDVDQAEEICVNYK	Carbamidomethyl(C)@10		-0.0771224	1680.69	1681.7	1680.77	1681.77	1	8	1.C15.2.1.9
2.55	2.59	48.54	48.54	32.04	EHI_004490 |	thioredoxin, putative | location=DS571181:56340-56651(+) | length=103 | sequence_SO=supercontig | SO=protein_coding	0	99	VDVDQAEEICVNYK	Carbamidomethyl(C)@10		-0.0464828	1680.72	1681.73	1680.77	1681.77	1	8	1.C16.2.1.5
2.55	2.59	48.54	48.54	32.04	EHI_004490 |	thioredoxin, putative | location=DS571181:56340-56651(+) | length=103 | sequence_SO=supercontig | SO=protein_coding	0	98.98	VDVDQAEEICVNYK	Carbamidomethyl(C)@10		-0.0735824	1680.69	1681.7	1680.77	1681.77	1	7	1.C13.2.1.4
2.55	2.59	48.54	48.54	32.04	EHI_004490 |	thioredoxin, putative | location=DS571181:56340-56651(+) | length=103 | sequence_SO=supercontig | SO=protein_coding	0	98.79	VDVDQAEEICVNYK	Carbamidomethyl(C)@10		-0.0550277	1680.71	1681.72	1680.77	1681.77	1	7	1.C11.2.1.5
2.55	2.59	48.54	48.54	32.04	EHI_004490 |	thioredoxin, putative | location=DS571181:56340-56651(+) | length=103 | sequence_SO=supercontig | SO=protein_coding	0	98.77	VDVDQAEEICVNYK	Carbamidomethyl(C)@10		-0.0466048	1680.72	1681.73	1680.77	1681.77	1	7	1.C17.2.1.5
2.55	2.59	48.54	48.54	32.04	EHI_004490 |	thioredoxin, putative | location=DS571181:56340-56651(+) | length=103 | sequence_SO=supercontig | SO=protein_coding	0	89.99	VDVDQAEEICVNYK	Carbamidomethyl(C)@10		-0.071141	1680.7	1681.7	1680.77	1681.77	1	6	1.C14.2.1.5
2.55	2.59	48.54	48.54	32.04	EHI_004490 |	thioredoxin, putative | location=DS571181:56340-56651(+) | length=103 | sequence_SO=supercontig | SO=protein_coding	0	59.09	VDVDQAEEICVNYK	Carbamidomethyl(C)@10		-0.0707748	1680.7	1681.7	1680.77	1681.77	1	5	1.C12.2.1.5
2.42	3.35	19.05	19.05	12.38	EHI_074180 |	cysteine proteinase 1, putative | location=DS571232:53874-54821(+) | length=315 | sequence_SO=supercontig | SO=protein_coding	1.55284	99	GGDSETLDLSEEHMVQCTR	Carbamidomethyl(C)@17		-0.11074	2162.81	2163.82	2162.92	2163.93	1	9	1.C15.2.1.3
2.42	3.35	19.05	19.05	12.38	EHI_074180 |	cysteine proteinase 1, putative | location=DS571232:53874-54821(+) | length=315 | sequence_SO=supercontig | SO=protein_coding	0.869666	97.37	DQGNCGSCYTFGSIAALEGR	Carbamidomethyl(C)@5; Carbamidomethyl(C)@8		-0.0982709	2161.82	2162.82	2161.92	2162.92	1	6	1.E10.2.1.7
2.42	3.35	19.05	19.05	12.38	EHI_074180 |	cysteine proteinase 1, putative | location=DS571232:53874-54821(+) | length=315 | sequence_SO=supercontig | SO=protein_coding	0	93.51	DQGNCGSCYTFGSIAALEGR	Carbamidomethyl(C)@5; Carbamidomethyl(C)@8		-0.0948529	2161.82	2162.83	2161.92	2162.92	1	6	1.E7.2.1.2
2.42	3.35	19.05	19.05	12.38	EHI_074180 |	cysteine proteinase 1, putative | location=DS571232:53874-54821(+) | length=315 | sequence_SO=supercontig | SO=protein_coding	0	99	GGDSETLDLSEEHMVQCTR	Carbamidomethyl(C)@17		-0.0670389	2162.85	2163.86	2162.92	2163.93	1	8	1.C16.2.1.1
2.42	3.35	19.05	19.05	12.38	EHI_074180 |	cysteine proteinase 1, putative | location=DS571232:53874-54821(+) | length=315 | sequence_SO=supercontig | SO=protein_coding	0	72.9	GGDSETLDLSEEHMVQCTR	Carbamidomethyl(C)@17		-0.0460428	2162.87	2163.88	2162.92	2163.93	1	5	1.C17.2.1.2
2.42	3.35	19.05	19.05	12.38	EHI_074180 |	cysteine proteinase 1, putative | location=DS571232:53874-54821(+) | length=315 | sequence_SO=supercontig | SO=protein_coding	0	94.49	NNYFALNHEVCAVGYGVVDGK	Carbamidomethyl(C)@11		-0.109182	2324.98	2325.98	2325.08	2326.09	1	6	1.E14.2.1.2
2.22	5.98	23.53	23.53	23.53	EHI_098280 |	14-3-3 protein 2 | location=DS571169:23158-23874(-) | length=238 | sequence_SO=supercontig | SO=protein_coding	1.37675	99	SLAAYQEATDTAASLVPTHPIR			0.0103853	2311.19	2312.2	2311.18	2312.19	1	7	1.E24.2.1.1
2.22	5.98	23.53	23.53	23.53	EHI_098280 |	14-3-3 protein 2 | location=DS571169:23158-23874(-) | length=238 | sequence_SO=supercontig | SO=protein_coding	0.844664	97.31	QVAEMGTELSVEER			-0.0595747	1576.68	1577.69	1576.74	1577.75	1	9	1.C6.2.1.1
2.22	5.98	23.53	23.53	23.53	EHI_098280 |	14-3-3 protein 2 | location=DS571169:23158-23874(-) | length=238 | sequence_SO=supercontig | SO=protein_coding	0	96.84	DSTLIMQLLR			-0.0344553	1188.62	1189.63	1188.65	1189.66	1	8	1.G4.2.1.1
2.22	5.98	23.53	23.53	23.53	EHI_098280 |	14-3-3 protein 2 | location=DS571169:23158-23874(-) | length=238 | sequence_SO=supercontig | SO=protein_coding	0	92.45	DSTLIMQLLR			-0.0370188	1188.62	1189.62	1188.65	1189.66	1	7	1.G5.2.1.1
2.22	5.98	23.53	23.53	23.53	EHI_098280 |	14-3-3 protein 2 | location=DS571169:23158-23874(-) | length=238 | sequence_SO=supercontig | SO=protein_coding	0	84.57	DSTLIMQLLR			-0.021638	1188.63	1189.64	1188.65	1189.66	1	7	1.G3.2.1.1
2.22	5.98	23.53	23.53	23.53	EHI_098280 |	14-3-3 protein 2 | location=DS571169:23158-23874(-) | length=238 | sequence_SO=supercontig | SO=protein_coding	0	94.82	QVAEMGTELSVEER			-0.063603	1576.68	1577.68	1576.74	1577.75	1	7	1.C8.2.1.8
2.22	5.98	23.53	23.53	23.53	EHI_098280 |	14-3-3 protein 2 | location=DS571169:23158-23874(-) | length=238 | sequence_SO=supercontig | SO=protein_coding	0	90.97	QVAEMGTELSVEER			-0.051518	1576.69	1577.7	1576.74	1577.75	1	7	1.C5.2.1.1
2.22	5.98	23.53	23.53	23.53	EHI_098280 |	14-3-3 protein 2 | location=DS571169:23158-23874(-) | length=238 | sequence_SO=supercontig | SO=protein_coding	0	75.71	QVAEMGTELSVEER			-0.0661665	1576.67	1577.68	1576.74	1577.75	1	6	1.C9.2.1.10
2.22	5.98	23.53	23.53	23.53	EHI_098280 |	14-3-3 protein 2 | location=DS571169:23158-23874(-) | length=238 | sequence_SO=supercontig | SO=protein_coding	0	68.7	QVAEMGTELSVEER			-0.0461469	1576.69	1577.7	1576.74	1577.75	1	6	1.C4.2.1.2
2.22	5.98	23.53	23.53	23.53	EHI_098280 |	14-3-3 protein 2 | location=DS571169:23158-23874(-) | length=238 | sequence_SO=supercontig | SO=protein_coding	0	66.19	QVAEMGTELSVEER			-0.0609174	1576.68	1577.69	1576.74	1577.75	1	6	1.C7.2.1.3
2.22	5.98	23.53	23.53	23.53	EHI_098280 |	14-3-3 protein 2 | location=DS571169:23158-23874(-) | length=238 | sequence_SO=supercontig | SO=protein_coding	0	99	SLAAYQEATDTAASLVPTHPIR			-0.00816938	2311.17	2312.18	2311.18	2312.19	1	7	1.F1.2.1.1
2.22	5.98	23.53	23.53	23.53	EHI_098280 |	14-3-3 protein 2 | location=DS571169:23158-23874(-) | length=238 | sequence_SO=supercontig | SO=protein_coding	0	91.2	SLAAYQEATDTAASLVPTHPIR			-0.0284331	2311.15	2312.16	2311.18	2312.19	1	6	1.F2.2.1.2
2.22	5.98	23.53	23.53	23.53	EHI_098280 |	14-3-3 protein 2 | location=DS571169:23158-23874(-) | length=238 | sequence_SO=supercontig | SO=protein_coding	0	88.62	SLAAYQEATDTAASLVPTHPIR			-0.0291655	2311.15	2312.16	2311.18	2312.19	1	5	1.F3.2.1.8
2.22	5.98	23.53	23.53	23.53	EHI_098280 |	14-3-3 protein 2 | location=DS571169:23158-23874(-) | length=238 | sequence_SO=supercontig | SO=protein_coding	0	99	YYAEFTVDEK			-0.0594166	1263.51	1264.51	1263.57	1264.57	1	11	1.C9.2.1.3
2.22	5.98	23.53	23.53	23.53	EHI_098280 |	14-3-3 protein 2 | location=DS571169:23158-23874(-) | length=238 | sequence_SO=supercontig | SO=protein_coding	0	99	YYAEFTVDEK			-0.0550221	1263.51	1264.52	1263.57	1264.57	1	9	1.C8.2.1.2
2.22	5.98	23.53	23.53	23.53	EHI_098280 |	14-3-3 protein 2 | location=DS571169:23158-23874(-) | length=238 | sequence_SO=supercontig | SO=protein_coding	0	98.72	YYAEFTVDEK			-0.0490407	1263.52	1264.52	1263.57	1264.57	1	7	1.C10.2.1.4
2.22	5.98	23.53	23.53	23.53	EHI_098280 |	14-3-3 protein 2 | location=DS571169:23158-23874(-) | length=238 | sequence_SO=supercontig | SO=protein_coding	0	98.44	YYAEFTVDEK			-0.0503834	1263.52	1264.52	1263.57	1264.57	1	7	1.C7.2.1.2
2.22	5.98	23.53	23.53	23.53	EHI_098280 |	14-3-3 protein 2 | location=DS571169:23158-23874(-) | length=238 | sequence_SO=supercontig | SO=protein_coding	0	97.88	YYAEFTVDEK			-0.0397633	1263.53	1264.53	1263.57	1264.57	1	7	1.C11.2.1.8
2.08	2.08	19.82	11.35	1.802	EHI_050940 |	2,3-bisphosphoglycerate-independent phosphoglycerate mutase, putative | location=DS571149:146652-148319(-) | length=555 | sequence_SO=supercontig | SO=protein_coding	1.1549	98.86	YEADWSMVER			-0.0125791	1284.53	1285.54	1284.54	1285.55	1	8	1.C21.2.1.9
2.08	2.08	19.82	11.35	1.802	EHI_050940 |	2,3-bisphosphoglycerate-independent phosphoglycerate mutase, putative | location=DS571149:146652-148319(-) | length=555 | sequence_SO=supercontig | SO=protein_coding	0.493495	93.26	LDQFNPAFVIVDQEGKPIGK			-0.032679	2214.14	2215.14	2214.17	2215.18	1	6	1.F2.2.1.4
2.08	2.08	19.82	11.35	1.802	EHI_050940 |	2,3-bisphosphoglycerate-independent phosphoglycerate mutase, putative | location=DS571149:146652-148319(-) | length=555 | sequence_SO=supercontig | SO=protein_coding	0.291579	86.22	GIVPEGDITPEYTGYYHSAK			-0.09191	2195.95	2196.95	2196.04	2197.04	1	5	1.D7.2.1.2
2.08	2.08	19.82	11.35	1.802	EHI_050940 |	2,3-bisphosphoglycerate-independent phosphoglycerate mutase, putative | location=DS571149:146652-148319(-) | length=555 | sequence_SO=supercontig | SO=protein_coding	0.144481	72.02	MVDGDAVINFNFR			-0.0388392	1496.67	1497.68	1496.71	1497.72	1	6	1.E18.2.1.7
2.08	2.08	19.82	11.35	1.802	EHI_050940 |	2,3-bisphosphoglycerate-independent phosphoglycerate mutase, putative | location=DS571149:146652-148319(-) | length=555 | sequence_SO=supercontig | SO=protein_coding	0	86.04	LDQFNPAFVIVDQEGKPIGK			-0.0380501	2214.13	2215.14	2214.17	2215.18	1	5	1.F3.2.1.6
2.08	2.08	19.82	11.35	1.802	EHI_050940 |	2,3-bisphosphoglycerate-independent phosphoglycerate mutase, putative | location=DS571149:146652-148319(-) | length=555 | sequence_SO=supercontig | SO=protein_coding	0	28.88	LDQFNPAFVIVDQEGKPIGK			-0.00899737	2214.16	2215.17	2214.17	2215.18	1	4	1.F1.2.1.6
2.08	2.08	19.82	11.35	1.802	EHI_050940 |	2,3-bisphosphoglycerate-independent phosphoglycerate mutase, putative | location=DS571149:146652-148319(-) | length=555 | sequence_SO=supercontig | SO=protein_coding	0	62.33	MVDGDAVINFNFR			-0.0560511	1496.65	1497.66	1496.71	1497.72	1	5	1.E17.2.1.10
2.08	2.08	19.82	11.35	1.802	EHI_050940 |	2,3-bisphosphoglycerate-independent phosphoglycerate mutase, putative | location=DS571149:146652-148319(-) | length=555 | sequence_SO=supercontig | SO=protein_coding	0	95.42	YEADWSMVER			-0.00110448	1284.54	1285.55	1284.54	1285.55	1	7	1.C22.2.1.6
1.67	1.67	15.03	8.197	4.918	EHI_094120 |; EHI_045000 |	ARP2/3 complex 41 kDa subunit, putative | location=DS571179:87083-88183(-) | length=366 | sequence_SO=supercontig | SO=protein_coding; actin-related protein 2/3 complex subunit 1A, putative | location=DS571147:78933-80033(+) | length=366 | sequence_SO=supercontig | SO=protein_coding	1.29243	99	VAWSPDSLTVAAASTDFK			0.00110701	1864.92	1865.93	1864.92	1865.93	1	6	1.E24.2.1.5
1.67	1.67	15.03	8.197	4.918	EHI_094120 |; EHI_045000 |	ARP2/3 complex 41 kDa subunit, putative | location=DS571179:87083-88183(-) | length=366 | sequence_SO=supercontig | SO=protein_coding; actin-related protein 2/3 complex subunit 1A, putative | location=DS571147:78933-80033(+) | length=366 | sequence_SO=supercontig | SO=protein_coding	0.364516	90.12	VTGIDWAAQSNR			-0.0435053	1316.6	1317.61	1316.65	1317.65	1	7	1.C5.2.1.10
1.67	1.67	15.03	8.197	4.918	EHI_094120 |; EHI_045000 |	ARP2/3 complex 41 kDa subunit, putative | location=DS571179:87083-88183(-) | length=366 | sequence_SO=supercontig | SO=protein_coding; actin-related protein 2/3 complex subunit 1A, putative | location=DS571147:78933-80033(+) | length=366 | sequence_SO=supercontig | SO=protein_coding	0	88.62	VTGIDWAAQSNR			-0.0364252	1316.61	1317.62	1316.65	1317.65	1	7	1.C4.2.1.6
1.57	1.57	12.2	6.102	2.559	EHI_070720 |	L-myo-inositol-1-phosphate synthase | location=DS571284:21619-23145(-) | length=508 | sequence_SO=supercontig | SO=protein_coding	1.46852	99	SVLADFLVSSGLK			-0.0390751	1334.71	1335.71	1334.74	1335.75	1	9	1.G18.2.1.6
1.57	1.57	12.2	6.102	2.559	EHI_070720 |	L-myo-inositol-1-phosphate synthase | location=DS571284:21619-23145(-) | length=508 | sequence_SO=supercontig | SO=protein_coding	0.106238	66.51	GVHEPNYYGSYTQSATMR			-0.0849402	2059.82	2060.83	2059.91	2060.91	1	5	1.C6.2.1.6
1.57	1.57	12.2	6.102	2.559	EHI_070720 |	L-myo-inositol-1-phosphate synthase | location=DS571284:21619-23145(-) | length=508 | sequence_SO=supercontig | SO=protein_coding	0	99	SVLADFLVSSGLK			-0.0221073	1334.72	1335.73	1334.74	1335.75	1	8	1.G19.2.1.10
1.47	1.47	32.47	32.47	32.47	EHI_178340 |; EHI_166800 |; EHI_156660 |; EHI_083410 |; EHI_083270 |	ubiquitin, putative | location=DS571744:3592-3825(+) | length=77 | sequence_SO=supercontig | SO=protein_coding; ubiquitin, putative | location=DS571177:7449-7742(-) | length=97 | sequence_SO=supercontig | SO=protein_coding; ubiquitin, putative | location=DS571545:2618-2851(+) | length=77 | sequence_SO=supercontig | SO=protein_coding; ubiquitin, putative | location=DS571318:19971-20204(+) | length…	0.856985	97.85	TITLEVEPNDSIDAIK			-0.047352	1756.86	1757.87	1756.91	1757.92	1	7	1.D17.2.1.2
1.47	1.47	32.47	32.47	32.47	EHI_178340 |; EHI_166800 |; EHI_156660 |; EHI_083410 |; EHI_083270 |	ubiquitin, putative | location=DS571744:3592-3825(+) | length=77 | sequence_SO=supercontig | SO=protein_coding; ubiquitin, putative | location=DS571177:7449-7742(-) | length=97 | sequence_SO=supercontig | SO=protein_coding; ubiquitin, putative | location=DS571545:2618-2851(+) | length=77 | sequence_SO=supercontig | SO=protein_coding; ubiquitin, putative | location=DS571318:19971-20204(+) | length…	0.610834	95.79	ESTLHLVLR			0.0196109	1066.63	1067.64	1066.61	1067.62	1	7	1.D1.2.1.7
1.47	1.47	32.47	32.47	32.47	EHI_178340 |; EHI_166800 |; EHI_156660 |; EHI_083410 |; EHI_083270 |	ubiquitin, putative | location=DS571744:3592-3825(+) | length=77 | sequence_SO=supercontig | SO=protein_coding; ubiquitin, putative | location=DS571177:7449-7742(-) | length=97 | sequence_SO=supercontig | SO=protein_coding; ubiquitin, putative | location=DS571545:2618-2851(+) | length=77 | sequence_SO=supercontig | SO=protein_coding; ubiquitin, putative | location=DS571318:19971-20204(+) | length…	0	50.82	ESTLHLVLR			0.00447422	1066.62	1067.62	1066.61	1067.62	1	6	1.C24.2.1.2
1.47	1.47	32.47	32.47	32.47	EHI_178340 |; EHI_166800 |; EHI_156660 |; EHI_083410 |; EHI_083270 |	ubiquitin, putative | location=DS571744:3592-3825(+) | length=77 | sequence_SO=supercontig | SO=protein_coding; ubiquitin, putative | location=DS571177:7449-7742(-) | length=97 | sequence_SO=supercontig | SO=protein_coding; ubiquitin, putative | location=DS571545:2618-2851(+) | length=77 | sequence_SO=supercontig | SO=protein_coding; ubiquitin, putative | location=DS571318:19971-20204(+) | length…	0	91.42	TITLEVEPNDSIDAIK			-0.0535776	1756.86	1757.86	1756.91	1757.92	1	5	1.D16.2.1.1
1.47	1.47	32.47	32.47	32.47	EHI_178340 |; EHI_166800 |; EHI_156660 |; EHI_083410 |; EHI_083270 |	ubiquitin, putative | location=DS571744:3592-3825(+) | length=77 | sequence_SO=supercontig | SO=protein_coding; ubiquitin, putative | location=DS571177:7449-7742(-) | length=97 | sequence_SO=supercontig | SO=protein_coding; ubiquitin, putative | location=DS571545:2618-2851(+) | length=77 | sequence_SO=supercontig | SO=protein_coding; ubiquitin, putative | location=DS571318:19971-20204(+) | length…	0	72.9	TITLEVEPNDSIDAIK			-0.0496713	1756.86	1757.87	1756.91	1757.92	1	5	1.D18.2.1.4
1.47	1.47	32.47	32.47	32.47	EHI_178340 |; EHI_166800 |; EHI_156660 |; EHI_083410 |; EHI_083270 |	ubiquitin, putative | location=DS571744:3592-3825(+) | length=77 | sequence_SO=supercontig | SO=protein_coding; ubiquitin, putative | location=DS571177:7449-7742(-) | length=97 | sequence_SO=supercontig | SO=protein_coding; ubiquitin, putative | location=DS571545:2618-2851(+) | length=77 | sequence_SO=supercontig | SO=protein_coding; ubiquitin, putative | location=DS571318:19971-20204(+) | length…	0	72.9	TITLEVEPNDSIDAIK			-0.0406381	1756.87	1757.88	1756.91	1757.92	1	5	1.D19.2.1.10
1.43	1.43	10.13	10.13	10.13	EHI_157010 |; EHI_107560 |; EHI_029620 |	alcohol dehydrogenase, putative | location=DS571869:1-474(-) | length=158 | sequence_SO=supercontig | SO=protein_coding; alcohol dehydrogenase, putative | location=DS571548:10925-11485(+) | length=187 | sequence_SO=supercontig | SO=protein_coding; aldose reductase, putative | location=DS571340:25552-26469(+) | length=305 | sequence_SO=supercontig | SO=protein_coding	1.4318	99	TGEFTEEIIPIEETWR			-0.0079374	1948.93	1949.94	1948.94	1949.95	1	9	1.F22.2.1.3
1.43	1.43	10.13	10.13	10.13	EHI_157010 |; EHI_107560 |; EHI_029620 |	alcohol dehydrogenase, putative | location=DS571869:1-474(-) | length=158 | sequence_SO=supercontig | SO=protein_coding; alcohol dehydrogenase, putative | location=DS571548:10925-11485(+) | length=187 | sequence_SO=supercontig | SO=protein_coding; aldose reductase, putative | location=DS571340:25552-26469(+) | length=305 | sequence_SO=supercontig | SO=protein_coding	0	99	TGEFTEEIIPIEETWR			-0.00354286	1948.94	1949.95	1948.94	1949.95	1	8	1.F23.2.1.7
1.43	1.43	10.13	10.13	10.13	EHI_157010 |; EHI_107560 |; EHI_029620 |	alcohol dehydrogenase, putative | location=DS571869:1-474(-) | length=158 | sequence_SO=supercontig | SO=protein_coding; alcohol dehydrogenase, putative | location=DS571548:10925-11485(+) | length=187 | sequence_SO=supercontig | SO=protein_coding; aldose reductase, putative | location=DS571340:25552-26469(+) | length=305 | sequence_SO=supercontig | SO=protein_coding	0	99	TGEFTEEIIPIEETWR			-0.0430936	1948.9	1949.91	1948.94	1949.95	1	7	1.F19.2.1.3
1.43	1.43	10.13	10.13	10.13	EHI_157010 |; EHI_107560 |; EHI_029620 |	alcohol dehydrogenase, putative | location=DS571869:1-474(-) | length=158 | sequence_SO=supercontig | SO=protein_coding; alcohol dehydrogenase, putative | location=DS571548:10925-11485(+) | length=187 | sequence_SO=supercontig | SO=protein_coding; aldose reductase, putative | location=DS571340:25552-26469(+) | length=305 | sequence_SO=supercontig | SO=protein_coding	0	94.56	TGEFTEEIIPIEETWR			-0.0253935	1948.92	1949.92	1948.94	1949.95	1	6	1.F20.2.1.2
1.43	1.43	10.13	10.13	10.13	EHI_157010 |; EHI_107560 |; EHI_029620 |	alcohol dehydrogenase, putative | location=DS571869:1-474(-) | length=158 | sequence_SO=supercontig | SO=protein_coding; alcohol dehydrogenase, putative | location=DS571548:10925-11485(+) | length=187 | sequence_SO=supercontig | SO=protein_coding; aldose reductase, putative | location=DS571340:25552-26469(+) | length=305 | sequence_SO=supercontig | SO=protein_coding	0	59.74	TGEFTEEIIPIEETWR			-0.0227079	1948.92	1949.93	1948.94	1949.95	1	5	1.F21.2.1.2
1.41	1.43	2.412	2.412	2.412	EHI_004600 |	hydroxylamine reductase, putative | location=DS571181:80082-81701(+) | length=539 | sequence_SO=supercontig | SO=protein_coding	1.40894	99	DISQIVEQVFIQR			-0.0124965	1573.83	1574.84	1573.85	1574.85	1	10	1.H2.2.1.1
1.41	1.43	2.412	2.412	2.412	EHI_004600 |	hydroxylamine reductase, putative | location=DS571181:80082-81701(+) | length=539 | sequence_SO=supercontig | SO=protein_coding	0	99	DISQIVEQVFIQR			-0.00846815	1573.84	1574.85	1573.85	1574.85	1	9	1.H1.2.1.2
1.39	1.39	13.4	8.497	4.248	EHI_121780 |	enhancer binding protein-1 | location=DS571276:14324-15244(-) | length=306 | sequence_SO=supercontig | SO=protein_coding	1.38722	99	AIAEMDNFEVEGR			-0.0148562	1479.65	1480.66	1479.67	1480.67	1	9	1.C21.2.1.4
1.39	1.39	13.4	8.497	4.248	EHI_121780 |	enhancer binding protein-1 | location=DS571276:14324-15244(-) | length=306 | sequence_SO=supercontig | SO=protein_coding	0	98.74	AIAEMDNFEVEGR			-0.0237674	1479.64	1480.65	1479.67	1480.67	1	8	1.C20.2.1.4
1.39	1.39	13.4	8.497	4.248	EHI_121780 |	enhancer binding protein-1 | location=DS571276:14324-15244(-) | length=306 | sequence_SO=supercontig | SO=protein_coding	0	59.74	AIAEMDNFEVEGR			-0.0205935	1479.65	1480.65	1479.67	1480.67	1	6	1.C22.2.1.7
1.39	1.39	13.4	8.497	4.248	EHI_121780 |	enhancer binding protein-1 | location=DS571276:14324-15244(-) | length=306 | sequence_SO=supercontig | SO=protein_coding	0	93.68	AIAEMNNFEVEGR	Deamidated(N)@7		-0.0148562	1479.65	1480.66	1479.67	1480.67	1	9	1.C21.2.1.4
1.39	1.39	13.4	8.497	4.248	EHI_121780 |	enhancer binding protein-1 | location=DS571276:14324-15244(-) | length=306 | sequence_SO=supercontig | SO=protein_coding	0	93.51	AIAEMNNFEVEGR	Deamidated(N)@6		-0.0237674	1479.64	1480.65	1479.67	1480.67	1	8	1.C20.2.1.4
1.39	1.39	13.4	8.497	4.248	EHI_121780 |	enhancer binding protein-1 | location=DS571276:14324-15244(-) | length=306 | sequence_SO=supercontig | SO=protein_coding	0	35.5	AIAEMNNFEVEGR	Deamidated(N)@7		-0.0205935	1479.65	1480.65	1479.67	1480.67	1	6	1.C22.2.1.7
1.37	1.37	16.11	7.583	7.583	EHI_161070 |	hypothetical protein | location=DS571228:50430-51065(-) | length=211 | sequence_SO=supercontig | SO=protein_coding	1.36653	99	ELVESEVLETINEHLK			-0.0623088	1880.91	1881.92	1880.97	1881.98	1	7	1.G16.2.1.4
1.37	1.37	16.11	7.583	7.583	EHI_161070 |	hypothetical protein | location=DS571228:50430-51065(-) | length=211 | sequence_SO=supercontig | SO=protein_coding	0	99	ELVESEVLETINEHLK			-0.0772014	1880.9	1881.9	1880.97	1881.98	1	7	1.G15.2.1.4
1.37	1.37	16.11	7.583	7.583	EHI_161070 |	hypothetical protein | location=DS571228:50430-51065(-) | length=211 | sequence_SO=supercontig | SO=protein_coding	0	98.6	ELVESEVLETINEHLK			-0.0627971	1880.91	1881.92	1880.97	1881.98	1	6	1.G17.2.1.7
1.18	1.18	4.84	2.057	0.8469	EHI_083620 |	hypothetical protein | location=DS571388:7731-12692(+) | length=1653 | sequence_SO=supercontig | SO=protein_coding	1.13668	99	AITEYIEAIDDALR			-0.00425084	1591.8	1592.81	1591.81	1592.82	1	10	1.G24.2.1.2
1.18	1.18	4.84	2.057	0.8469	EHI_083620 |	hypothetical protein | location=DS571388:7731-12692(+) | length=1653 | sequence_SO=supercontig | SO=protein_coding	0.0467237	50.52	FADIAGDLCSAGLQIAEDMR	Carbamidomethyl(C)@9		-0.0428902	2151.95	2152.96	2151.99	2153	1	5	1.H4.2.1.4
1.18	1.18	4.84	2.057	0.8469	EHI_083620 |	hypothetical protein | location=DS571388:7731-12692(+) | length=1653 | sequence_SO=supercontig | SO=protein_coding	0	98.94	AITEYIEAIDDALR			-0.009744	1591.8	1592.81	1591.81	1592.82	1	8	1.H1.2.1.1
1.18	1.18	4.84	2.057	0.8469	EHI_083620 |	hypothetical protein | location=DS571388:7731-12692(+) | length=1653 | sequence_SO=supercontig | SO=protein_coding	0	75.16	AITEYIEAIDDALR			-0.00888951	1591.8	1592.81	1591.81	1592.82	1	6	1.H2.2.1.2
1.14	1.14	6.726	6.726	3.139	EHI_140740 |	hypothetical protein | location=DS571243:45279-46619(+) | length=446 | sequence_SO=supercontig | SO=protein_coding	0.879426	98.42	DFSGVYNAVLNEMR			-0.0669059	1613.68	1614.69	1613.75	1614.76	1	7	1.G6.2.1.4
1.14	1.14	6.726	6.726	3.139	EHI_140740 |	hypothetical protein | location=DS571243:45279-46619(+) | length=446 | sequence_SO=supercontig | SO=protein_coding	0.264401	88.76	SFVPEIDNFVNQPFFK			0.000108034	1926.95	1927.96	1926.95	1927.96	1	5	1.G22.2.1.3
1.14	1.14	6.726	6.726	3.139	EHI_140740 |	hypothetical protein | location=DS571243:45279-46619(+) | length=446 | sequence_SO=supercontig | SO=protein_coding	0	40.18	DFSGVYNAVLNEMR			-0.0622673	1613.69	1614.7	1613.75	1614.76	1	5	1.G5.2.1.3
1.04	1.04	8.603	3.799	2.57	EHI_178470 |	hypothetical protein | location=DS571154:17840-20527(+) | length=895 | sequence_SO=supercontig | SO=protein_coding	0.721246	97.65	SLAQAIPTVCEQALSITSLPFSR	Carbamidomethyl(C)@10		0.00273435	2488.3	2489.31	2488.3	2489.31	1	6	1.G23.2.1.3
1.04	1.04	8.603	3.799	2.57	EHI_178470 |	hypothetical protein | location=DS571154:17840-20527(+) | length=895 | sequence_SO=supercontig | SO=protein_coding	0.317855	91.31	GLWYTFVGDGR			-0.00223551	1269.61	1270.62	1269.61	1270.62	1	7	1.E24.2.1.7
1.04	1.04	8.603	3.799	2.57	EHI_178470 |	hypothetical protein | location=DS571154:17840-20527(+) | length=895 | sequence_SO=supercontig | SO=protein_coding	0	62.33	GLWYTFVGDGR			-0.00650797	1269.61	1270.62	1269.61	1270.62	1	6	1.F1.2.1.9
0.96	0.96	16.52	8.709	4.805	EHI_105210 |	hypothetical protein, conserved | location=DS571204:33386-34387(-) | length=333 | sequence_SO=supercontig | SO=protein_coding	0.521434	99	SDFTNLIYEFPAVSTK	Protein Terminal Acetyl@N-term	cleaved M-S@N-term	-0.0231405	1872.89	1873.9	1872.91	1873.92	1	9	1.G19.2.1.4
0.96	0.96	16.52	8.709	4.805	EHI_105210 |	hypothetical protein, conserved | location=DS571204:33386-34387(-) | length=333 | sequence_SO=supercontig | SO=protein_coding	0.441291	94.69	EVLYQTELPEVLK			-0.0714341	1559.77	1560.78	1559.84	1560.85	1	7	1.E10.2.1.9
0.96	0.96	16.52	8.709	4.805	EHI_105210 |	hypothetical protein, conserved | location=DS571204:33386-34387(-) | length=333 | sequence_SO=supercontig | SO=protein_coding	0	98.6	SDFTNLIYEFPAVSTK	Protein Terminal Acetyl@N-term	cleaved M-S@N-term	-0.00519614	1872.91	1873.92	1872.91	1873.92	1	7	1.G20.2.1.4
0.9	0.9	15.75	15.75	15.75	EHI_087570 |	endoribonuclease L-PSP, putative | location=DS571173:37118-37501(+) | length=127 | sequence_SO=supercontig | SO=protein_coding	0.90309	98.67	DFGVFNGIYAEAFGNHKPAR			-0.083378	2208.99	2209.99	2209.07	2210.08	1	6	1.G7.2.1.7
0.9	0.9	15.75	15.75	15.75	EHI_087570 |	endoribonuclease L-PSP, putative | location=DS571173:37118-37501(+) | length=127 | sequence_SO=supercontig | SO=protein_coding	0	98.44	DFGVFNGIYAEAFGNHKPAR			-0.092167	2208.98	2209.99	2209.07	2210.08	1	6	1.G6.2.1.10
[truncated: 54 more rows]

## Sheet: MALDI Rep 3
Peptide summary from LC-MALDI-MS/MS Repetition 3
[truncated: 758 more rows]

## Sheet: ESI Rep 1
Peptide summary from LC-ESI-MS/MS Repetition 1
[truncated: 1,993 more rows]

## Sheet: ESI Rep 2
Peptide summary from LC-ESI-MS/MS Repetition 2
[truncated: 1,820 more rows]
