# Supplementary material for: Proteome analysis of excretory-secretory proteins of Entamoeba histolytica HM1:IMSS via LC–ESI–MS/MS and LC–MALDI–TOF/TOF
Source: Clin Proteomics. 2016 Nov 22;13:33. doi: 10.1186/s12014-016-9135-8 (PMC5120466; doi:10.1186/s12014-016-9135-8)
Supplement: Supplementary file 4 — Additional file 4. De novo peptides from ESI. [file 12014_2016_9135_MOESM4_ESM.xlsx]

## Sheet: de novo rep 1
Peptide	Tag Length	ALC (%)	length	m/z	z	RT	Mass	ppm	local confidence (%)	mode		Note:
LLDVLR	6	98	6	364.737	2	30.25	727.459	0	99 99 99 98 99 99	CID		Peptide	: Detected peptide sequence
LAAAQAQLR	9	97	9	471.28	2	18.21	940.545	-0.5	96 98 99 100 98 99 94 98 98	CID		Tag Length	: Detected peptide length based on amino acid count
VM(+15.99)NDKMMER	9	97	9	585.258	2	26.79	1168.5	-2.5	94 97 98 99 99 99 98 99 96	CID		ALC (%)	: Average length confidence
LAAAQAQLR	9	97	9	471.28	2	18.25	940.545	-0.2	96 98 100 99 98 99 90 97 98	CID		RT	: Retention time
LLNNQEPR	8	97	8	492.266	2	15.64	982.52	-2.4	97 98 97 96 96 99 98 97	CID		local confidence (%)	: Confidence level of the detected peptides in each counted spectrum
LLTQLYGER	9	97	9	546.806	2	29.68	1091.6	-0.5	98 97 99 97 99 98 90 99 97	CID		mode	: type of fragmentation
VFNDQMMER	9	97	9	585.257	2	26.75	1168.5	-0.3	94 97 97 99 97 99 98 99 92	CID
LLNNQEPR	8	97	8	492.267	2	15.17	982.52	-1.1	97 98 97 96 95 99 97 96	CID
VLGTSGNNHQVC(+57.02)K	13	96	13	707.349	2	14.34	1412.68	-0.3	92 98 98 99 99 97 97 97 98 98 99 90 95	CID
SYNGDLEAR	9	96	9	512.738	2	18.76	1023.46	-0.6	93 93 98 98 98 99 99 98 95	CID
SYNGDLEAR	9	96	9	512.738	2	18.72	1023.46	-1.4	93 93 98 97 98 98 99 98 93	CID
APTQQQEEALMR	12	96	12	701.343	2	23.17	1400.67	-0.8	93 96 96 97 98 98 100 100 99 99 93 89	CID
LSVLDR	6	96	6	351.711	2	22.74	701.407	0.8	95 95 99 97 96 96	CID
KLDLVADK	8	96	8	451.271	2	20.37	900.528	0.2	96 99 98 98 97 97 98 87	CID
FFESVGGLTR	10	96	10	556.79	2	31.45	1111.57	0	96 97 100 99 99 96 88 98 96 94	CID
LPTWEASK	8	96	8	466.247	2	24.94	930.481	-2.4	99 96 96 95 99 93 96 95	CID
LGYVDR	6	96	6	361.696	2	18.18	721.376	1.1	95 90 99 98 97 97	CID
VLAC(+57.02)LGETEAQR	12	96	12	673.84	2	24.32	1345.67	-0.6	88 97 99 97 99 98 100 99 100 96 88 92	CID
FFESVGGLTR	10	95	10	556.79	2	31.9	1111.57	-1.3	96 95 100 99 99 95 87 98 97 94	CID
LGEYGFQNALLVR	13	95	13	740.402	2	39.67	1478.79	1.1	81 82 98 99 99 99 98 98 99 100 100 97 95	CID
VPEDC(+57.02)NLLC(+57.02)AVC(+57.02)K	13	95	13	789.358	2	32.07	1576.7	-1.9	93 95 99 98 96 96 98 99 97 96 95 87 95	CID
LEKEVTVESLK	11	95	11	637.863	2	22.5	1273.71	-0.6	88 98 99 100 99 98 98 99 93 92 91	CID
APTQQQEEALMR	12	95	12	701.343	2	23.23	1400.67	-0.4	93 96 95 90 98 98 100 100 99 99 93 89	CID
THLKENLER	9	95	9	570.312	2	13.67	1138.61	-0.8	93 97 100 98 99 89 94 99 93	CID
TLEELLK	7	95	7	423.252	2	31.03	844.49	0	93 96 100 99 97 97 86	CID
LFLVSDR	7	95	7	425.245	2	28.43	848.476	0.3	91 95 99 98 94 95 96	CID
VPEDC(+57.02)NLLC(+57.02)AVC(+57.02)K	13	95	13	789.361	2	32.05	1576.7	2	90 94 98 99 97 97 98 99 96 96 96 88 94	CID
AEWLK	5	95	5	323.682	2	21.74	645.349	0.2	91 98 96 97 96	CID
LTDNMALAASR	11	95	11	581.798	2	24.48	1161.58	-0.1	90 94 97 94 94 97 99 99 99 95 93	CID
THLKENLER	9	95	9	570.312	2	13.71	1138.61	-0.3	93 97 100 98 99 91 92 98 92	CID
LGWLEK	6	95	6	373.216	2	28.33	744.417	0	94 89 97 97 99 97	CID
KDGVYEEVKK	10	95	10	398.883	3	15.49	1193.63	-1.1	92 98 92 96 97 100 99 98 98 82	CID
MFNAVER	7	95	7	433.714	2	22.74	865.412	1	89 98 97 97 97 98 90	CID
LVLVYR	6	95	6	381.747	2	28.13	761.48	0.2	90 92 99 96 96 98	CID
LGYVDR	6	95	6	361.695	2	18.16	721.376	0.6	94 90 98 98 97 95	CID
GSLDELEK	8	95	8	445.727	2	21.24	889.439	0.1	79 94 98 98 99 97 100 99	CID
AEWLK	5	95	5	323.682	2	21.7	645.349	-0.1	90 97 95 98 96	CID
VLAC(+57.02)LGETEAQR	12	95	12	673.84	2	23.89	1345.67	-0.6	85 96 98 97 99 98 100 99 100 95 89 87	CID
TLLEEWLAK	9	95	9	551.812	2	42.16	1101.61	2.6	92 96 99 99 97 91 96 95 93	CID
TLENHQDYQAR	11	95	11	687.822	2	15.66	1373.63	-1.5	88 96 100 97 98 96 97 98 95 93 89	CID
KLDLVADK	8	95	8	451.271	2	20.41	900.528	-0.7	97 97 99 98 97 96 97 80	CID
LNTEEDMEK	9	95	9	554.745	2	17.06	1107.48	-0.2	88 90 97 100 99 97 94 98 94	CID
LLEVLESK	8	95	8	465.779	2	28.95	929.543	-0.4	97 97 99 97 96 96 90 89	CID
TLDLGNYHLK	10	95	10	587.316	2	31.24	1172.62	-1.2	89 93 98 99 95 96 96 96 96 92	CID
GSLDELEK	8	95	8	445.727	2	21.28	889.439	0.2	77 93 98 98 99 98 100 99	CID
LGYVDR	6	95	6	361.695	2	18.6	721.376	0.5	94 89 98 98 97 96	CID
SLGVNDSTLEER	12	95	12	660.326	2	26.31	1318.64	0.4	82 89 97 99 98 99 98 97 99 100 98 86	CID
FLNTFEK	7	95	7	449.737	2	26.39	897.46	0	95 97 97 96 89 96 94	CID
SLGVNDSTLEER	12	95	12	660.326	2	25.87	1318.64	1	79 88 97 99 98 99 98 98 99 100 98 88	CID
DPGTGENMFFGEYLK	15	95	15	852.884	2	43.5	1703.75	2	91 95 90 95 96 99 98 99 99 99 96 99 92 91 86	CID
VMDVLKR	7	95	7	430.754	2	21.23	859.495	-0.7	90 95 99 98 98 93 92	CID
TLLEEWLAK	9	95	9	551.811	2	41.7	1101.61	0.5	86 95 99 99 98 94 95 94 93	CID
HKVEVAYEDK	10	95	10	609.31	2	15.33	1216.61	-2.7	82 93 99 99 97 97 97 100 95 91	CID
FLNTFEK	7	95	7	449.738	2	26.35	897.46	0.9	95 97 97 95 90 96 95	CID
YLYELAR	7	95	7	464.25	2	28.87	926.486	-0.4	88 92 98 99 97 96 95	CID
TSESGELHGLTTEDK	15	95	15	802.375	2	22.45	1602.74	-0.7	68 91 98 98 95 99 99 99 97 99 99 99 100 93 90	CID
SSKDEDMLTLVEADYK	16	95	16	922.435	2	38.23	1842.86	0.1	80 95 94 94 98 99 99 99 99 100 100 100 98 98 89 77	CID
FNGGHSGVDLQHQR	14	95	14	776.374	2	17.13	1550.73	0.1	79 93 95 96 99 99 93 97 99 100 99 99 90 93	CID
TLGAYFLNEEEK	12	95	12	707.348	2	34.76	1412.68	-1.1	84 95 93 98 99 99 99 96 99 97 96 85	CID
TLENHQDYQAR	11	95	11	687.823	2	15.17	1373.63	-0.9	89 96 99 97 99 97 97 97 94 92 87	CID
KNEHESNEQVAEK	13	95	13	771.365	2	26.81	1540.71	2.6	69 88 97 99 100 99 97 99 98 99 99 98 91	CID
LTAAFGGLEEFK	12	95	12	641.838	2	39.22	1281.66	0.6	91 94 99 99 99 95 85 95 99 99 93 92	CID
AEWLK	5	95	5	323.681	2	22.19	645.349	-0.4	88 97 97 98 94	CID
TPQLLSK	7	94	7	393.74	2	18.49	785.465	0.2	97 97 96 98 97 94 84	CID
WLNETVLR	8	94	8	515.786	2	32.26	1029.56	-2.8	85 93 96 99 93 94 99 98	CID
LTDNMALAASR	11	94	11	581.798	2	24.53	1161.58	0	89 94 97 95 93 93 99 99 99 95 91	CID
LPNFETPER	9	94	9	551.78	2	28.02	1101.55	0.5	97 95 97 99 99 97 83 97 89	CID
KVEC(+57.02)VTC(+57.02)TEQR	11	94	11	705.328	2	14.6	1408.64	-2.1	88 95 100 97 98 98 96 97 100 88 88	CID
SVLGTSGNNHQVC(+57.02)K	14	94	14	750.864	2	16.45	1499.72	-1.2	85 89 98 97 99 97 90 95 96 99 98 99 89 95	CID
LGYVDR	6	94	6	361.695	2	18.65	721.376	0.5	93 88 98 98 97 94	CID
EAAENKEGQLR	11	94	11	622.814	2	16.38	1243.62	-1.8	95 88 99 100 98 96 99 94 98 98 79	CID
ETLEFHHDK	9	94	9	578.274	2	17.3	1154.54	-1.4	97 95 99 99 98 98 96 95 75	CID
GWGVMASHR	9	94	9	500.743	2	23.25	999.471	0.5	76 95 98 99 99 96 94 98 96	CID
YGMGMVVVR	9	94	9	506.258	2	32.08	1010.5	-1.8	90 90 99 98 99 99 99 99 79	CID
ETLEFHHDK	9	94	9	578.274	2	17.34	1154.54	-1.2	97 95 99 99 98 98 96 95 74	CID
LLTQLYEGR	9	94	9	546.806	2	29.64	1091.6	-0.8	98 97 98 96 99 97 95 76 95	CID
LTDNMALAASR	11	94	11	581.798	2	24.05	1161.58	0.2	89 93 94 97 93 93 99 99 98 94 92	CID
VTGLDWAAQSNR	12	94	12	659.33	2	29.4	1316.65	-1	80 93 95 99 99 99 99 99 98 98 87 90	CID
FNGGHSGVDLQHQR	14	94	14	776.374	2	17.15	1550.73	-0.9	79 93 93 95 99 99 93 97 99 100 99 99 90 92	CID
KVEC(+57.02)VTC(+57.02)TEQR	11	94	11	705.328	2	14.65	1408.64	-1.6	89 95 100 92 98 98 96 97 99 88 89	CID
LVLVYR	6	94	6	381.747	2	28.17	761.48	0	91 93 99 97 92 95	CID
ALDGNTTVNTSK	12	94	12	610.808	2	16.33	1219.6	-2	84 96 98 97 97 98 98 98 98 93 89 87	CID
AKLEDELAK	9	94	9	508.783	2	19.43	1015.55	-3.6	91 95 99 99 98 98 93 93 85	CID
C(+57.02)PASC(+57.02)SSGCSYDSSK	15	94	15	798.292	2	15	1594.57	-0.6	73 95 99 99 99 99 99 94 97 98 99 99 94 89 85	CID
LTTEEELKR	9	94	9	559.805	2	16.54	1117.6	-1.6	90 95 98 99 99 99 93 92 83	CID
LGWLEK	6	94	6	373.216	2	28.36	744.417	0.6	94 87 95 95 98 97	CID
LSVLDR	6	94	6	351.711	2	22.77	701.407	0.8	93 94 94 94 95 95	CID
YGMGMVVVR	9	94	9	506.259	2	32.03	1010.5	-1.2	90 90 99 98 99 99 99 98 78	CID
LLNNQEPR	8	94	8	492.266	2	15.58	982.52	-2	96 98 96 86 85 99 97 97	CID
LAAAQAQLR	9	94	9	471.28	2	18.69	940.545	-0.5	91 95 99 99 96 97 88 91 94	CID
YALTMK	6	94	6	363.697	2	23.9	725.378	0.6	92 97 99 96 95 87	CID
HM(+15.99)LEKLPK	8	94	8	506.284	2	26.69	1010.56	-4.7	91 95 98 98 95 99 96 82	CID
C(+57.02)PASC(+57.02)SSC(+57.02)SYDSSK	14	94	14	798.292	2	14.55	1594.57	-0.4	74 94 99 99 98 99 98 94 97 99 99 94 90 85	CID
ALDGNTTVNTSK	12	94	12	610.808	2	15.89	1219.6	-2	85 96 98 97 97 98 98 98 98 93 88 86	CID
SGGVTVSHLR	10	94	10	506.78	2	17.7	1011.55	-0.7	88 90 94 99 99 97 98 99 99 78	CID
DNNDSSLFYSLR	12	94	12	715.831	2	37.52	1429.65	0.4	75 89 96 98 99 98 99 99 99 98 92 90	CID
YGMGMVVVR	9	94	9	506.259	2	31.58	1010.5	-0.9	89 89 99 98 99 99 99 98 78	CID
TLLGVSHK	8	94	8	427.758	2	16.57	853.502	0.2	92 97 99 92 95 89 94 97	CID
LFEYYGAADAER	12	94	12	702.825	2	30.43	1403.64	-0.7	87 93 100 99 99 96 99 99 99 91 95 75	CID
GWGVMASHR	9	94	9	500.743	2	23.28	999.471	0.5	74 95 98 99 99 96 94 98 96	CID
VLAC(+57.02)LGETEAQR	12	94	12	673.839	2	23.86	1345.67	-1.4	85 90 95 96 99 97 100 99 99 94 84 91	CID
LALNVDDEVYDK	12	94	12	697.345	2	31.33	1392.68	-0.7	89 95 96 97 99 99 98 99 98 92 88 82	CID
LPGC(+57.02)LLC(+57.02)SDDDTLC(+57.02)YK	16	94	16	965.424	2	35.87	1928.83	0.8	91 92 82 90 99 100 98 95 96 99 99 99 99 91 85 90	CID
YGMGMVVVR	9	94	9	506.259	2	31.53	1010.5	-1.2	89 90 99 98 99 99 99 98 77	CID
QNEHESNEKVAEK	13	94	13	771.365	2	26.76	1540.71	1.9	62 87 99 98 100 99 98 99 98 99 99 98 89	CID
LVNELTEFAK	10	94	10	582.319	2	34.79	1162.62	0.1	95 92 98 99 98 98 98 95 91 77	CID
TLENHQDYQAR	11	94	11	687.822	2	15.62	1373.63	-1.7	89 97 100 97 99 97 97 97 93 89 82	CID
LLDVLR	6	94	6	364.737	2	30.21	727.459	0	98 97 94 87 92 96	CID
LLTSLEQK	8	94	8	466.276	2	22.08	930.539	-1	98 98 98 95 97 97 94 77	CID
VFGWENPLLVWR	12	94	12	758.412	2	39.04	1514.8	4.1	81 93 94 97 99 97 86 94 99 99 95 94	CID
RVDSEDLPLNVSR	13	94	13	750.391	2	33.27	1498.77	-4.7	77 92 92 98 100 99 99 94 96 96 96 94 90	CID
LDYVLK	6	94	6	375.723	2	25.36	749.432	0	94 95 98 95 96 86	CID
TVEDLSHFLQEK	12	94	12	723.367	2	34.19	1444.72	0.4	76 92 98 98 99 98 98 98 99 97 96 80	CID
LFEYYGAADAER	12	94	12	702.825	2	30.87	1403.64	-0.5	89 95 100 99 99 97 99 99 99 90 93 70	CID
MAAETYQC(+57.02)LK	10	94	10	607.78	2	23.83	1213.55	-1.1	85 94 99 100 98 97 95 92 91 90	CID
LGEYGFQNALLVR	13	94	13	740.402	2	39.14	1478.79	1.1	76 78 97 99 96 98 97 97 98 100 100 95 90	CID
QLAKLAER	8	94	8	464.781	2	17.5	927.55	-2.7	77 95 98 98 98 93 98 94	CID
LDEEFSNKDK	10	94	10	612.79	2	17.36	1223.57	-1.7	92 95 100 99 97 96 88 94 90 88	CID
HDLDVSVK	8	94	8	456.743	2	18.64	911.471	-0.8	97 96 97 95 96 97 98 75	CID
TLLEEWLAK	9	94	9	551.812	2	42.21	1101.61	2.4	82 93 99 99 99 94 95 93 92	CID
VLGTSGNNHQVC(+57.02)K	13	94	13	707.348	2	14.3	1412.68	-0.8	89 97 94 99 99 89 89 90 98 98 99 88 95	CID
GSLDELEK	8	94	8	445.727	2	20.81	889.439	-0.4	70 92 97 98 99 98 99 97	CID
EMDAKKGHQR	10	94	10	600.298	2	16.95	1198.59	-4.4	97 96 99 99 99 99 97 99 94 61	CID
YVMDMEFDDKR	11	94	11	724.812	2	31.13	1447.61	-0.8	85 92 98 99 98 99 93 92 95 92 90	CID
NAC(+57.02)NSVLLK	9	94	9	509.771	2	21.32	1017.53	-0.8	80 94 95 97 98 98 99 99 85	CID
VGLNGFGR	8	94	8	410.228	2	26.47	818.44	0.6	92 91 99 98 97 98 94 82	CID
VPEDC(+57.02)NLLC(+57.02)AVC(+57.02)K	13	94	13	789.359	2	42.78	1576.7	-0.9	90 92 98 97 94 95 97 98 96 95 94 82 90	CID
SVLGTSGNNHQVC(+57.02)K	14	93	14	750.864	2	16.91	1499.72	-1.2	78 82 98 97 99 99 93 95 94 99 98 99 89 96	CID
LLTEFLLK	8	93	8	488.808	2	39.85	975.6	0.2	98 98 97 98 92 94 97 76	CID
DC(+57.02)VNEQC(+57.02)LPR	10	93	10	645.781	2	22.19	1289.55	-1	80 90 99 98 99 96 96 99 90 92	CID
C(+57.02)PASC(+57.02)SSC(+57.02)SYDSSK	14	93	14	798.291	2	14.51	1594.57	-0.9	74 94 99 99 98 97 93 94 97 99 99 95 90 86	CID
STTSHLFK	8	93	8	460.745	2	17.16	919.476	-1.1	88 93 96 95 93 94 96 95	CID
LTTEEELRK	9	93	9	559.806	2	16.57	1117.6	-1.1	95 96 99 100 100 99 94 81 82	CID
DPGTGENMFFGEYLK	15	93	15	852.883	2	43.96	1703.75	1	71 89 84 98 96 99 98 99 99 99 98 100 94 94 89	CID
TLGAYFLNEEEK	12	93	12	707.349	2	35.22	1412.68	0.3	86 90 83 93 99 99 99 96 99 98 96 85	CID
LDTELDANDMK	11	93	11	632.79	2	26.06	1263.57	0.8	86 94 99 100 99 99 98 96 99 93 69	CID
SHC(+57.02)LAEVEK	9	93	9	536.757	2	15.58	1071.5	-1.8	90 95 97 99 98 99 94 98 74	CID
MPEGLMEEVKK	11	93	11	645.825	2	27.71	1289.64	-1.1	90 94 100 95 98 97 99 99 96 93 69	CID
LLTSLEQK	8	93	8	466.276	2	22.11	930.539	-0.7	98 98 98 94 96 97 92 76	CID
YNQLMR	6	93	6	412.708	2	19.28	823.401	-0.1	90 89 92 96 97 98	CID
VLDPLADVSAEYYK	14	93	14	791.905	2	40.88	1581.79	1.5	77 84 89 94 97 98 98 98 97 97 99 96 93 93	CID
LANQTEEVVAAQLK	14	93	14	757.414	2	30.87	1512.81	-0.3	83 93 91 97 99 99 98 99 99 100 99 98 93 63	CID
LETEALLNLGER	12	93	12	679.37	2	38.77	1356.72	0	67 84 95 99 99 100 99 97 99 96 97 91	CID
LKELFEEER	9	93	9	596.813	2	25.11	1191.61	-2.3	81 88 99 99 98 99 99 97 82	CID
LNTEEDMEK	9	93	9	554.744	2	17.05	1107.48	-0.9	86 88 98 99 98 92 92 97 92	CID
THLKENELR	9	93	9	570.312	2	14.19	1138.61	-0.3	90 95 99 98 99 88 90 90 94	CID
TC(+57.02)VADESHAGC(+57.02)EK	13	93	13	732.298	2	13.38	1462.58	-0.7	82 92 99 99 99 100 99 99 98 89 93 96 71	CID
MFNAVER	7	93	7	433.713	2	22.28	865.412	0	92 96 97 96 94 96 83	CID
LVNELTEFAK	10	93	10	582.319	2	34.32	1162.62	-0.3	91 88 97 99 99 99 98 96 93 75	CID
YLC(+57.02)DNQDTLSSK	12	93	12	722.324	2	19.86	1442.63	-0.4	87 91 97 99 97 96 98 96 98 97 95 71	CID
YLYELAR	7	93	7	464.25	2	28.83	926.486	0.2	89 92 96 98 96 94 90	CID
QLAKLAER	8	93	8	464.781	2	17.46	927.55	-3	76 94 96 98 98 94 99 94	CID
LPDDTFLLDR	10	93	10	602.815	2	36.31	1203.61	1.9	95 93 96 98 97 92 94 95 93 82	CID
LC(+57.02)VLHEK	7	93	7	449.744	2	18.21	897.474	0.2	90 91 99 97 95 99 83	CID
LANQTEEVVAAQLK	14	93	14	757.414	2	30.91	1512.81	-0.6	82 92 91 97 99 99 98 99 99 100 99 99 94 63	CID
HFLEQLPK	8	93	8	506.284	2	26.72	1010.55	-0.5	90 93 99 99 92 97 96 82	CID
YMVYLLK	7	93	7	465.262	2	36.7	928.509	0	88 97 98 94 95 97 85	CID
RAASVDAERR	10	93	10	565.807	2	28.28	1129.6	3.1	86 97 99 99 99 98 97 99 88 73	CID
AVEELTTTHK	10	93	10	564.797	2	15.46	1127.58	-3.1	80 92 99 100 99 99 91 93 90 90	CID
LPLVVK	6	93	6	334.738	2	25.28	667.463	-1.4	82 96 98 98 97 89	CID
ESLLAADLR	9	93	9	494.277	2	31.11	986.54	-0.4	88 70 99 100 99 99 97 97 94	CID
LVNELTEFAK	10	93	10	582.319	2	34.74	1162.62	-0.3	93 90 97 99 99 98 98 95 91 75	CID
LDTELDANDMK	11	93	11	632.79	2	26.08	1263.57	0.8	85 93 98 100 99 99 98 96 99 93 68	CID
LFEYYGAADAER	12	93	12	702.825	2	30.91	1403.64	-0.5	90 94 100 99 99 96 98 98 92 90 93 72	CID
TLEELLK	7	93	7	423.253	2	31.07	844.49	0	92 95 99 97 91 95 85	CID
C(+57.02)C(+57.02)TESLVNR	9	93	9	569.752	2	19.17	1137.49	-0.7	71 90 99 99 98 98 96 95 96	CID
VGLNGFGR	8	93	8	410.227	2	26.51	818.44	-1.2	95 93 99 98 96 98 92 76	CID
VPEDC(+57.02)NLLC(+57.02)AVC(+57.02)K	13	93	13	789.358	2	32.52	1576.7	-2	88 90 97 97 95 93 98 98 95 94 93 84 91	CID
LDYLVK	6	93	6	375.723	2	24.79	749.432	-1.3	93 93 97 97 95 84	CID
KPVTDAENC(+57.02)HLAR	13	93	13	755.875	2	16.02	1509.74	-0.8	95 97 99 99 99 99 99 95 95 95 95 86 61	CID
MPC(+57.02)TEDYLSLLLNR	14	93	14	862.92	2	48.51	1723.83	-0.8	85 92 92 99 100 99 99 99 99 100 100 99 88 55	CID
ESLLAADLR	9	93	9	494.277	2	31.15	986.54	0.1	86 71 97 99 99 98 98 97 93	CID
ATETLTGFK	9	93	9	484.259	2	24.63	966.502	0.5	91 96 100 99 99 97 86 94 79	CID
VPELVQK	7	93	7	406.748	2	19.83	811.48	0.7	96 95 99 95 92 90 86	CID
LANQTEEVVAAQLK	14	93	14	757.414	2	31.4	1512.81	-0.4	82 92 91 97 99 99 98 98 99 100 99 98 93 62	CID
LLLEK	5	93	5	308.207	2	20.23	614.4	-0.9	85 99 99 99 85	CID
ALDGNTTVNTSK	12	93	12	610.808	2	16.37	1219.6	-1.8	82 95 98 90 92 98 98 98 98 94 90 87	CID
LHQLTYDQLK	10	93	10	629.842	2	24.82	1257.67	-1.7	95 96 98 99 98 97 96 92 91 72	CID
LYTAGEQEYETEKK	14	93	14	844.904	2	19.41	1687.79	-0.9	91 96 99 98 85 98 91 98 95 99 93 97 85 79	CID
LPNFETPER	9	93	9	551.78	2	28.07	1101.55	-0.1	95 93 97 98 99 97 72 96 91	CID
LAQLQAAGLDAK	12	93	12	599.843	2	26.83	1197.67	0	85 92 92 99 98 99 99 96 99 99 92 68	CID
SGGVTVSHLR	10	93	10	506.78	2	17.23	1011.55	-1.5	88 90 96 99 99 95 95 99 99 72	CID
DC(+57.02)VNEQC(+57.02)LPR	10	93	10	645.782	2	22.71	1289.55	-0.6	77 88 98 97 99 96 96 99 91 91	CID
LEKEVTVESLK	11	93	11	637.864	2	22.97	1273.71	-0.1	72 94 97 100 99 97 97 98 92 91 89	CID
EVGPNEPLTR	10	93	10	556.29	2	20.81	1110.57	-0.7	95 88 97 95 95 99 80 94 97 92	CID
FMNLVESSVGDVLK	14	93	14	769.4	2	45.2	1536.79	-0.1	79 93 97 99 99 100 99 99 98 98 96 95 90 62	CID
LVDEDPQR	8	93	8	486.242	2	15.7	970.472	-2	95 93 98 99 96 80 90 94	CID
TLLNSVSEFK	10	93	10	569.311	2	33.97	1136.61	0.4	89 95 99 97 98 98 95 99 93 70	CID
TYDSYLGDDYVR	12	93	12	733.825	2	31.5	1465.64	-0.2	81 85 99 99 99 99 95 98 98 93 88 83	CID
C(+57.02)PASC(+57.02)SSC(+57.02)SYDSSK	14	93	14	798.292	2	15.05	1594.57	-0.6	72 93 99 99 98 97 92 92 95 97 99 94 90 87	CID
LDYLVK	6	93	6	375.723	2	24.82	749.432	-1.1	94 95 98 97 93 83	CID
AALKEDALQFAYYR	14	93	14	829.931	2	35.57	1657.85	0.6	86 96 97 99 100 99 99 99 98 99 99 93 86 54	CID
YMELAQMVGLK	11	93	11	641.832	2	42.33	1281.65	2.7	84 93 100 100 99 97 98 98 91 93 70	CID
YLAELTGHK	9	93	9	516.28	2	22.77	1030.54	0.2	94 98 99 100 99 96 84 91 78	CID
LPTWEASK	8	93	8	466.247	2	24.98	930.481	-2.2	98 95 90 92 98 89 93 91	CID
LDGEEHFK	8	93	8	487.732	2	20.03	973.451	-0.2	85 82 95 99 98 94 97 95	CID
LAAEDKTTLENLVK	14	93	14	772.929	2	29.18	1543.85	-1.3	82 92 89 97 99 99 99 98 98 99 97 93 82 78	CID
LGEYGFQNALLVR	13	93	13	740.402	2	39.18	1478.79	1.1	71 67 93 98 97 99 98 98 99 100 100 97 94	CID
LEKEVTVESLK	11	93	11	637.864	2	22.93	1273.71	0.2	74 95 97 100 99 96 95 99 92 90 87	CID
AGALC(+57.02)LSR	8	93	8	424.226	2	21.78	846.438	-0.5	77 82 93 99 97 99 99 98	CID
FKDLGEEHFK	10	93	10	417.212	3	22.34	1248.61	-0.3	77 90 98 99 85 98 99 98 95 91	CID
AQLEQELSKK	10	93	10	587.327	2	18.54	1172.64	-0.6	82 87 99 100 98 100 99 97 95 74	CID
LFLVSDR	7	93	7	425.245	2	27.94	848.476	0.4	90 96 99 98 92 85 92	CID
AAAPAATTAQTETK	14	93	14	666.343	2	14.48	1330.67	-0.3	85 88 90 88 97 98 98 96 95 95 96 98 90 86	CID
HTELVEDTSPELSR	14	93	14	806.894	2	23.63	1611.77	0.1	85 95 100 99 99 100 99 98 97 86 96 92 81 73	CID
DVSSTSDNDLC(+57.02)AK	13	93	13	706.303	2	17.64	1410.59	-1.4	78 80 98 99 99 99 98 96 97 99 90 86 90	CID
TPQLLSK	7	93	7	393.74	2	18.53	785.465	0.4	97 96 90 96 97 92 83	CID
LPTWEASK	8	93	8	466.248	2	24.52	930.481	-0.2	97 94 92 92 97 88 94 90	CID
EYLQPEYTEKK	11	93	11	714.356	2	21.41	1426.7	0.2	97 93 99 97 94 99 96 83 98 77 89	CID
HTELVEDTSPELSR	14	93	14	806.894	2	23.61	1611.77	0.3	85 95 100 99 99 100 99 99 98 86 96 91 80 73	CID
YNGVFQEC(+57.02)C(+57.02)QAEDK	14	93	14	874.356	2	25.6	1746.7	0.4	77 90 95 98 98 97 99 95 87 93 96 98 90 86	CID
VPELVQK	7	93	7	406.748	2	19.79	811.48	0.1	95 93 98 95 93 90 86	CID
LPGC(+57.02)LLC(+57.02)SDDDTLC(+57.02)YK	16	92	16	965.424	2	36.3	1928.83	0.6	85 87 79 89 99 99 98 96 97 99 99 99 99 87 83 89	CID
HDMLLGHEAVGQLVK	15	92	15	823.937	2	29.46	1645.86	-0.5	82 94 99 99 100 98 99 100 98 98 85 92 95 86 69	CID
SEWGVGMGHK	10	92	10	544.253	2	22.54	1086.49	0.3	84 95 97 97 98 91 94 90 91 90	CID
ATETLTGFK	9	92	9	484.259	2	24.59	966.502	1.2	90 95 99 96 99 97 85 92 84	CID
RAASVDAERR	10	92	10	565.806	2	27.79	1129.6	2.4	79 95 99 99 99 98 97 99 89 74	CID
LLKMGEQVM(+15.99)GLK	12	92	12	681.877	2	39.7	1361.74	-1.4	95 98 99 99 97 99 95 98 98 80 87 68	CID
VSLTC(+57.02)SGSSNNLGR	14	92	14	726.348	2	21.44	1450.68	-0.7	82 95 98 99 98 99 97 99 98 98 98 99 82 57	CID
VGLDGFGR	8	92	8	410.719	2	28.56	819.424	-0.3	94 93 99 99 94 97 93 72	CID
LMDDEDFNQELR	12	92	12	762.833	2	32.36	1523.66	-3.5	68 83 98 99 100 99 98 97 98 100 94 79	CID
MHNLVLK	7	92	7	427.749	2	20.2	853.484	-0.5	86 92 97 98 97 98 81	CID
TVEDLSHM(+15.99)LKEK	12	92	12	723.367	2	34.16	1444.72	-2	75 90 97 98 99 98 98 98 99 91 95 74	CID
LEKEVTVESLK	11	92	11	637.863	2	22.48	1273.71	-0.6	76 95 98 100 99 95 95 99 90 90 86	CID
DNNDSSLFYSLR	12	92	12	715.831	2	37.96	1429.65	0.5	75 74 92 98 99 98 99 99 99 98 92 90	CID
LGYVDR	6	92	6	361.695	2	19.14	721.376	0.5	91 84 98 97 95 92	CID
LGYVDR	6	92	6	361.695	2	19.1	721.376	0	91 84 97 97 96 91	CID
TLENHQDYQAR	11	92	11	687.822	2	15.2	1373.63	-1.7	87 96 99 96 98 96 97 96 88 88 77	CID
TMNGLPVTVR	10	92	10	544.3	2	29.19	1086.59	-0.1	85 86 96 94 98 91 93 95 95 93	CID
QMSAEQLEYVK	11	92	11	663.323	2	28.08	1324.63	-1.7	59 88 98 99 100 97 99 99 99 93 90	CID
EYLQPEYTKEK	11	92	11	714.356	2	20.93	1426.7	-1	97 94 99 97 95 99 96 79 82 95 86	CID
SVLGTSGDNHQVC(+57.02)K	14	92	14	751.356	2	17.83	1500.7	-0.4	72 78 97 97 99 97 90 95 97 99 98 99 86 93	CID
KPVTDAENC(+57.02)HLAR	13	92	13	755.875	2	15.98	1509.74	-0.7	95 96 98 99 99 99 99 95 88 94 95 86 60	CID
WLGTSGNDHKVC(+57.02)K	13	92	13	751.365	2	16.46	1500.71	0.6	89 97 96 98 95 85 88 90 92 96 98 86 93	CID
LHQLTYDQLK	10	92	10	629.843	2	24.37	1257.67	-0.7	95 96 98 99 97 97 96 90 88 70	CID
WANELK	6	92	6	380.703	2	20.58	759.391	-1	90 96 90 97 95 87	CID
TC(+57.02)VADESHAGC(+57.02)EK	13	92	13	732.298	2	12.92	1462.58	0.1	74 91 99 99 99 99 95 98 98 96 97 95 63	CID
AQLEQELSKK	10	92	10	587.327	2	18.51	1172.64	-0.9	83 87 99 100 97 99 99 96 92 73	CID
LGEYGFQNALLVR	13	92	13	740.403	2	40.19	1478.79	2	71 72 96 94 96 98 97 97 98 100 100 95 90	CID
NNLKWM(+15.99)R	7	92	7	489.251	2	34.48	976.491	-3.5	74 86 98 96 97 98 98	CID
GWGVMASHR	9	92	9	500.743	2	23.7	999.471	0.6	75 94 97 99 99 94 83 96 95	CID
DVSSTSDNDLC(+57.02)AK	13	92	13	706.303	2	17.68	1410.59	-0.6	72 76 98 99 99 99 98 96 97 99 91 88 90	CID
EVTVESLK	8	92	8	452.753	2	22.22	903.491	-0.4	90 79 96 96 99 89 97 95	CID
LSC(+57.02)DTYSSC(+57.02)GGMATGWC(+57.02)K	18	92	18	1020.9	2	20.82	2039.78	0.4	69 88 87 98 99 99 100 99 98 95 86 97 99 99 98 92 81 82	CID
TYDSYLGDDYVR	12	92	12	733.825	2	31.55	1465.64	-0.4	71 76 98 99 99 99 97 99 99 95 91 89	CID
EYLKPEYTQEK	11	92	11	714.355	2	20.9	1426.7	-1.5	97 95 99 99 86 96 95 80 82 96 92	CID
YVLEEAGSSMDK	12	92	12	664.806	2	26.31	1327.6	0.4	90 92 100 100 100 99 97 98 95 87 79 74	CID
C(+57.02)TYC(+57.02)VDGK	8	92	8	501.704	2	16.17	1001.39	-0.8	89 97 99 97 99 98 93 67	CID
AVFDNLKNEEPK	12	92	12	702.36	2	27.16	1402.71	-2.1	81 93 95 98 96 98 97 95 99 99 90 68	CID
LLVKM(+15.99)SK	7	92	7	417.758	2	28.6	833.505	-4.1	96 97 95 91 90 92 85	CID
NDPDAVLEM(+15.99)VKR	12	92	12	701.852	2	36.66	1401.69	-2.3	79 88 95 96 95 98 99 99 97 95 86 81	CID
YMELAQMVGLK	11	92	11	641.829	2	42.81	1281.65	-1.4	85 94 100 99 99 97 98 98 86 90 71	CID
VSLTC(+57.02)SGSSNNLGR	14	92	14	726.349	2	21.42	1450.68	0.5	82 95 97 98 98 99 97 99 98 97 98 99 79 56	CID
KPVTDAENC(+57.02)HLAR	13	92	13	504.252	3	16.41	1509.74	-1	95 93 97 91 90 88 97 92 91 98 98 95 76	CID
EALDLLVEALAK	12	92	12	642.875	2	48.83	1283.73	1.8	88 72 98 99 98 98 99 100 99 98 92 68	CID
ETYGDMADC(+57.02)C(+57.02)EK	12	92	12	739.764	2	21.05	1477.52	-1	87 89 98 96 99 99 99 98 97 86 92 67	CID
SAVEELTTTHK	11	92	11	608.314	2	18.98	1214.61	-0.9	79 91 94 100 100 99 99 93 90 85 86	CID
ATTPDQAQEVHQYLR	15	92	15	878.935	2	26.01	1755.85	0.7	69 76 94 94 95 97 98 96 99 98 99 98 91 91 88	CID
LDEEFSNKDK	10	92	10	612.79	2	17.38	1223.57	-1.7	90 94 100 99 96 93 85 92 88 86	CID
VLAC(+57.02)LGETEAQR	12	92	12	673.84	2	24.81	1345.67	-1.1	82 89 98 96 99 87 98 98 99 93 85 83	CID
ETLEFHHDK	9	92	9	578.275	2	16.87	1154.54	-0.9	94 90 94 97 97 98 95 94 71	CID
LDFAATDLK	9	92	9	497.266	2	30.47	992.518	-0.3	90 93 99 99 97 81 79 96 95	CID
YLC(+57.02)DNQDTLSSK	12	92	12	722.324	2	19.83	1442.63	-0.2	89 92 95 94 91 90 96 96 99 97 96 71	CID
VTGLDWAAQSNR	12	92	12	659.331	2	29.35	1316.65	-0.4	78 91 90 98 99 99 99 99 97 91 82 84	CID
KLTDNMALAASR	12	92	12	645.845	2	23.29	1289.68	-0.3	89 97 98 98 90 92 97 98 95 92 85 76	CID
TLENHQDYQAR	11	92	11	687.822	2	16.1	1373.63	-1.4	85 95 99 97 98 96 96 95 90 86 76	CID
AGMSAEQLEYVK	12	92	12	663.323	2	28.51	1324.63	-0.9	68 77 93 94 98 99 96 98 100 99 93 92	CID
ELTEALLNLGER	12	92	12	679.37	2	38.75	1356.72	0.2	80 69 88 97 99 99 99 95 99 96 96 90	CID
LTFPLVSDRLK	11	92	11	644.886	2	38.56	1287.76	1.5	92 94 95 92 99 98 87 85 92 93 87	CID
LHQLTYDQLK	10	92	10	629.842	2	24.79	1257.67	-1.8	95 96 98 99 98 96 91 90 88 71	CID
YGDQYEQYLNAFK	13	92	13	819.876	2	41.66	1637.74	0.4	79 86 95 97 99 99 91 98 99 99 99 93 65	CID
WLNETVLR	8	92	8	515.787	2	32.29	1029.56	-2.2	87 95 96 99 95 96 93 77	CID
AELDLLVEALAK	12	92	12	642.875	2	48.88	1283.73	1	68 89 97 98 99 100 99 99 98 98 92 69	CID
NAC(+57.02)NSVLLK	9	92	9	509.771	2	21.36	1017.53	-1	79 91 96 96 95 95 98 99 80	CID
APAEM(+15.99)VKLDGK	11	92	11	587.808	2	29.6	1173.61	-3.2	65 97 98 100 99 99 98 99 99 88 72	CID
AALKEDALQFAYYR	14	92	14	829.931	2	35.61	1657.85	0.2	74 93 95 98 100 99 99 99 96 99 99 94 89 56	CID
VAKEEGHAQLAAR	13	92	13	690.373	2	12.69	1378.73	-0.5	81 94 96 100 100 97 98 98 96 99 96 91 52	CID
LPNFETPER	9	92	9	551.78	2	27.59	1101.55	0	96 94 97 98 99 96 65 95 90	CID
SGGVTVSHLR	10	92	10	506.78	2	17.66	1011.55	-0.3	87 77 89 99 97 95 98 99 99 80	CID
LALNVDDEVYDK	12	92	12	697.345	2	32.01	1392.68	-0.8	82 92 95 97 98 99 97 98 96 90 84 76	CID
GNFVGVVSDSTR	12	92	12	619.312	2	28.11	1236.61	-0.8	60 79 93 99 98 99 99 99 98 96 95 91	CID
NVLEPVHEEVEKK	13	92	13	775.414	2	21.7	1548.81	-0.9	79 90 96 100 94 95 95 98 97 93 98 89 72	CID
YDTLVK	6	92	6	369.705	2	19.4	737.396	0	91 95 97 97 95 79	CID
ETLEFHHDK	9	92	9	578.275	2	17.79	1154.54	-0.7	95 85 98 99 97 97 94 93 71	CID
VSLTC(+57.02)SGSSSNLGR	14	92	14	712.843	2	21.94	1423.67	-0.8	82 95 98 96 98 99 96 97 99 99 98 99 77 55	CID
NNLKWM(+15.99)R	7	92	7	489.251	2	34.92	976.491	-3.2	77 86 97 96 96 94 98	CID
LDYLVK	6	92	6	375.723	2	24.34	749.432	-0.2	91 92 97 97 95 80	CID
VLDVVDNAHLVEKAM(+15.99)TK	17	92	17	949.506	2	42.02	1897	-0.2	70 94 94 99 99 99 97 98 99 99 99 100 97 97 78 80 63	CID
VPEDC(+57.02)NLLC(+57.02)AVC(+57.02)K	13	92	13	789.359	2	32.56	1576.7	-1.3	85 89 97 97 94 93 97 98 84 93 94 83 91	CID
M(+15.99)VSFLQKR	8	92	8	512.783	2	34.23	1023.55	-2.4	88 88 98 92 94 92 95 88	CID
LTFPLVSDLKR	11	92	11	644.886	2	38.01	1287.76	1.2	93 95 96 96 99 98 94 91 93 84 72	CID
ALEFGAEGLGLC(+57.02)R	13	92	13	696.85	2	37.56	1391.69	-0.4	68 92 97 98 96 98 100 97 99 98 99 78 76	CID
TSALWR	6	92	6	367.203	2	24.57	732.392	0.6	88 91 97 91 89 94	CID
ENFAGEC(+57.02)LER	10	92	10	612.77	2	25.6	1223.52	0.6	82 66 97 98 95 99 95 98 99 90	CID
TLEELLK	7	92	7	423.253	2	30.59	844.49	0.1	90 94 99 97 88 91 85	CID
YLQMNDDGLGR	11	92	11	641.298	2	27.18	1280.58	-0.6	88 96 98 99 97 98 98 88 98 85 67	CID
TVAENQEGQLR	11	92	11	622.814	2	16.84	1243.62	-1.6	85 94 99 100 97 97 99 88 95 95 63	CID
LVEESLESGK	10	92	10	545.785	2	20.7	1089.56	-0.5	91 89 99 99 97 98 99 95 82 69	CID
TLQHHDLSYEEVK	13	92	13	799.894	2	21.56	1597.77	-0.8	72 93 87 98 99 99 99 98 98 100 99 90 61	CID
QVEC(+57.02)VTC(+57.02)TEKR	11	92	11	705.329	2	15.09	1408.64	-0.3	71 93 99 96 98 97 95 97 99 88 76	CID
EWKEAYC(+57.02)TYELTEK	14	92	14	925.417	2	26.4	1848.82	-2.5	85 88 97 100 99 99 96 97 97 100 98 83 86 61	CID
LTAAFGGLEEFKK	13	92	13	705.885	2	34.57	1409.76	0	90 96 99 99 99 96 80 93 99 99 92 86 66	CID
HKVEVAYEDK	10	92	10	609.31	2	15.38	1216.61	-2.9	83 93 97 93 79 96 96 99 93 89	CID
YLAELTGHK	9	91	9	516.28	2	23.25	1030.54	0.4	93 97 99 99 99 95 80 90 74	CID
DNNDSSLFYSLR	12	91	12	715.831	2	37.5	1429.65	0.2	68 67 96 98 99 98 99 99 99 98 93 89	CID
GMDTHGLQR	9	91	9	507.742	2	16.68	1013.47	-1	74 94 98 99 99 95 98 95 74	CID
QANLDEAAWMSK	12	91	12	682.319	2	31.45	1362.62	0.4	61 88 96 98 98 99 98 98 95 94 88 90	CID
LLAVEPEESAVLEGK	15	91	15	792.43	2	34.41	1582.85	-0.4	96 96 98 98 99 82 96 97 92 92 96 96 93 67 78	CID
TC(+57.02)VADESHAGC(+57.02)EK	13	91	13	732.298	2	13.94	1462.58	-0.5	76 90 99 99 99 100 98 98 97 89 86 95 67	CID
KLASTEPK	8	91	8	437.255	2	26.45	872.497	-2.5	98 98 88 81 87 96 95 93	CID
NDPDAVLEM(+15.99)VKR	12	91	12	701.851	2	37.16	1401.69	-3	78 86 94 96 95 98 99 99 97 95 85 79	CID
KLESLANLK	9	91	9	508.31	2	24.9	1014.61	-1.8	91 95 99 93 89 90 90 97 82	CID
SVLGTSGNNHQVC(+57.02)K	14	91	14	750.864	2	16.88	1499.72	-0.9	72 78 97 90 96 99 88 90 97 99 98 99 88 95	CID
AC(+57.02)EELMK	7	91	7	440.699	2	17.72	879.383	0.2	85 87 99 98 96 95 82	CID
FKDLGEEHFK	10	91	10	417.212	3	22.8	1248.61	0.6	89 95 98 99 94 99 99 96 84 65	CID
TC(+57.02)VADESHAGC(+57.02)EK	13	91	13	732.298	2	13.43	1462.58	-0.8	72 77 99 99 99 100 99 99 98 95 91 95 70	CID
MAEQLSEGLK	10	91	10	553.281	2	23.21	1104.55	-0.8	87 94 100 97 99 97 99 85 91 68	CID
TLLNSVSEFK	10	91	10	569.309	2	33.93	1136.61	-3	81 91 99 96 96 96 94 99 93 71	CID
ALQLYR	6	91	6	382.227	2	24.61	762.439	0.8	80 86 94 98 95 97	CID
SVLGTSGDNHQVC(+57.02)K	14	91	14	751.356	2	17.88	1500.7	-0.3	62 89 95 95 97 97 90 95 96 99 98 98 84 91	CID
DGVYEEVKK	9	91	9	533.774	2	18.55	1065.53	-0.8	90 89 99 99 99 99 91 91 69	CID
TLENHQDYQAR	11	91	11	687.822	2	16.15	1373.63	-1.4	81 94 99 96 98 96 96 95 91 86 77	CID
APAEM(+15.99)VKLDGK	11	91	11	587.808	2	29.56	1173.61	-3.7	66 98 99 100 99 99 97 98 99 85 69	CID
MPC(+57.02)TEDYLSLLLNR	14	91	14	862.921	2	49.56	1723.83	0.5	84 92 91 99 100 99 98 99 99 100 99 98 76 51	CID
AQLEKELSQK	10	91	10	587.327	2	18.97	1172.64	-1.3	80 86 99 100 98 99 98 94 89 73	CID
VDLSQLEQLKAK	12	91	12	686.396	2	40.76	1370.78	0.9	75 81 98 98 97 99 99 97 99 98 94 66	CID
QM(+15.99)EEQDDGC(+57.02)NSEK	13	91	13	793.291	2	11.5	1584.57	0.1	61 90 99 100 97 94 93 96 96 97 93 93 83	CID
LFEYYGAADAER	12	91	12	702.825	2	30.38	1403.64	-0.1	82 91 100 99 99 97 99 98 93 82 89 72	CID
LLQMGEKVM(+15.99)GLK	12	91	12	681.877	2	40.21	1361.74	-0.9	94 97 97 98 95 98 92 97 98 82 88 63	CID
EVGPNEPLTR	10	91	10	556.29	2	21.29	1110.57	-0.5	90 78 95 86 87 98 95 98 98 92	CID
NAC(+57.02)NSVLLK	9	91	9	509.771	2	21.8	1017.53	-1.2	79 91 96 96 93 94 97 98 79	CID
VGLLAELEEVR	11	91	11	614.352	2	42.58	1226.69	2.5	66 69 90 99 99 100 99 100 100 97 90	CID
EGLGTSGNNHKVC(+57.02)K	14	91	14	750.864	2	16.42	1499.72	-1.3	89 56 97 97 99 98 95 88 86 99 99 99 87 94	CID
LQEEGTEVELTGK	13	91	13	716.861	2	24.65	1431.71	-0.7	86 92 100 100 95 98 99 98 99 99 91 69 66	CID
C(+57.02)SGFGDCAMNR	11	91	11	609.228	2	23.36	1216.44	-0.6	71 93 97 99 85 91 92 98 99 92 91	CID
ETLEFHHDK	9	91	9	578.275	2	17.82	1154.54	0.2	94 84 96 98 96 97 95 94 71	CID
RAASVDAERR	10	91	10	565.807	2	28.24	1129.6	4.5	81 95 99 99 99 98 96 96 86 66	CID
LLVTQADPK	9	91	9	492.79	2	21.88	983.565	-0.6	97 97 98 97 86 89 95 93 73	CID
LEEELGNLPYQK	12	91	12	716.868	2	32.51	1431.72	-2.7	83 93 99 99 99 97 97 99 90 92 80 69	CID
YGDQYEKYLNAM(+15.99)K	13	91	13	819.877	2	42.2	1637.74	-0.2	79 86 94 97 99 99 93 94 99 99 98 90 63	CID
TTC(+57.02)LLADLK	9	91	9	517.782	2	32.76	1033.55	1.9	91 90 94 98 99 97 96 93 66	CID
AFLEATALDLK	11	91	11	596.335	2	35.4	1190.65	0.5	86 95 99 100 99 99 96 85 89 89 70	CID
KQTALVELLK	10	91	10	571.86	2	32.65	1141.71	-1.3	76 91 97 96 97 97 99 98 97 68	CID
VGLNGFGR	8	91	8	410.228	2	26	818.44	1.8	94 93 99 98 97 98 88 63	CID
NDPDAVLEM(+15.99)VKR	12	91	12	701.852	2	36.62	1401.69	-1.4	79 88 93 94 95 98 99 100 97 95 84 75	CID
EAEQAVEEANKK	12	91	12	673.333	2	13.99	1344.65	0	93 90 96 80 96 97 99 99 93 89 83 80	CID
YLVSSSHTR	9	91	9	525.273	2	14.72	1048.53	0.4	90 95 99 99 99 92 85 95 70	CID
YNGVFQEC(+57.02)C(+57.02)QAEDK	14	91	14	874.358	2	25.57	1746.7	1.7	69 72 94 98 99 97 99 95 95 97 95 98 89 84	CID
DNNDSSLFYSLR	12	91	12	715.832	2	38.01	1429.65	1.3	69 69 95 98 99 98 99 99 99 94 90 89	CID
LPDDTFLLDR	10	91	10	602.815	2	36.35	1203.61	1.6	94 90 97 97 85 85 95 95 93 82	CID
TLLGVSHK	8	91	8	427.758	2	16.53	853.502	-0.4	90 95 98 89 94 82 90 91	CID
LANQTEEVVAAQLK	14	91	14	757.413	2	31.91	1512.81	-2.4	71 86 88 96 98 98 98 98 99 99 99 97 91 59	CID
THLKENLER	9	91	9	380.543	3	14.11	1138.61	-1.4	90 94 99 96 92 71 84 99 96	CID
VLDPLADVSAEYYK	14	91	14	791.905	2	41.38	1581.79	1.5	65 76 92 97 99 98 99 99 98 99 99 90 84 86	CID
YEEATLEEC(+57.02)CQK	12	91	12	751.81	2	24.02	1501.61	-0.7	62 85 99 98 99 99 100 99 96 94 79 87	CID
HFLEQLPK	8	91	8	506.285	2	27.19	1010.55	0	91 95 99 99 88 94 93 72	CID
YGMLNVEAGLAR	12	91	12	647.335	2	35.26	1292.65	0.7	82 71 98 99 98 99 100 98 93 98 93 67	CID
MLLSNTLEER	10	91	10	603.313	2	30.71	1204.61	-1.1	84 96 99 98 88 90 98 99 96 65	CID
AC(+57.02)FAAAALPK	10	91	10	510.271	2	29.07	1018.53	0.3	74 89 99 99 99 99 98 99 92 66	CID
NNVNLC(+57.02)ESC(+57.02)LLMK	13	91	13	797.873	2	34.37	1593.73	-0.2	74 81 98 98 99 96 99 96 95 97 97 89 68	CID
KWELC(+57.02)ETTNPSK	12	91	12	746.859	2	24.5	1491.7	0.3	83 93 99 99 97 99 98 98 98 84 82 63	CID
VVLAGGDVHTM(+15.99)AKAVK	16	91	16	806.445	2	31.33	1610.88	-3.2	90 92 98 94 85 95 98 99 99 98 98 90 90 91 84 60	CID
ELLQSLNQR	9	91	9	550.806	2	23.5	1099.6	-0.4	89 84 99 97 97 98 94 90 74	CID
LEGEYR	6	91	6	383.69	2	16.7	765.366	-0.4	85 95 89 98 90 90	CID
MPEGLMEEVKK	11	91	11	645.825	2	27.68	1289.64	-0.5	83 90 99 92 98 97 99 98 93 88 68	CID
TLLSQLEQLQAK	12	91	12	686.397	2	40.74	1370.78	1.3	71 87 99 97 96 99 99 95 99 98 91 62	CID
TATPDQAQEVHQYLR	15	91	15	878.935	2	26.5	1755.85	0.3	81 86 90 82 86 96 98 95 99 97 99 97 90 89 84	CID
LDC(+57.02)GGALNTK	10	91	10	524.758	2	17.52	1047.5	0	89 93 96 92 85 95 98 97 90 76	CID
YLQMNDDGLGR	11	91	11	641.297	2	27.14	1280.58	-1.4	86 91 98 99 97 98 97 86 98 86 68	CID
QLFHESNEQVAEK	13	91	13	779.878	2	20.3	1557.74	-0.5	62 75 90 99 100 94 89 99 96 99 95 97 90	CID
QLFHESNEQVAEK	13	91	13	779.878	2	20.34	1557.74	-0.9	65 77 96 98 99 93 88 99 90 96 96 97 92	CID
MFNAVER	7	91	7	433.714	2	22.78	865.412	1.1	80 91 96 97 92 97 86	CID
LEEELGNLPYQK	12	91	12	716.868	2	32.55	1431.72	-2.2	80 92 99 100 99 96 97 98 92 93 81 68	CID
VQMAMDK	7	91	7	411.696	2	17.51	821.378	0.1	88 90 98 95 95 96 76	CID
TC(+57.02)VADESHAGC(+57.02)EK	13	91	13	732.298	2	13.89	1462.58	0.2	76 90 99 99 99 100 98 95 95 85 89 94 68	CID
LLLEK	5	91	5	308.207	2	20.26	614.4	-0.3	82 99 98 99 78	CID
NGVYEEVKK	9	91	9	533.281	2	16.13	1064.55	-2.3	82 87 98 99 99 98 93 92 73	CID
NVLEPVHEEVEKK	13	91	13	775.415	2	21.74	1548.81	0.1	76 84 95 100 91 93 94 98 97 95 99 91 72	CID
LANQTEEVVAAQLK	14	91	14	757.414	2	31.36	1512.81	-1.1	74 87 89 97 95 98 99 99 99 99 99 90 89 62	CID
DSTLLMQLLR	10	91	10	595.335	2	47.94	1188.65	2.2	73 76 97 99 100 96 92 100 100 80	CID
SEDYPYTGSDSTC(+57.02)R	14	91	14	819.322	2	20.91	1636.63	-1.1	68 89 83 98 96 98 98 94 97 98 95 94 87 80	CID
HFLEQLPK	8	91	8	506.284	2	27.15	1010.55	-0.3	91 94 98 99 84 94 96 72	CID
NKENEC(+57.02)AC(+57.02)LNDGYK	14	91	14	857.861	2	18.31	1713.71	-0.6	68 91 99 96 99 95 96 93 98 98 99 74 88 82	CID
SEWGVGMGHK	10	91	10	544.253	2	22.51	1086.49	-0.4	79 93 98 97 98 92 92 86 88 88	CID
DPESEDKYR	9	91	9	569.753	2	15.85	1137.49	-1.6	76 68 98 98 99 97 96 97 92	CID
VMDVLKR	7	91	7	430.755	2	21.27	859.495	0.3	90 95 98 98 98 80 79	CID
ASDC(+57.02)VSLTTK	10	91	10	541.263	2	18.57	1080.51	-0.9	81 91 98 96 93 94 99 99 95 65	CID
LAELMGQSR	9	91	9	502.763	2	26.97	1003.51	-0.2	81 78 98 98 98 91 95 90 90	CID
KWELC(+57.02)ETTNSPK	12	91	12	746.859	2	24.53	1491.7	0.3	82 93 99 98 97 99 99 98 98 89 77 65	CID
HFLEQLPNTVTK	12	91	12	713.888	2	29.57	1425.76	-0.3	86 93 99 99 97 99 85 86 94 95 90 69	CID
KLEELLALAK	10	91	10	564.356	2	34.21	1126.7	0.5	83 95 99 97 93 98 97 99 91 61	CID
VQMAMDK	7	91	7	411.696	2	17.47	821.378	-0.3	89 90 96 93 93 91 85	CID
TLGAYFLNEEEK	12	91	12	707.348	2	34.72	1412.68	-0.3	71 80 90 97 98 99 99 92 97 97 95 79	CID
YNQLMR	6	91	6	412.708	2	19.71	823.401	-0.5	83 88 86 94 98 97	CID
LTGAYFLNEEEK	12	91	12	707.348	2	35.7	1412.68	-0.3	75 70 90 97 98 98 98 93 98 98 96 82	CID
KLAMWPK	7	91	7	437.254	2	26.95	872.494	-0.5	98 98 85 74 91 94 97	CID
VSLTC(+57.02)SGSSNNLGR	14	91	14	726.348	2	21.89	1450.68	-0.8	79 94 97 96 97 98 97 98 97 96 98 98 77 52	CID
QVTLEDVKSYK	11	91	11	655.353	2	16.74	1308.69	-0.5	65 92 98 98 99 97 87 87 97 92 89	CID
NVLEPVHEEVEK	12	91	12	711.367	2	23.88	1420.72	-0.7	78 87 99 100 93 94 94 97 97 91 95 70	CID
VNQHKYHLVK	10	91	10	317.183	4	13.68	1264.7	0.2	92 92 86 84 92 92 92 99 98 84	CID
LLSSDNTLPYLR	12	91	12	696.38	2	34.15	1390.75	0.4	93 93 97 95 94 86 89 97 89 90 90 79	CID
EALDLLVEALAK	12	91	12	642.875	2	49.3	1283.73	0.6	84 67 98 98 97 98 98 99 99 99 90 63	CID
AC(+57.02)EELMK	7	91	7	440.699	2	18.18	879.383	0.2	84 87 99 98 96 95 77	CID
LANQTEEVVAAQLK	14	91	14	757.415	2	31.85	1512.81	0.5	74 87 89 96 98 99 99 98 99 99 99 90 88 59	CID
LLLEK	5	91	5	308.207	2	20.73	614.4	-0.3	79 97 96 98 85	CID
LAQLAER	7	91	7	400.735	2	17.98	799.455	0.3	86 90 97 98 97 98 72	CID
FLNTFEK	7	91	7	449.737	2	25.88	897.46	0.5	88 93 95 91 80 93 96	CID
EKDELEK	7	91	7	445.727	2	21.73	889.439	0.1	82 89 89 93 93 96 94	CID
ETLEFHHDK	9	91	9	578.274	2	16.84	1154.54	-1.4	90 77 95 99 96 97 96 95 73	CID
QLELLER	7	91	7	450.761	2	29.18	899.508	-0.6	59 94 99 99 98 98 90	CID
NVLNQAELDEMMLK	14	91	14	824.409	2	40.79	1646.8	1.3	50 79 92 98 98 99 100 98 96 100 98 92 91 82	CID
HLVDEPQNLLK	11	91	11	653.361	2	28.11	1304.71	-0.7	89 96 98 98 99 73 80 85 96 96 89	CID
KQTALVELLK	10	91	10	571.861	2	32.77	1141.71	-0.4	74 90 97 97 97 96 99 97 96 67	CID
ATEGMVHDYEQR	12	91	12	718.317	2	19.99	1434.62	-1	82 90 97 95 98 97 79 81 97 99 88 89	CID
FDSGVYNAVLNEMR	14	91	14	807.884	2	49.78	1613.75	1.6	62 68 94 94 97 99 98 98 98 100 98 99 90 76	CID
APAEM(+15.99)VKLDGK	11	91	11	587.809	2	29.11	1173.61	-3	61 96 99 100 99 98 97 99 99 85 69	CID
YLVSSSHTR	9	91	9	525.272	2	14.69	1048.53	0.2	93 96 99 99 99 88 86 91 67	CID
LNDWQR	6	91	6	416.209	2	19.05	830.404	0.3	79 82 96 96 95 97	CID
EYEATLEEC(+57.02)CQK	12	91	12	751.81	2	23.98	1501.61	-0.6	85 69 96 98 99 99 100 99 95 89 75 87	CID
YALTMK	6	91	6	363.696	2	23.94	725.378	0.2	90 93 97 94 90 80	CID
DWELLDQFALDK	12	91	12	746.873	2	54.91	1491.72	4.2	54 76 98 97 99 96 94 97 99 99 90 92	CID
VNQLGTLTETFK	12	91	12	675.867	2	34.61	1349.72	0	69 70 97 99 92 96 99 98 99 94 89 88	CID
TC(+57.02)SLLETR	8	91	8	490.247	2	22.31	978.48	-0.7	74 86 98 98 99 99 90 82	CID
VTGVNDSTLEER	12	90	12	660.326	2	26.37	1318.64	0.2	61 65 94 99 98 98 98 97 99 100 97 84	CID
GMDTHGLQR	9	90	9	507.742	2	16.25	1013.47	-1.8	78 95 97 97 99 95 95 85 77	CID
FC(+57.02)SPFSEEDLSRR	13	90	13	815.368	2	31.42	1628.73	-2.9	67 68 97 97 98 98 99 98 95 97 95 83 88	CID
VFC(+57.02)ALLHR	8	90	8	508.279	2	27.72	1014.54	-0.1	87 93 89 98 99 99 98 65	CID
TLKHHHMDHSEVK	13	90	13	799.895	2	21.13	1597.78	-2.2	74 95 95 99 99 97 79 79 89 98 99 89 88	CID
ASTEDEAVAEAMK	13	90	13	676.306	2	26.48	1350.6	-0.5	72 90 91 99 98 99 98 98 99 99 92 83 62	CID
LTFPLVSDRLK	11	90	11	644.885	2	38.5	1287.76	0.1	79 89 97 95 98 98 97 96 85 86 78	CID
YLC(+57.02)DNQDTLSSK	12	90	12	722.325	2	20.29	1442.63	-0.1	86 93 96 96 85 89 94 95 98 96 94 68	CID
NGVYEEVKK	9	90	9	533.281	2	16.17	1064.55	-2.1	82 88 98 98 99 98 91 92 71	CID
SGGVTVSHLR	10	90	10	506.78	2	17.19	1011.55	-1.2	80 84 88 99 97 95 95 99 99 71	CID
NNVNLC(+57.02)ESC(+57.02)LLMK	13	90	13	797.872	2	33.85	1593.73	-0.7	74 80 98 97 99 96 99 96 93 98 95 87 67	CID
APYEVC(+57.02)VGEGVDNQK	15	90	15	832.882	2	26.93	1663.75	-0.8	82 90 93 99 99 98 99 95 99 95 98 96 82 73 61	CID
AELDLLVEALAK	12	90	12	642.874	2	49.35	1283.73	-0.5	63 86 95 98 97 98 99 99 99 99 90 65	CID
TC(+57.02)TLKEDMC(+57.02)K	10	90	10	643.284	2	17.87	1284.55	1.3	73 89 99 99 98 99 98 98 88 65	CID
SEWGVGMGHK	10	90	10	544.253	2	22.96	1086.49	-0.5	73 91 97 96 98 92 93 87 90 90	CID
QNFLDFLR	8	90	8	526.779	2	46.07	1051.54	-1.1	60 84 97 99 98 97 98 93	CID
LLTQLYGER	9	90	9	546.806	2	29.2	1091.6	-0.8	92 91 95 94 97 95 73 95 85	CID
VGLDGFGR	8	90	8	410.719	2	28.59	819.424	-0.2	92 91 99 98 94 96 90 66	CID
YLQMNDDGLGR	11	90	11	641.298	2	27.62	1280.58	-0.3	87 92 98 98 96 97 98 86 97 85 66	CID
HDMLLGHEAVGQLVK	15	90	15	823.937	2	29.5	1645.86	-0.8	75 92 98 99 99 98 99 99 98 97 82 90 87 83 65	CID
NLFAC(+57.02)EHVTHEMR	13	90	13	822.375	2	25.93	1642.73	0.7	57 90 93 98 90 98 96 96 99 99 99 90 75	CID
AEADVAMQALK	11	90	11	573.795	2	27.46	1145.58	1	69 90 97 98 98 98 97 95 95 92 70	CID
YGMLNVEAGLAR	12	90	12	647.335	2	35.78	1292.65	0.3	78 82 96 99 98 99 100 98 91 97 90 61	CID
YGMLNVEAGLAR	12	90	12	647.335	2	35.3	1292.65	0.6	82 70 98 99 98 99 100 98 92 97 91 65	CID
SGGVTVSHLR	10	90	10	506.78	2	18.15	1011.55	-0.4	82 83 80 98 99 95 96 99 98 76	CID
VQMAMDK	7	90	7	411.696	2	16.99	821.378	-0.1	87 89 98 95 95 95 75	CID
LSLVEESTPK	10	90	10	551.803	2	26.12	1101.59	0.3	85 91 99 98 99 99 95 98 82 60	CID
FKVNPAQAK	9	90	9	501.79	2	17.46	1001.57	-0.3	87 93 99 97 91 80 80 94 94	CID
LSKQFPK	7	90	7	424.255	2	16.8	846.496	0.2	88 89 84 87 97 93 97	CID
ADLNDTAENLLK	12	90	12	658.838	2	33.79	1315.66	0.4	66 70 90 96 98 98 97 99 93 96 95 88	CID
AGMSAEQLEYVK	12	90	12	663.324	2	28.05	1324.63	0.1	66 75 92 98 98 99 95 98 100 97 87 82	CID
KLMLEK	6	90	6	381.232	2	18.15	760.452	-3.6	97 96 80 89 97 83	CID
TVMENFVAFVDK	12	90	12	700.351	2	45.14	1398.69	2.2	74 77 98 99 97 95 94 98 99 96 92 68	CID
VVTEHGEFK	9	90	9	523.268	2	15.9	1044.52	-1.8	96 97 98 99 95 72 95 90 72	CID
VSLTC(+57.02)SGSSNNLGR	14	90	14	726.349	2	21.92	1450.68	-0.1	78 94 97 96 98 99 96 98 95 94 97 99 76 51	CID
EAADVAMQALK	11	90	11	573.795	2	26.99	1145.58	-0.2	88 76 94 98 98 98 97 93 94 92 69	CID
EYEATLEEC(+57.02)CQK	12	90	12	751.81	2	23.44	1501.61	-0.2	82 63 99 98 99 99 100 99 96 86 79 87	CID
TVMENFVAFVDK	12	90	12	700.351	2	45.19	1398.69	2.1	75 78 96 99 97 94 94 98 99 95 92 69	CID
DFDKLDDSLC(+57.02)VK	12	90	12	727.845	2	30.83	1453.68	-0.9	86 90 96 97 97 90 89 90 96 88 82 85	CID
AMLETLNSESEK	12	90	12	676.325	2	25.51	1350.63	0.6	62 67 98 100 99 99 97 97 99 90 94 86	CID
C(+57.02)LASLAK	7	90	7	381.713	2	19.26	761.41	0.9	85 95 96 93 93 93 79	CID
HDLDVSVK	8	90	8	456.743	2	18.61	911.471	-0.4	96 97 98 96 80 79 95 82	CID
MMPLTSC(+57.02)T(+203.08)R	9	90	9	650.289	2	24.28	1298.57	-3.2	96 95 95 98 97 93 89 77 74	CID
LKEC(+57.02)C(+57.02)DKPLLEK	12	90	12	766.894	2	18.93	1531.77	-0.7	82 88 99 96 95 97 97 81 94 97 96 65	CID
LNDWQR	6	90	6	416.209	2	19.02	830.404	0.8	80 84 96 94 92 98	CID
TAFSYFCR	8	90	8	497.728	2	25.14	993.438	3.9	90 91 98 95 89 80 92 89	CID
EYEATLEEC(+57.02)C(+57.02)AK	12	90	12	751.81	2	23.4	1501.61	-0.4	86 71 99 98 99 99 100 99 94 82 75 84	CID
ADLNDTAENLLK	12	90	12	658.838	2	33.75	1315.66	0.2	67 71 93 97 99 98 98 99 90 95 94 85	CID
VTVSSASTTAPK	12	90	12	574.811	2	17.08	1147.61	-0.1	65 88 98 99 99 98 98 98 98 98 85 63	CID
APLGVGAGNVPTYLEK	16	90	16	793.435	2	33.24	1584.85	2.7	74 71 93 96 99 95 97 94 96 97 86 88 89 94 95 83	CID
YAASSYLTVTSSDWK	15	90	15	839.902	2	39.94	1677.79	0.1	56 62 92 98 99 99 99 95 95 99 99 98 98 85 81	CID
DTLLAADLR	9	90	9	494.277	2	30.64	986.54	0.5	69 69 95 99 99 98 96 97 92	CID
VMDVLK	6	90	6	352.704	2	23.97	703.394	-0.2	93 94 88 88 95 85	CID
VGTPDVSC(+57.02)VDLTC(+57.02)R	14	90	14	789.866	2	29.95	1577.72	0.3	72 57 94 95 94 98 99 96 98 99 99 94 86 86	CID
FEKMNDDGLGR	11	90	11	641.298	2	27.66	1280.58	0.2	80 93 98 99 97 97 97 83 97 85 67	CID
DYNGDPLKENAK	12	90	12	682.328	2	18.82	1362.64	-0.6	91 94 97 96 98 85 92 95 99 89 82 69	CID
FWTFPEVLR	9	90	9	597.82	2	46.88	1193.62	1.5	94 96 99 98 71 87 85 95 88	CID
EADKLDVK	8	90	8	459.25	2	23.94	916.486	-0.6	94 82 96 95 96 95 94 70	CID
AMLETLNSESEK	12	90	12	676.325	2	25.55	1350.63	1	61 68 98 100 99 99 96 97 99 90 93 84	CID
AGMSAEQLEVYK	12	90	12	663.323	2	28.56	1324.63	-1.1	70 77 93 98 99 99 95 98 99 89 83 85	CID
SEWGVGMGHK	10	90	10	544.253	2	23.02	1086.49	-0.6	67 89 96 97 98 91 94 89 91 91	CID
AC(+57.02)EELMK	7	90	7	440.699	2	18.22	879.383	-0.3	76 86 99 99 97 93 82	CID
DTLLAADLR	9	90	9	494.277	2	30.67	986.54	0.2	67 69 97 99 99 98 96 97 90	CID
KPVDTAENC(+57.02)HLAR	13	90	13	504.252	3	15.92	1509.74	-0.5	96 93 95 82 84 89 96 90 91 97 98 97 65	CID
DPGTGENMFFGEYLK	15	90	15	852.883	2	44.45	1703.75	1.1	78 86 81 97 92 99 97 98 98 98 84 96 83 86 81	CID
ALEFGAEGLGLC(+57.02)R	13	90	13	696.851	2	37.6	1391.69	0.9	61 73 97 99 96 98 100 97 99 98 99 80 78	CID
FDSGVYNAVLNEMR	14	90	14	807.882	2	49.36	1613.75	-1.1	66 71 97 86 94 99 98 98 99 100 98 99 85 75	CID
MLLSNTLEER	10	90	10	603.313	2	30.75	1204.61	-1.2	79 95 99 98 81 82 97 98 94 80	CID
MALETLNSESEK	12	90	12	676.323	2	25.03	1350.63	-2.4	63 67 97 100 99 99 96 96 99 89 94 85	CID
MLGPNC(+57.02)LGLLNPR	13	90	13	727.884	2	37.3	1453.75	-0.4	79 90 86 86 89 95 98 93 98 99 97 78 85	CID
AHQVVQEGYK	10	90	10	579.798	2	15.04	1157.58	-1.1	89 93 97 98 96 83 95 82 86 84	CID
NNVNLC(+57.02)ESC(+57.02)LLMK	13	90	13	797.873	2	34.34	1593.73	-0.3	72 76 97 97 99 96 99 96 88 97 96 89 70	CID
RAASVDAERR	10	90	10	565.806	2	28.71	1129.6	2.2	82 95 98 99 98 97 95 99 73 68	CID
ASVAALDQHC(+57.02)ALAAAAVEEWK	21	90	21	1106.05	2	34.29	2210.08	-1.2	49 51 87 89 94 96 99 98 99 99 99 100 100 100 100 100 99 100 96 72 71	CID
YVYTAMHGVGSK	12	90	12	656.821	2	22.71	1311.63	-0.4	90 95 99 99 99 98 98 86 94 71 84 69	CID
LQTSEGEELYAPYK	14	90	14	814.396	2	30.18	1626.78	-0.5	72 86 97 98 99 95 99 99 99 99 99 82 78 61	CID
EKDMVEEGLLTK	12	90	12	696.358	2	34.57	1390.7	0	77 56 97 99 99 99 99 95 99 99 94 68	CID
TC(+57.02)TLKEDMC(+57.02)K	10	90	10	643.283	2	17.91	1284.55	0.6	78 90 99 99 92 98 98 98 86 65	CID
TC(+57.02)TLKEDMC(+57.02)K	10	90	10	643.283	2	18.34	1284.55	0	77 89 98 99 96 99 98 98 85 65	CID
VVC(+57.02)SEC(+57.02)YENLQGVTTR	16	90	16	957.938	2	28.91	1913.86	-0.1	69 71 87 95 98 92 97 99 97 99 99 98 99 96 80 66	CID
AVFDNLKNEEPK	12	90	12	702.361	2	27.1	1402.71	-2	82 93 94 98 94 97 94 82 97 98 83 69	CID
SLHTLFGDELC(+57.02)K	12	90	12	710.35	2	34.45	1418.69	-0.3	73 85 95 99 99 98 92 97 98 95 84 67	CID
TLLNSVSEFK	10	90	10	569.311	2	34.4	1136.61	-0.1	80 89 97 95 96 95 93 99 91 68	CID
VTGVNDSTLEER	12	90	12	660.326	2	25.85	1318.64	1.2	60 62 93 99 98 99 97 97 99 99 97 81	CID
NNVNLC(+57.02)ESC(+57.02)LLMK	13	90	13	797.873	2	33.89	1593.73	-0.4	72 75 97 96 99 96 99 96 90 97 96 89 69	CID
YVMDMEFDDKR	11	90	11	724.813	2	31.18	1447.61	0.7	83 92 98 99 92 97 94 92 95 78 72	CID
APLGVGAGNVPTYLEK	16	90	16	793.433	2	33.76	1584.85	-0.4	68 63 93 95 99 95 97 95 96 97 85 89 92 95 95 86	CID
FFESVGGLTR	10	90	10	556.789	2	32.38	1111.57	-2.4	86 93 99 99 99 92 69 93 93 79	CID
LMMTYGNSLK	10	90	10	579.288	2	28.79	1156.56	0.1	90 93 98 99 98 84 80 89 88 82	CID
LGEYGFQNALLVR	13	90	13	740.402	2	39.62	1478.79	1.3	71 39 82 99 98 99 98 98 99 100 100 97 94	CID
LTGM(+15.99)AFR	7	90	7	406.211	2	26.79	810.406	0.7	96 95 88 81 86 92 94	CID
VANAPQGDNSAQVEK	15	90	15	764.371	2	15.3	1526.73	-2.7	80 82 86 98 94 91 90 95 92 92 96 94 95 96 70	CID
VMDVLK	6	90	6	352.704	2	23.93	703.394	-0.2	93 93 89 88 94 84	CID
ASDNTYYC(+57.02)PLK	11	90	11	666.301	2	25.81	1330.59	0.5	71 87 90 95 97 98 98 95 85 88 86	CID
THLKENELR	9	90	9	570.312	2	14.21	1138.61	0	90 95 99 98 99 65 82 93 91	CID
HGGAVMATDM(+15.99)K	11	90	11	567.255	2	20.53	1132.5	-4.8	85 82 86 94 97 94 82 83 97 95 94	CID
LLQMWEVFAVK	11	90	11	682.378	2	39.39	1362.74	2.7	94 96 96 96 93 97 94 96 85 79 66	CID
DSLTETDMQK	10	90	10	584.263	2	19.05	1166.51	-0.9	76 79 96 99 100 98 95 95 87 75	CID
DPESEDKYR	9	90	9	569.753	2	15.82	1137.49	-2.4	74 65 98 98 97 92 96 96 95	CID
LDTELDANDMK	11	90	11	632.789	2	26.55	1263.57	-0.8	69 84 97 100 98 98 97 96 99 91 62	CID
ELLENYPK	8	90	8	503.267	2	26.04	1004.52	0.8	95 97 99 99 95 82 76 77	CID
YLAELK	6	90	6	368.716	2	23.13	735.417	0.5	89 92 88 96 91 84	CID
MAAETYQC(+57.02)LK	10	90	10	607.781	2	23.79	1213.55	0.1	86 94 99 100 97 97 96 73 70 88	CID
DLNEFKK	7	90	7	447.24	2	18.68	892.465	-0.2	88 94 95 98 90 85 80	CID
LVTDLTK	7	90	7	395.239	2	21.36	788.464	-0.3	93 90 91 90 88 90 89	CID
FMNLVESSVGDVLK	14	90	14	769.401	2	45.24	1536.79	1.2	78 91 97 99 99 100 99 99 98 97 96 72 85 50	CID
MPEGLMEEVKK	11	90	11	645.825	2	28.16	1289.64	-0.5	83 89 99 90 96 96 99 98 92 85 62	CID
LTFHCLER	8	90	8	509.758	2	20.85	1017.51	-4.6	78 83 93 97 95 95 97 80	CID
LKSAASLNSR	10	90	10	523.801	2	14.52	1045.59	-1.2	95 96 97 99 93 83 93 92 81 71	CID
VAKEEGHAQLAAR	13	90	13	690.373	2	12.67	1378.73	-0.7	72 89 90 99 100 96 98 99 96 99 90 90 51	CID
AVEELTTTHK	10	90	10	564.797	2	15.49	1127.58	-2.1	80 91 99 99 96 95 83 79 87 89	CID
GMDTHGLQR	9	90	9	507.742	2	15.77	1013.47	-1.1	77 95 96 96 99 93 94 91 68	CID
LVEEAVVK	8	90	8	443.766	2	23.48	885.517	0.2	91 91 99 96 83 86 94 80	CID
ASDNTYYC(+57.02)PLK	11	90	11	666.301	2	25.83	1330.59	0.6	72 88 92 96 97 98 98 95 79 86 87	CID
YMVYLLK	7	90	7	465.262	2	36.66	928.509	-0.1	85 93 97 95 96 93 71	CID
TATPDQAQEVHQYLR	15	90	15	878.934	2	26.44	1755.85	0.1	80 85 89 77 82 95 97 94 99 97 99 93 90 90 82	CID
YLVFK	5	90	5	335.202	2	27.2	668.39	-0.3	89 92 95 96 77	CID
SLHTLFGDELC(+57.02)K	12	90	12	710.35	2	34.48	1418.69	-0.3	68 81 94 99 99 98 93 97 98 97 86 68	CID
ESHDLELGK	9	90	9	514.256	2	17.66	1026.5	-0.4	91 80 95 96 94 97 93 87 76	CID
MAEQLSEGLK	10	90	10	553.281	2	23.66	1104.55	-0.4	86 94 99 97 99 97 97 75 87 68	CID
LEDVLGK	7	90	7	387.224	2	20.41	772.433	-0.6	93 97 95 93 95 85 70	CID
KLLKMGEQVM(+15.99)GLK	13	90	13	745.924	2	37.38	1489.84	-2.1	84 98 100 99 99 94 99 89 92 98 71 87 60	CID
LLC(+57.02)C(+57.02)TQFEPSWK	12	90	12	784.863	2	27.56	1567.72	-3.3	92 90 95 95 97 85 91 99 92 91 79 74	CID
YGMLNVEAGLAR	12	90	12	647.335	2	35.75	1292.65	0.2	81 68 98 99 98 99 100 98 90 96 90 61	CID
NAC(+57.02)NSVLLK	9	90	9	509.771	2	21.84	1017.53	-1	72 86 93 96 93 94 96 97 82	CID
C(+57.02)NLNTGMC(+57.02)ENR	11	90	11	684.777	2	19.47	1367.54	0.5	66 70 99 97 98 95 97 95 98 87 86	CID
DPGTGENMFFGEYLK	15	90	15	852.883	2	44	1703.75	1.1	66 81 75 97 95 99 97 97 99 98 81 97 91 92 83	CID
DSERPSGLSDR	11	90	11	609.788	2	14.59	1217.56	-1	87 84 98 95 89 89 77 90 92 95 92	CID
TC(+57.02)TLKEDMC(+57.02)K	10	89	10	643.283	2	18.38	1284.55	0	75 87 97 99 97 99 98 98 85 63	CID
YLGCDNQDTLSSK	13	89	13	722.325	2	20.78	1442.63	-0.1	79 84 88 96 97 92 89 95 94 97 96 93 68	CID
VGTPDVSC(+57.02)VDLTC(+57.02)R	14	89	14	789.865	2	30.42	1577.72	-0.8	74 59 93 96 97 96 98 95 97 98 98 92 83 81	CID
GSYSC(+57.02)EVTHEGSTVTK	16	89	16	871.388	2	19.74	1740.76	-0.2	56 92 93 90 90 99 99 99 99 99 95 98 90 90 85 61	CID
VPAEWANAPLETVTK	15	89	15	813.43	2	36.21	1624.85	-0.2	89 90 92 97 98 99 98 98 82 86 96 89 88 80 63	CID
DC(+57.02)VNEQC(+57.02)LPR	10	89	10	645.782	2	22.15	1289.55	-0.5	60 79 97 96 99 95 95 99 87 90	CID
LQELVLTEK	9	89	9	536.816	2	27.47	1071.62	0.3	84 87 99 96 91 96 82 94 78	CID
YLQMNDDGLGR	11	89	11	641.298	2	26.71	1280.58	-0.3	86 91 97 98 97 98 96 82 97 82 62	CID
LLEDLK	6	89	6	365.721	2	24.7	729.427	-0.2	92 90 92 82 96 87	CID
YETLVK	6	89	6	376.713	2	20.03	751.412	0.5	85 96 95 92 93 77	CID
LEDVLGK	7	89	7	387.224	2	20.38	772.433	0	93 98 97 95 95 73 76	CID
M(+15.99)VQC(+57.02)FGSFGWSWRK	14	89	14	896.408	2	40.52	1790.8	0.1	48 80 86 97 99 99 99 99 98 99 99 98 80 73	CID
NNLKWM(+15.99)R	7	89	7	489.251	2	34.97	976.491	-3.7	70 72 98 96 97 97 98	CID
NTVTC(+57.02)LRPMK	10	89	10	610.317	2	19.89	1218.62	-1.6	70 87 98 97 95 98 92 87 85 88	CID
GSYSC(+57.02)EVTHEGSTVTK	16	89	16	871.388	2	19.7	1740.76	-0.9	54 92 94 93 90 99 99 99 99 100 97 93 91 90 85 62	CID
KLLQMGEKVM(+15.99)GLK	13	89	13	745.924	2	37.34	1489.84	-1.9	86 98 98 97 98 82 96 88 91 98 83 89 61	CID
SHC(+57.02)LAEVEK	9	89	9	536.757	2	15.53	1071.5	-2	71 85 96 99 97 99 93 97 70	CID
VGTPDVSC(+57.02)VDLTC(+57.02)R	14	89	14	789.866	2	29.52	1577.72	-0.4	70 54 92 94 94 98 99 97 98 98 98 94 85 84	CID
EQADNDATVAKESQK	15	89	15	817.387	2	13.05	1632.76	0.2	88 89 97 96 95 97 94 91 91 99 99 99 68 70 72	CID
DDATLYC(+57.02)R	8	89	8	507.221	2	18.73	1012.43	-1.2	88 89 97 93 83 81 92 93	CID
KLTDNMALAWK	11	89	11	645.845	2	23.26	1289.68	-3.7	88 96 98 98 88 90 97 97 89 76 69	CID
TLQHHDLSYEEVK	13	89	13	799.893	2	21.65	1597.77	-0.9	55 85 88 98 99 99 99 97 97 98 98 88 63	CID
LENDC(+57.02)DDVELYDWK	14	89	14	907.382	2	37.43	1812.75	-0.6	52 90 83 93 93 95 95 98 100 100 99 98 84 74	CID
VPVKFEANK	9	89	9	516.297	2	18.5	1030.58	-0.9	70 97 99 98 93 97 82 89 81	CID
KVYFHETFENR	11	89	11	490.577	3	24.14	1468.71	-0.9	84 88 79 79 95 99 93 91 99 90 88	CID
LLQMGEKVM(+15.99)GLK	12	89	12	681.877	2	39.27	1361.74	-1.7	91 90 97 99 95 95 83 96 98 78 86 66	CID
LLQMGEKVM(+15.99)GLK	12	89	12	681.877	2	39.75	1361.74	-1.4	93 96 97 98 94 98 92 97 98 65 85 61	CID
SHC(+57.02)LAEVEK	9	89	9	536.757	2	16.03	1071.5	-1.8	71 86 96 98 97 99 96 97 67	CID
NGENLEFEGPR	11	89	11	631.294	2	25.72	1260.57	0.4	68 55 96 97 99 99 98 99 92 91 91	CID
VVLAYGSSFGYTQK	14	89	14	760.393	2	30.62	1518.77	-0.3	66 90 94 99 99 98 99 95 96 96 98 87 79 59	CID
GNENLEFEGPR	11	89	11	631.294	2	25.69	1260.57	0.3	51 71 96 96 99 99 97 99 94 91 91	CID
SSEARPLEK	9	89	9	508.772	2	14.57	1015.53	-1	84 82 98 91 86 90 95 98 80	CID
LENDC(+57.02)DDVELYDWK	14	89	14	907.382	2	37.49	1812.75	-1.2	71 95 85 92 86 98 93 90 99 99 99 98 76 72	CID
QEADNDATVAKESQK	15	89	15	817.386	2	13.09	1632.76	-0.5	49 93 96 98 96 99 96 93 98 99 99 98 68 78 84	CID
TYVDC(+57.02)LANDDNFGELYK	17	89	17	1018.95	2	38.53	2035.88	0	45 81 82 90 95 99 99 98 99 97 93 97 90 98 98 81 78	CID
VGTPDVSC(+57.02)VDLTC(+57.02)R	14	89	14	789.867	2	29.99	1577.72	0.6	71 56 85 94 95 98 98 96 98 98 98 94 86 85	CID
LTEEELER	8	89	8	509.756	2	20.4	1017.5	-0.7	84 88 96 94 94 94 94 72	CID
TLEDHGWYQAR	11	89	11	688.323	2	15.29	1374.63	-0.2	85 95 99 93 92 81 86 93 90 88 82	CID
FEQGLDC(+57.02)GGGYLK	13	89	13	722.332	2	28.13	1442.65	-0.3	85 95 98 97 99 98 95 82 79 85 91 90 69	CID
TGVDMVEEGLLTK	13	89	13	696.358	2	34.62	1390.7	-0.3	67 51 91 99 99 99 100 100 96 99 99 93 71	CID
FWTFPEVLR	9	89	9	597.818	2	46.44	1193.62	-1.1	90 94 99 98 89 96 87 83 68	CID
LGWLEK	6	89	6	373.216	2	27.82	744.417	0.5	88 78 95 88 95 92	CID
THLKENLER	9	89	9	380.544	3	13.66	1138.61	0.6	89 93 98 96 92 69 83 96 88	CID
DANKKLPAYENR	12	89	12	473.584	3	14.47	1417.73	-1	48 74 93 92 93 97 95 99 99 99 92 92	CID
KLLQMGEKVM(+15.99)GLK	13	89	13	745.923	2	37.88	1489.84	-2.9	82 97 99 97 98 87 97 86 90 98 82 88 59	CID
VFGGEENPLLVSVR	14	89	14	758.411	2	39.08	1514.81	-0.7	78 93 93 91 100 99 97 87 94 98 95 85 77 65	CID
YNFYK	5	89	5	367.679	2	24.06	733.343	0.5	88 90 97 97 76	CID
VLTQPSSVSGSLGQR	15	89	15	758.41	2	25.46	1514.81	0.2	84 90 92 96 86 91 91 97 98 90 96 97 83 85 65	CID
GQEFFDQLAKK	11	89	11	655.84	2	29.08	1309.67	-0.3	60 86 99 99 99 98 95 97 95 90 66	CID
LVAC(+57.02)LGETEAQR	12	89	12	673.84	2	24.36	1345.67	-0.6	63 57 97 95 99 97 99 98 99 94 84 90	CID
VGTPDVSC(+57.02)VDLTC(+57.02)R	14	89	14	789.866	2	29.51	1577.72	-0.5	82 69 90 82 82 97 98 95 97 98 98 94 85 85	CID
LYTAGEKEEYTEQK	14	89	14	844.903	2	19.43	1687.79	-1	90 95 98 91 77 96 98 98 85 77 90 96 82 79	CID
YVGADAFK	8	89	8	435.721	2	21.38	869.428	-0.5	88 91 86 92 93 91 91 82	CID
LGEYGM(+15.99)KNALLVR	13	89	13	740.402	2	40.13	1478.79	-1.3	54 54 89 97 97 99 97 97 98 99 99 95 88	CID
NGFVGVVSDSTR	12	89	12	619.311	2	28.07	1236.61	-1.6	69 55 90 99 98 99 99 99 97 95 90 82	CID
LLDVLR	6	89	6	364.737	2	30.67	727.459	0	95 95 95 86 86 79	CID
ETYGDMADC(+57.02)C(+57.02)EK	12	89	12	739.765	2	21.09	1477.52	-0.8	92 82 96 94 99 98 97 97 95 70 90 62	CID
YEEMVQYMK	9	89	9	610.769	2	29.65	1219.53	-1.7	82 97 99 98 97 94 79 80 77	CID
FLDLR	5	89	5	332.195	2	27.69	662.375	0.3	92 96 96 88 73	CID
LC(+57.02)VLHEK	7	89	7	449.745	2	18.18	897.474	1.1	86 82 98 96 94 97 72	CID
LDYLVK	6	89	6	375.723	2	25.33	749.432	-0.8	90 92 96 96 88 74	CID
KGYLDKDDVKK	11	89	11	654.861	2	14.7	1307.71	-0.4	85 75 88 98 97 94 95 96 95 91 69	CID
QGLC(+57.02)TMTK	8	89	8	469.725	2	18.77	937.436	-0.5	76 81 97 95 95 95 97 79	CID
LALNVDDEVYDK	12	89	12	697.345	2	31.29	1392.68	-0.8	86 93 96 97 98 95 92 99 96 72 77 70	CID
SAHLTSTDGPC(+57.02)K	12	89	12	637.295	2	14.07	1272.58	-0.5	76 89 95 99 99 98 93 93 89 87 83 70	CID
TLEDHGWYQAR	11	89	11	688.323	2	15.25	1374.63	0.2	84 95 99 96 91 79 91 91 89 87 79	CID
TC(+57.02)SNQKEM(+15.99)EAAWNR	14	89	14	870.878	2	23.11	1739.74	3.1	43 77 95 96 96 90 97 99 100 100 99 98 80 80	CID
TADDGYLLTEGPK	13	89	13	690.338	2	28.95	1378.66	-0.6	76 91 95 99 97 99 99 99 97 99 80 70 59	CID
TLVM(+15.99)GAEGLGLC(+57.02)R	13	89	13	696.851	2	38.06	1391.69	-2.5	63 76 89 97 94 91 98 95 98 97 99 83 79	CID
YGDQYEQYLNAFK	13	89	13	819.877	2	42.74	1637.74	2.1	63 76 91 97 99 99 91 98 99 98 99 90 61	CID
YSC(+57.02)LADFQLC(+57.02)R	11	89	11	716.822	2	35.59	1431.63	1	76 77 96 99 98 89 86 94 98 83 85	CID
VLTQPSSVSGSLGQR	15	89	15	758.41	2	25.47	1514.81	-0.2	86 92 93 96 93 94 90 89 97 84 95 97 85 84 63	CID
GQEFM(+15.99)DKLAKK	11	89	11	655.841	2	29.06	1309.67	-2.6	55 86 99 99 99 98 95 98 95 91 66	CID
KPVTDAENC(+57.02)HLAR	13	89	13	504.253	3	15.93	1509.74	0	94 92 92 85 79 89 96 90 88 97 97 96 62	CID
WMTENLSK	8	89	8	504.745	2	26.01	1007.47	0.9	93 95 97 97 73 85 96 76	CID
EWKEAYC(+57.02)TYELVCR	14	89	14	925.417	2	26.37	1848.82	1.2	74 79 96 100 99 99 96 98 98 100 99 75 76 62	CID
GAGLC(+57.02)TMTK	9	89	9	469.725	2	18.73	937.436	-1.2	63 91 86 98 95 93 96 97 82	CID
VLFASDYNYK	10	89	10	610.303	2	30.93	1218.59	-1	77 86 97 98 94 91 88 90 85 87	CID
FAVTSDK	7	89	7	384.2	2	20.54	766.386	-0.3	84 83 94 94 89 88 92	CID
NDPDAVLEM(+15.99)VKR	12	89	12	701.852	2	37.11	1401.69	-2	77 86 93 85 83 98 99 100 98 94 83 73	CID
DLNEFKK	7	89	7	447.24	2	18.65	892.465	-0.3	86 93 95 98 89 87 76	CID
DFSGVYNAVLNEMR	14	89	14	807.884	2	49.82	1613.75	1.1	55 52 91 91 98 99 98 99 99 100 98 99 91 78	CID
MAGQDVSVFPK	11	89	11	589.797	2	29.09	1177.58	-0.1	76 90 89 93 98 98 97 97 98 83 62	CID
ETYGDMADC(+57.02)C(+57.02)EK	12	89	12	739.764	2	21.56	1477.52	-1.4	90 90 91 85 98 98 98 97 95 82 89 57	CID
MAEQLSEGLK	10	89	10	553.281	2	23.17	1104.55	-1.2	82 92 99 96 98 97 98 77 86 65	CID
YGDKYEQYLNAM(+15.99)K	13	89	13	819.877	2	42.24	1637.74	0.4	70 79 91 98 99 99 89 92 99 98 98 88 60	CID
YPEATVLGTMAALNLNK	17	89	17	903.479	2	45.37	1804.94	2.4	70 63 97 98 98 98 99 90 94 98 98 99 98 85 87 72 68	CID
AVFDNLKNEEPK	12	89	12	702.361	2	26.64	1402.71	-1.3	79 91 94 97 92 95 95 85 97 98 79 65	CID
LLVTQADPK	9	89	9	492.789	2	21.91	983.565	-0.7	90 92 98 97 86 90 93 90 66	CID
YALTMK	6	89	6	363.696	2	23.46	725.378	0.2	85 90 97 88 92 83	CID
AC(+57.02)FAAAALPK	10	89	10	510.271	2	29.12	1018.53	0.3	70 85 98 99 98 97 96 99 87 61	CID
LATLGSDDC(+57.02)VK	11	89	11	589.789	2	21.94	1177.56	-1.4	88 86 98 99 96 96 92 88 87 80 69	CID
LTGM(+15.99)AFR	7	89	7	406.21	2	27.3	810.406	0.4	95 93 82 83 86 90 93	CID
VNKLGTLTETM(+15.99)K	12	89	12	675.867	2	34.18	1349.72	-1.7	66 69 98 99 92 96 99 97 97 91 85 79	CID
LMMTYGNSLK	10	89	10	579.288	2	28.75	1156.56	-0.1	89 92 98 99 98 85 82 79 86 82	CID
YTLNM(+15.99)PHNAR	10	89	10	616.798	2	17.74	1231.58	4	88 93 98 96 88 84 96 91 90 67	CID
YLVSSSHTR	9	89	9	525.272	2	15.18	1048.53	-0.6	90 96 99 99 98 85 75 84 74	CID
EAQYLVATGR	10	89	10	554.293	2	23.71	1106.57	-0.8	85 66 93 98 99 97 96 97 78 81	CID
LADGNTTVNTSK	12	89	12	610.809	2	15.86	1219.6	-1.5	70 82 89 94 96 97 97 96 97 88 81 79	CID
LESVDLDGK	9	89	9	488.255	2	21.48	974.492	3	92 97 95 95 95 96 88 78 67	CID
LNTEEDEMK	9	89	9	554.744	2	17.51	1107.48	-1.1	82 85 97 99 97 86 88 84 82	CID
GMDTHGLQR	9	89	9	507.742	2	16.21	1013.47	-1.7	74 94 99 99 99 95 94 83 63	CID
YMVYLLK	7	89	7	465.262	2	36.22	928.509	0.2	80 87 93 93 95 94 79	CID
VTGLDWAAQSNR	12	89	12	659.33	2	28.91	1316.65	-1.1	74 89 79 97 98 98 99 99 97 82 79 76	CID
LAAEDKTTLENVLK	14	89	14	772.93	2	29.14	1543.85	-0.5	70 86 89 99 99 98 99 98 98 99 86 79 77 68	CID
YSC(+57.02)LADFQLC(+57.02)R	11	89	11	716.821	2	35.54	1431.63	0	61 82 94 99 99 91 90 95 98 85 86	CID
KNGVYEEVLK	10	89	10	589.824	2	23.67	1177.63	-0.2	86 85 86 93 89 96 99 97 94 62	CID
TLEELLK	7	89	7	423.252	2	31.63	844.49	-0.1	77 86 99 98 87 94 80	CID
DLYLPYYFSVTK	12	89	12	754.887	2	45.84	1507.76	-0.7	71 80 97 99 93 93 94 94 90 88 92 75	CID
LGFMNVLEQVAK	12	89	12	674.869	2	48.05	1347.72	1.3	82 82 94 98 96 97 99 99 90 78 86 65	CID
YGLPLK	6	89	6	345.713	2	26.2	689.411	-0.3	87 85 98 90 90 85	CID
LALNVDDEVYDK	12	89	12	697.347	2	31.97	1392.68	1.3	82 90 93 96 98 98 93 89 84 88 81 72	CID
YMENAKMRLK	10	89	10	642.333	2	42.43	1282.65	-0.8	77 90 99 90 93 96 86 88 90 79	CID
EALDLLVEALAK	12	89	12	642.875	2	61.28	1283.73	1.4	81 62 96 97 99 99 97 99 98 98 82 57	CID
GSYSC(+57.02)EVTHEGSTVTK	16	89	16	871.388	2	20.21	1740.76	-1.2	37 87 90 97 97 99 99 99 99 99 95 98 90 90 84 62	CID
VDM(+15.99)NVPYPK	9	89	9	539.765	2	31.04	1077.52	-0.5	86 93 95 96 98 78 85 79 87	CID
C(+57.02)NLNTGMC(+57.02)ENR	11	88	11	684.776	2	19.44	1367.54	-0.8	63 67 98 97 97 95 97 89 98 88 88	CID
C(+57.02)TYC(+57.02)VDGK	8	88	8	501.704	2	16.15	1001.39	-0.2	70 89 99 96 98 98 90 70	CID
LEGNTFNLTLFAR	13	88	13	748.4	2	43.59	1494.78	1.2	74 89 68 80 94 98 96 98 97 99 92 85 82	CID
ESDYPYTGSDSTC(+57.02)R	14	88	14	819.323	2	21.33	1636.63	-0.2	82 65 73 98 93 95 98 92 96 98 96 92 86 79	CID
APLGVGAGNVPTYLEK	16	88	16	793.433	2	33.71	1584.85	0.1	61 56 94 95 98 95 97 94 96 97 84 89 91 94 95 83	CID
YYAEFTVDEK	10	88	10	632.79	2	31	1263.57	-0.4	75 78 97 99 97 95 95 88 90 72	CID
FLNTEFK	7	88	7	449.738	2	25.92	897.46	1.3	89 93 94 86 95 77 86	CID
YGDKYEQYLNAM(+15.99)K	13	88	13	819.876	2	41.64	1637.74	-1.4	67 77 91 98 99 98 88 95 99 98 98 87 59	CID
VGSLVAALR	9	88	9	443.279	2	28.74	884.544	-0.1	80 77 86 94 94 98 98 99 71	CID
SGTLTDSDTAHLLK	14	88	14	729.875	2	23.42	1457.74	-0.3	69 52 90 99 99 99 95 93 97 99 98 99 92 60	CID
ASDNTYYC(+57.02)PLK	11	88	11	666.301	2	26.27	1330.59	0.1	68 86 90 85 97 99 98 95 85 88 85	CID
YEEMVQYMK	9	88	9	610.77	2	30.08	1219.53	0	78 96 99 98 96 93 80 80 77	CID
TPLNNMQK	8	88	8	473.244	2	15.7	944.475	-0.8	92 93 98 85 79 81 90 90	CID
LQEEGTEVELTGK	13	88	13	716.861	2	24.69	1431.71	-1.6	70 83 99 100 95 98 98 95 99 96 91 65 62	CID
LLTSLEQK	8	88	8	466.275	2	22.59	930.539	-3.1	95 95 94 79 92 93 90 71	CID
LPNVTEVNELLNLR	14	88	14	812.455	2	44.36	1622.9	-2.7	85 84 86 97 98 99 98 95 99 99 99 73 79 49	CID
QC(+57.02)LLPK	6	88	6	379.715	2	22.16	757.416	0.8	84 94 98 98 93 65	CID
FVQLTDDPSLDSEHFR	16	88	16	953.452	2	33.91	1904.89	-0.9	66 67 84 99 98 99 99 79 81 95 98 92 97 92 89 85	CID
FYLEALDLLQPVEK	14	88	14	839.46	2	50.94	1676.9	1.6	69 86 96 99 97 99 98 99 99 98 77 79 89 55	CID
VLDPLADVSAEYYK	14	88	14	791.905	2	41.43	1581.79	1.4	68 76 90 97 99 98 98 97 96 78 91 89 82 82	CID
LVDLLQLLSK	10	88	10	571.363	2	45.99	1140.71	-0.3	77 73 94 97 98 95 98 99 90 65	CID
TLENHQDYQAR	11	88	11	687.823	2	16.63	1373.63	-0.4	79 93 99 95 97 91 95 94 78 82 69	CID
YPEATVLGTMAALNLNK	17	88	17	903.479	2	45.33	1804.94	2.2	71 68 90 79 97 98 99 96 98 98 98 99 98 83 85 75 72	CID
VVLAGGDVHTM(+15.99)AKAVK	16	88	16	806.446	2	31.31	1610.88	-3	89 97 97 98 91 82 93 99 99 98 99 91 75 77 79 54	CID
ALDGVLEVK	9	88	9	472.276	2	31.32	942.539	-1	84 90 97 85 79 85 98 96 82	CID
MNDGMTEVVVEK	12	88	12	676.315	2	27.43	1350.62	0.3	71 89 98 94 97 97 97 88 95 92 84 57	CID
KLLQMGEKVM(+15.99)GLK	13	88	13	745.924	2	37.84	1489.84	-2	84 97 99 94 98 87 97 87 89 98 76 86 57	CID
GLHTQSTVPMK	11	88	11	599.815	2	17.48	1197.62	-1.5	45 79 93 98 97 97 97 97 90 88 92	CID
LTAAFGGLEEFK	12	88	12	641.838	2	39.26	1281.66	0.8	88 92 98 99 99 75 43 89 98 99 93 90	CID
DPGTGENMFFGEYLK	15	88	15	852.884	2	44.5	1703.75	2.5	60 82 73 89 79 98 98 98 99 99 95 99 89 89 80	CID
YEEMVQYMK	9	88	9	610.77	2	30.14	1219.53	0.7	76 95 99 98 96 93 82 81 75	CID
LVMFDSK	7	88	7	420.22	2	26.77	838.426	-0.4	92 92 97 86 90 85 77	CID
M(+15.99)EKGLDC(+57.02)GGGYLK	13	88	13	722.332	2	28.16	1442.65	-2.8	79 92 97 96 98 97 95 83 79 82 91 90 69	CID
FYTLDALK	8	88	8	485.768	2	33.22	969.517	3.6	94 94 97 96 91 89 88 59	CID
LPGC(+57.02)LLC(+57.02)SDDDTLC(+57.02)YK	16	88	16	965.423	2	36.35	1928.83	0.3	90 74 39 60 97 99 98 97 98 99 99 99 99 91 86 91	CID
THLKENLER	9	88	9	380.544	3	13.62	1138.61	0.5	88 92 98 88 90 70 82 98 91	CID
GYDQYEQYLNAFK	13	88	13	819.874	2	42.77	1637.74	-1.9	52 90 92 96 99 100 88 90 99 98 98 89 59	CID
ATNLGAVVK	9	88	9	436.764	2	21.88	871.513	-0.4	73 75 96 99 90 95 96 97 73	CID
MPC(+57.02)TEDYLSLLLNR	14	88	14	862.921	2	49.02	1723.83	0.5	77 88 88 90 98 96 95 98 90 96 99 98 77 48	CID
KDGVYEEVKK	10	88	10	597.821	2	15.36	1193.63	-2.2	86 90 89 94 79 92 98 95 92 68	CID
SLHTLFGDELC(+57.02)K	12	88	12	710.35	2	34.94	1418.69	-0.8	61 77 93 99 99 98 93 97 98 95 84 67	CID
M(+15.99)KLYK	5	88	5	349.697	2	26.4	697.383	-4.9	92 93 99 91 67	CID
AAPAAQNEATEEK	13	88	13	665.317	2	13.35	1328.62	-1.2	56 86 81 96 97 91 89 97 93 90 94 95 83	CID
ALAEFAEK	8	88	8	439.735	2	23.93	877.455	0.2	90 94 97 98 82 77 97 74	CID
VPAEWWAPLETVTK	14	88	14	813.931	2	35.8	1625.85	1.7	91 92 93 99 96 90 92 76 79 98 92 91 82 67	CID
DQGNC(+57.02)GSC(+57.02)YTFGSLAALWR	19	88	19	1081.97	2	40.69	2161.93	-4.9	46 83 68 83 96 95 92 92 99 99 99 97 99 100 100 99 99 74 59	CID
VCLETLNSESEK	12	88	12	676.322	2	25.06	1350.63	-3	57 61 97 100 99 94 88 97 99 89 94 85	CID
LAEFGAEGLGLC(+57.02)R	13	88	13	696.851	2	38.1	1391.69	0.2	69 60 95 98 80 90 100 96 99 98 99 85 79	CID
SVAVLGASDKR	11	88	11	551.814	2	16.81	1101.61	-0.5	78 88 94 97 99 89 93 82 90 89 74	CID
VNQLGTLTETFK	12	88	12	675.867	2	34.66	1349.72	0.1	68 68 97 99 94 97 99 98 99 82 71 88	CID
EAADVAMQALK	11	88	11	573.794	2	26.95	1145.58	-0.7	82 65 96 97 98 98 97 93 93 90 63	CID
HLVDEPQNLLK	11	88	11	653.361	2	28.15	1304.71	-0.9	90 97 99 99 99 68 72 82 94 92 79	CID
NLFAC(+57.02)EHVTHEMR	13	88	13	822.375	2	25.89	1642.73	0.7	61 92 94 97 95 99 94 95 98 98 91 79 55	CID
TEC(+57.02)ENGYYLEK	11	88	11	703.301	2	23.45	1404.59	0.1	66 87 95 99 96 81 88 90 88 95 86	CID
LMMTYGNSLK	10	88	10	579.288	2	28.31	1156.56	0	90 92 98 99 98 79 77 86 85 79	CID
EAADVAMQALK	11	88	11	573.795	2	27.42	1145.58	1.4	78 60 96 98 98 98 97 95 94 91 67	CID
ESAQLLQDSK	10	88	10	559.788	2	19.78	1117.56	0.7	79 60 85 88 95 99 96 98 93 89	CID
ASTEDEAVAEAMK	13	88	13	676.305	2	26.51	1350.6	-1.4	65 69 86 97 98 99 98 98 98 99 92 84 63	CID
LVDEDPQR	8	88	8	486.242	2	15.73	970.472	-1.7	94 92 98 99 96 57 80 90	CID
TADDGYLLTEGPK	13	88	13	690.338	2	28.92	1378.66	-0.5	78 92 94 98 95 98 99 99 97 99 68 68 61	CID
ATLNSAMC(+57.02)VTNM(+15.99)ASKLLER	19	88	19	1063.52	2	47.54	2125.03	0.2	48 46 84 80 96 98 98 97 98 98 97 97 99 99 99 99 90 91 61	CID
LFLVSDR	7	88	7	425.245	2	28.39	848.476	0.2	89 96 99 97 92 70 74	CID
VAKEEGHAQLAAR	13	88	13	460.584	3	13.03	1378.73	-0.5	82 89 95 95 90 80 91 96 91 96 94 93 52	CID
QANLDEAAWMSK	12	88	12	682.319	2	30.95	1362.62	-0.6	61 68 95 98 99 98 94 98 99 97 74 78	CID
YLC(+57.02)DNQDTLSSK	12	88	12	722.324	2	20.33	1442.63	-1	87 93 96 88 67 88 93 94 97 96 93 66	CID
QLFHESNEQVAEK	13	88	13	779.879	2	19.82	1557.74	0.2	40 55 96 99 99 93 88 99 96 98 98 97 89	CID
YQAETPM(+15.99)EQVSETSVR	16	88	16	935.932	2	38.61	1869.84	3.8	59 63 79 98 98 86 89 98 90 94 96 99 96 94 88 85	CID
YVLEEAGSSMDK	12	88	12	664.805	2	26.75	1327.6	-0.4	82 87 99 100 100 98 95 96 82 79 68 70	CID
AQLEKELSQK	10	88	10	587.327	2	19.02	1172.64	-1.1	76 84 97 99 89 96 98 92 83 68	CID
LELELK	6	88	6	372.728	2	23.95	743.443	-0.5	87 96 89 92 94 70	CID
SVLADFLVSSGLK	13	88	13	668.381	2	48.04	1334.74	2.4	63 70 94 99 99 98 98 99 99 98 84 88 57	CID
FAESGVFSANQENYVR	16	88	16	909.429	2	32.95	1816.84	2.7	38 41 95 97 88 96 99 99 99 98 98 100 98 94 90 80	CID
TPC(+57.02)SEC(+57.02)YENLKGVTTR	16	88	16	957.938	2	28.87	1913.86	-0.2	52 45 83 95 99 85 92 99 97 99 99 98 99 95 90 81	CID
WELDTER	7	88	7	474.725	2	26.57	947.435	0	77 98 97 89 79 92 84	CID
LLTSLEQK	8	88	8	466.276	2	22.54	930.539	-2.1	93 94 94 90 92 95 81 67	CID
GSYSC(+57.02)EVTHEGSTVTK	16	88	16	871.388	2	20.18	1740.76	-0.3	44 70 91 97 96 99 98 98 98 100 97 93 92 91 86 62	CID
TGEVNLPADFK	11	88	11	595.806	2	30.79	1189.6	-1	76 63 97 98 97 99 91 91 95 92 70	CID
VPGLYDVQVLLK	12	88	12	672.401	2	43.92	1342.79	0.8	80 86 92 98 98 97 93 77 88 94 88 63	CID
YVLEEAGSSMDK	12	88	12	664.805	2	26.8	1327.6	-0.2	87 90 99 100 100 98 95 97 81 76 65 69	CID
VLTQPSSVSGSLGQR	15	88	15	758.41	2	25.92	1514.81	0.6	74 85 90 96 94 90 90 97 97 90 96 96 80 83 62	CID
VYPLTSC(+57.02)C(+57.02)GDK	11	88	11	650.288	2	23.81	1298.56	-1.4	91 91 94 98 97 94 89 88 69 81 75	CID
LVTVETK	7	88	7	395.239	2	20.93	788.464	-1	94 92 88 74 90 90 89	CID
QLFHESNEQVAEK	13	88	13	779.878	2	19.86	1557.74	-0.1	43 55 96 99 100 92 88 99 95 98 95 97 90	CID
YYAEFTVDEK	10	88	10	632.79	2	30.95	1263.57	-0.6	80 82 97 99 96 90 83 80 90 82	CID
TC(+57.02)SLLETR	8	88	8	490.247	2	22.35	978.48	-0.6	56 74 95 99 98 99 96 88	CID
NPLVFSFHPSALK	13	88	13	728.9	2	37.36	1455.79	-1.8	69 79 97 99 99 99 98 97 76 89 86 88 68	CID
VLTQPSSVSGSLGQR	15	88	15	758.41	2	25.96	1514.81	0.4	73 85 89 90 94 90 90 96 98 91 97 97 84 85 63	CID
VNLNQAELDEMMLK	14	88	14	824.409	2	41.35	1646.8	1	50 52 91 97 98 99 100 99 98 100 97 91 89 72	CID
LANQTEEVVAAQLK	14	88	14	757.413	2	32.44	1512.81	-2.8	70 63 85 95 98 98 97 97 99 99 98 89 87 59	CID
MAEQLSEAVK	10	88	10	553.281	2	23.63	1104.55	-0.4	85 93 100 97 99 97 98 73 75 63	CID
VHQPVEPLVTK	11	88	11	623.861	2	25.47	1245.71	0.1	91 94 96 92 94 98 82 89 79 81 72	CID
NVLNQAELDEMMLK	14	88	14	824.408	2	40.84	1646.8	0.8	50 55 94 91 90 99 100 99 99 100 98 91 90 78	CID
LAGALAER	8	88	8	400.735	2	18.46	799.455	0.4	90 91 79 86 97 95 94 70	CID
LQLMPK	6	88	6	365.221	2	23.76	728.426	3.1	88 90 85 81 88 96	CID
FYTLDALK	8	88	8	485.767	2	33.17	969.517	3.1	94 94 98 96 92 86 91 54	CID
YVYTAMHGVGSK	12	88	12	656.821	2	22.68	1311.63	-1.1	88 89 98 98 94 93 98 86 93 69 82 67	CID
VTVSSASTTAPK	12	88	12	574.811	2	16.61	1147.61	-1	76 92 98 99 96 95 98 98 99 98 69 37	CID
LQELVLTEK	9	88	9	536.817	2	27.43	1071.62	1	82 86 99 97 92 95 78 92 69	CID
YLVSSSHTR	9	88	9	525.272	2	15.21	1048.53	-1.3	74 91 98 99 99 93 78 86 74	CID
LPGC(+57.02)LLC(+57.02)SDDDTLC(+57.02)YK	16	88	16	965.423	2	35.84	1928.83	0.3	88 69 32 52 98 99 97 98 99 99 99 99 99 94 90 94	CID
YEVDWDNVPVDEQR	14	88	14	882.397	2	34.49	1762.78	-0.2	41 73 85 97 97 96 95 97 93 97 96 97 84 82	CID
GWGVMASHR	9	88	9	500.744	2	23.74	999.471	3.3	52 88 96 98 98 93 89 88 87	CID
YDTLVK	6	88	6	369.705	2	19.44	737.396	-0.3	86 90 92 95 92 73	CID
SAHLTSTDGPC(+57.02)K	12	88	12	637.295	2	14.03	1272.58	-0.7	79 92 97 100 99 93 90 97 80 81 79 67	CID
YLAELTGHK	9	88	9	516.28	2	22.73	1030.54	0.1	92 97 99 99 99 95 61 75 75	CID
TVAENQEGQLR	11	88	11	622.814	2	16.41	1243.62	-1.6	86 94 97 99 92 90 99 67 86 95 63	CID
AEFVEVTK	8	88	8	461.748	2	23.06	921.481	-0.2	79 94 97 93 89 68 93 90	CID
SKGSYSC(+57.02)EVTHEGSTVTK	18	88	18	978.951	2	17.79	1955.89	-0.6	60 86 83 92 97 99 97 99 99 99 99 100 82 90 90 78 79 51	CID
FKDLGEEHFK	10	88	10	417.212	3	22.84	1248.61	0	76 85 98 98 65 93 98 97 89 79	CID
YLAELTHGK	9	88	9	516.28	2	23.21	1030.54	0	92 97 99 100 99 95 77 57 75	CID
M(+15.99)KLYK	5	88	5	349.697	2	26.43	697.383	-4.2	90 92 99 92 66	CID
EAKENLSLLSQLK	13	88	13	736.92	2	43.17	1471.82	1.2	71 73 76 98 97 99 98 99 99 98 90 88 56	CID
VMDVLK	6	88	6	352.704	2	23.51	703.394	0.5	90 92 85 82 95 82	CID
ESAQLLQDSK	10	88	10	559.788	2	19.74	1117.56	0.9	78 57 86 87 99 99 96 98 92 86	CID
NPLVFSFHPSALK	13	88	13	728.9	2	37.38	1455.79	-1.7	69 78 95 99 99 99 98 97 78 89 86 87 68	CID
KGYLDKDDVKK	11	88	11	654.861	2	14.75	1307.71	-0.4	84 73 82 88 96 96 97 97 95 90 67	CID
KVLT(+203.08)K	5	88	5	396.246	2	19.32	790.48	-3.9	96 95 91 76 80	CID
FGAPADVM(+15.99)VKWLQR	14	88	14	817.429	2	54.86	1632.84	-0.8	65 48 84 91 93 97 98 94 92 98 99 97 88 86	CID
LELQDYPK	8	87	8	503.267	2	26	1004.52	0.9	65 90 97 83 87 92 93 95	CID
SLEGYLANLSEAER	14	87	14	776.386	2	40.17	1550.76	0.5	46 59 91 91 97 99 98 96 98 99 99 91 94 69	CID
LAQLQAAGLDAK	12	87	12	599.843	2	26.8	1197.67	-0.1	68 81 88 99 98 99 98 94 99 85 84 62	CID
NVLNQAELDEMMLK	14	87	14	824.408	2	40.34	1646.8	0.5	39 44 94 97 96 99 100 98 98 100 98 91 91 84	CID
SLEGYLANLSEAER	14	87	14	776.385	2	40.61	1550.76	-0.7	45 60 95 92 97 99 99 97 98 99 99 90 93 67	CID
LQLMPK	6	87	6	365.22	2	23.8	728.426	0.6	90 86 90 87 85 89	CID
VLWSPLDLEPSRNK	14	87	14	827.455	2	43.05	1652.89	4.6	77 90 90 97 90 95 96 96 98 82 85 83 77 71	CID
KDGVYEEVKK	10	87	10	597.821	2	15.32	1193.63	-1.9	86 89 78 85 91 97 98 95 91 67	CID
LTFPVLSDLK	10	87	10	566.835	2	42.2	1131.65	1.4	93 91 98 73 67 75 93 97 95 93	CID
LTEFSAQK	8	87	8	462.245	2	19.03	922.476	-0.5	94 95 99 95 82 79 90 68	CID
FGMPM(+15.99)TDELAKK	12	87	12	692.335	2	40.04	1382.66	-1.6	83 73 97 91 94 88 89 97 95 91 86 67	CID
ETYGDMADC(+57.02)C(+57.02)EK	12	87	12	739.765	2	21.52	1477.52	-0.8	86 86 91 83 98 98 95 95 95 78 88 57	CID
LDC(+57.02)GQLNTK	9	87	9	524.758	2	17.54	1047.5	-0.3	86 91 96 81 84 98 95 90 67	CID
EC(+57.02)LLSGLLSVDGK	13	87	13	695.865	2	43.09	1389.72	-1	78 57 98 99 99 94 98 99 98 97 91 68 63	CID
SSHLTSTDGC(+57.02)PK	12	87	12	645.292	2	13.22	1288.57	-1.3	91 94 97 99 99 98 95 96 92 67 59 66	CID
TSTGFGTHGATPEDVK	16	87	16	802.881	2	20.72	1603.75	-0.4	56 89 85 71 96 93 97 97 92 96 99 77 94 93 87 79	CID
LPNFETEPR	9	87	9	551.78	2	27.56	1101.55	-0.7	92 89 96 97 99 86 76 69 86	CID
NSTPEAALEATEK	13	87	13	680.832	2	24.75	1359.65	-1.2	70 79 97 80 95 87 86 89 98 94 90 94 78	CID
GSYSC(+57.02)EVTHDGSTVTK	16	87	16	864.38	2	19.39	1726.75	-1.1	45 87 89 97 96 99 94 94 98 98 85 91 90 91 85 61	CID
KDGVYEEVKK	10	87	10	398.883	3	15.45	1193.63	-1.6	95 95 56 79 86 99 99 97 97 73	CID
AQVVDYDLQR	10	87	10	603.81	2	26.01	1205.6	0.7	61 79 98 96 95 97 91 92 88 79	CID
NVLNQAELDEMMLK	14	87	14	824.408	2	40.31	1646.8	0.1	38 41 93 98 98 99 100 99 98 100 98 92 90 83	CID
LFSPTEENK	9	87	9	532.766	2	22.07	1063.52	-0.8	89 85 96 90 89 95 92 80 72	CID
YLNELMPLQK	10	87	10	624.837	2	35.82	1247.66	0.3	86 95 97 99 98 96 77 85 71 73	CID
YALTMK	6	87	6	363.697	2	23.47	725.378	0.9	87 91 97 93 89 68	CID
EAQAAFPECPK	11	87	11	595.78	2	14.91	1189.54	1.4	79 57 93 98 99 96 94 99 98 88 61	CID
VEDAMLLMK	9	87	9	525.272	2	35.13	1048.53	0.3	83 96 96 93 81 88 93 89 68	CID
AQEAAAVTAAR	11	87	11	529.782	2	15.64	1057.55	-1.2	54 56 98 93 96 99 98 98 99 92 81	CID
TVAENQEGQLR	11	87	11	622.814	2	16.89	1243.62	-1.2	79 82 96 99 90 87 99 84 93 93 60	CID
VSLTC(+57.02)SGSSNNLGR	14	87	14	726.349	2	22.37	1450.68	-0.4	70 90 94 93 93 97 94 96 92 95 96 98 70 45	CID
AKLEDELAK	9	87	9	508.785	2	19.87	1015.55	0	68 84 98 98 93 97 89 90 70	CID
LGLADAGDGVEDANFAK	17	87	17	831.902	2	33.46	1661.79	-0.1	67 75 91 97 98 99 97 99 90 95 99 98 97 96 68 72 50	CID
ENFAGEC(+57.02)LER	10	87	10	612.769	2	26.07	1223.52	0.5	71 48 96 98 95 99 85 95 98 90	CID
ACHLTSTDGQEK	12	87	12	645.292	2	13.19	1288.57	-1.2	69 77 93 99 99 96 95 97 89 80 86 68	CID
SLQENLSLLSQLK	13	87	13	736.92	2	43.22	1471.82	1.2	57 70 87 99 95 98 98 99 99 98 88 88 62	CID
LAETLNK	7	87	7	394.729	2	16.14	787.444	-0.9	93 93 98 81 93 86 69	CID
FEVDELLPLK	10	87	10	601.837	2	40.25	1201.66	0.9	73 91 97 98 99 98 99 79 70 71	CID
HVGETFFK	8	87	8	482.748	2	23.6	963.481	0.4	92 92 88 95 86 83 91 73	CID
DLNEFKK	7	87	7	447.24	2	19.16	892.465	-0.8	86 93 95 97 86 85 71	CID
TNLVHDLK	8	87	8	470.266	2	20.11	938.519	-0.4	69 83 98 92 90 97 97 74	CID
YSLYC(+57.02)LTC(+57.02)MEGYYLSK	16	87	16	1025.95	2	38.16	2049.89	2.9	59 88 92 97 93 97 98 88 92 99 98 99 98 77 70 54	CID
VLDPQGNEVPC(+57.02)EVK	14	87	14	792.39	2	25.35	1582.77	-0.5	85 90 90 76 85 83 89 98 95 86 86 95 83 80	CID
FYTLDALK	8	87	8	485.765	2	32.67	969.517	-1.9	95 96 98 96 88 86 88 54	CID
DKAQC(+57.02)GSC(+57.02)YTM(+15.99)GSLAALWR	19	87	19	1095.99	2	40.99	2189.97	-3.9	50 87 91 91 97 87 93 98 99 99 99 98 99 100 100 99 99 45 29	CID
VTC(+57.02)LTTLNNQESLK	14	87	14	810.915	2	32.48	1619.82	-2.1	52 56 85 99 99 99 98 94 94 96 99 86 85 82	CID
YLNELMPLQK	10	87	10	624.837	2	35.86	1247.66	1.2	84 89 97 99 97 95 81 90 70 71	CID
LSC(+57.02)DTYSSC(+57.02)GGDSTGSVC(+57.02)K	19	87	19	1020.9	2	20.79	2039.79	-0.6	43 35 88 98 98 99 100 99 97 94 95 98 99 99 95 86 85 77 75	CID
QANLDEAAWMSK	12	87	12	682.319	2	30.92	1362.62	0.2	61 66 95 98 99 99 98 98 98 97 69 71	CID
MLLSNLTEER	10	87	10	603.313	2	31.2	1204.61	-0.2	76 92 98 95 88 82 75 93 93 81	CID
DDPHAC(+57.02)YSTVFDK	13	87	13	777.83	2	27.49	1553.65	0.2	96 95 89 90 94 78 78 80 90 95 94 89 70	CID
LAPQSVDQLLHK	12	87	12	674.882	2	30.92	1347.75	-0.5	92 86 54 85 93 95 95 90 97 98 93 72	CID
LEGNTFNLTLFAR	13	87	13	748.4	2	43.64	1494.78	1.1	68 86 67 81 95 97 94 97 97 99 93 75 86	CID
ATNLSAMC(+57.02)VTNM(+15.99)ASKLLER	19	87	19	1063.52	2	47.58	2125.03	-0.8	40 44 82 90 91 93 98 97 98 91 88 98 100 99 99 99 98 92 60	CID
SKGSYSC(+57.02)EVTHEGSTVTK	18	87	18	978.951	2	17.75	1955.89	-0.7	59 86 79 89 97 98 97 99 99 99 99 100 80 90 90 79 80 52	CID
QDFLGLLK	8	87	8	467.274	2	38.55	932.533	1.2	73 82 97 98 78 93 99 79	CID
VPGLYDVQVLLK	12	87	12	672.401	2	43.96	1342.79	1	92 91 85 95 97 96 85 76 87 93 89 61	CID
TVMENFVAFVDK	12	87	12	700.351	2	45.7	1398.69	1.6	74 78 98 99 97 94 95 98 99 98 78 40	CID
LFFEPHSLR	9	87	9	573.309	2	30.65	1144.6	0.1	89 91 98 99 74 76 81 92 85	CID
LNDLVNC(+57.02)GDK	10	87	10	574.274	2	20.36	1146.53	-1.2	86 89 99 99 98 94 86 68 84 70	CID
TLDLGNYHLK	10	87	10	587.316	2	31.28	1172.62	-1	89 93 99 99 88 63 68 93 94 88	CID
DYNGDPLQEGKK	12	87	12	682.327	2	18.86	1362.64	-0.8	90 93 97 95 97 56 74 91 99 80 86 88	CID
LQNALLGC(+57.02)SMSLC(+57.02)R	14	87	14	811.895	2	36.79	1621.77	0.9	63 59 86 97 99 99 95 95 96 97 90 92 80 72	CID
AESSGDTWC(+57.02)LCK	12	87	12	678.783	2	14.05	1355.55	1.5	78 93 95 98 85 91 97 96 89 79 76 72	CID
ATDAGELNLDEVLAK	15	87	15	779.903	2	36.64	1557.79	1.6	61 86 88 96 93 99 97 80 89 97 99 98 92 79 51	CID
VSLTC(+57.02)SGSR	9	87	9	483.737	2	16.66	965.46	-0.4	84 92 98 97 93 86 72 90 73	CID
LAPQSVDLQLHK	12	87	12	674.882	2	31.38	1347.75	-0.7	92 90 62 88 94 94 94 78 77 96 92 91	CID
LGFEDK	6	87	6	354.682	2	21.68	707.349	0	86 66 90 96 92 92	CID
SGTLTDSDTAHLLK	14	87	14	729.875	2	23.38	1457.74	-0.6	55 43 88 99 99 99 98 97 97 98 98 99 92 61	CID
GQEEYLTLAR	10	87	10	590.303	2	22.85	1178.59	-1.5	60 78 98 99 75 83 91 96 96 95	CID
VPAEWANAPLETVTK	15	87	15	813.43	2	36.17	1624.85	0.1	88 90 92 99 98 99 97 97 65 75 98 86 86 77 61	CID
SC(+57.02)VPSGASTGVHENK	15	87	15	765.353	2	16.31	1528.69	-1.8	68 70 96 96 86 68 94 96 95 88 97 97 98 87 72	CID
GSYSPFSEEDLSSPK	15	87	15	815.367	2	31.46	1628.72	-0.2	45 74 92 97 91 93 98 99 98 94 97 95 92 79 62	CID
WLVEHDGK	8	87	8	492.25	2	20.86	982.487	-0.9	93 97 98 98 93 90 77 51	CID
AYASSYLTVTSSDWK	15	87	15	839.902	2	69.34	1677.79	0.9	39 76 84 92 95 98 99 92 94 98 99 94 94 79 74	CID
AEKENLSLLSQLK	13	87	13	736.921	2	43.68	1471.82	2.4	40 88 78 99 96 99 98 99 99 98 96 88 56	CID
KMVDGVSSEVLPM(+15.99)K	14	87	14	768.394	2	44.97	1534.77	-0.2	66 89 98 93 86 97 96 96 99 98 97 69 67 69	CID
YVLEEAGSSDMK	12	87	12	664.805	2	27.28	1327.6	-0.6	74 79 99 100 100 98 94 96 89 75 78 65	CID
GSYSC(+57.02)EVTHEGSTVTK	16	87	16	871.388	2	20.65	1740.76	-0.9	55 90 92 90 88 99 98 98 98 99 83 90 88 84 83 57	CID
KLEELLALAK	10	87	10	564.356	2	34.23	1126.7	1.2	80 92 98 98 96 88 85 92 82 60	CID
LLVTQADPK	9	87	9	492.789	2	21.44	983.565	-0.6	97 97 97 95 83 79 91 85 57	CID
C(+57.02)SSLTC(+57.02)PADTTYR	13	87	13	766.33	2	23.56	1530.64	0.3	59 66 96 98 98 95 82 86 92 97 93 88 82	CID
ESAQLLQDSK	10	87	10	559.788	2	20.22	1117.56	-1	79 59 79 85 98 99 96 98 92 86	CID
YAASSYLVTTSSDWK	15	87	15	839.903	2	73.71	1677.79	1.9	46 81 85 97 98 98 99 85 86 94 99 98 95 74 69	CID
EAQYLVATGR	10	87	10	554.293	2	24.13	1106.57	-1.1	84 65 93 97 99 96 85 91 77 82	CID
GKEEYNTLAR	10	87	10	590.804	2	22.24	1179.59	4.6	50 71 98 99 92 83 91 97 97 92	CID
KLASTEPK	8	87	8	437.254	2	26.91	872.497	-3.2	94 98 91 68 57 95 96 96	CID
TLLNSVSEFK	10	87	10	569.311	2	34.45	1136.61	0	76 90 98 96 96 96 93 99 82 44	CID
LLDVLR	6	87	6	364.737	2	30.72	727.459	0	94 94 90 79 86 79	CID
NATYDDFLKDLPEK	14	87	14	834.909	2	38.2	1667.8	-0.2	55 85 92 92 92 97 88 92 97 99 99 85 92 52	CID
AHQVVQEGYK	10	87	10	579.798	2	14.97	1157.58	-1.2	68 82 96 98 96 88 97 81 84 81	CID
DWELLDKM(+15.99)ALDKEK	14	87	14	875.441	2	49.73	1748.87	1.5	54 56 99 99 99 97 92 98 98 99 94 67 91 74	CID
LNDLVNC(+57.02)GDK	10	87	10	574.274	2	20.32	1146.53	-0.9	86 90 99 99 99 95 89 65 77 72	CID
YVGADAFK	8	87	8	435.721	2	21.33	869.428	-0.2	87 90 80 91 92 91 95 70	CID
LEADYR	6	87	6	383.69	2	16.73	765.366	0.2	86 96 93 96 74 76	CID
TLPFLDVLC(+57.02)LSDNK	14	87	14	817.928	2	50.18	1633.84	1.8	52 68 70 91 95 95 95 97 88 97 96 94 87 90	CID
AVHTQSTVPMK	11	87	11	599.815	2	17.43	1197.62	-2	57 62 86 97 95 95 96 96 89 89 92	CID
SAAGC(+57.02)PSC(+57.02)DVVTR	13	87	13	690.305	2	18.66	1378.6	-0.7	75 79 87 80 94 79 78 88 94 97 96 93 91	CID
DVDGLLAEYVDYGK	14	87	14	778.879	2	47.38	1555.74	1.3	61 62 88 83 95 100 99 100 99 99 98 85 67 81	CID
MEGDYYR	7	87	7	467.192	2	19.33	932.37	-0.8	86 96 92 96 89 83 63	CID
FEGELK	6	87	6	361.689	2	20.56	721.365	-0.9	93 98 75 90 80 85	CID
TCAPADVM(+15.99)VKWLKR	14	87	14	817.429	2	54.4	1632.85	-2.6	60 63 79 79 85 98 98 98 98 98 97 98 89 79	CID
FGAPADVM(+15.99)VKWLQR	14	87	14	817.429	2	54.36	1632.84	-0.8	70 51 80 76 84 96 96 98 97 98 97 97 89 86	CID
ATSLDDLVEDELAAK	15	87	15	795.401	2	42.22	1588.78	2.4	50 56 85 97 97 98 99 98 100 98 100 99 88 87 51	CID
LDQQYSGTK	9	87	9	520.256	2	13.86	1038.5	-1	89 92 96 96 98 95 70 81 65	CID
VLGESPLDLENLLNK	15	87	15	827.457	2	42.57	1652.9	1.2	79 86 44 93 97 93 96 89 90 97 84 90 95 85 85	CID
LGWLEK	6	87	6	373.216	2	27.86	744.417	1.2	91 80 83 85 93 89	CID
LKDMDDAYK	9	87	9	549.76	2	17.88	1097.51	-0.4	83 84 96 85 85 93 82 85 88	CID
TSDTHGLER	9	87	9	508.243	2	15.92	1014.47	-0.5	77 78 95 90 93 87 88 95 78	CID
C(+57.02)NLNTGMC(+57.02)ENR	11	87	11	684.776	2	20.07	1367.54	-0.8	62 66 97 95 95 88 94 89 98 86 86	CID
GTSKGPDVM(+15.99)M(+15.99)KAVEK	15	87	15	805.397	2	38.85	1608.79	-3.6	39 66 88 93 95 76 82 97 98 97 97 97 97 96 86	CID
YTDHVTC(+57.02)TEKR	11	87	11	470.554	3	14.65	1408.64	-0.6	83 86 90 70 82 93 91 93 97 88 81	CID
WLGTSGNDHKVC(+57.02)K	13	87	13	751.365	2	16.5	1500.71	1.3	85 94 90 95 95 75 66 85 84 90 96 84 91	CID
WELDETR	7	87	7	474.725	2	27.04	947.435	0	76 95 96 95 88 73 85	CID
AVELALK	7	87	7	372.237	2	24.41	742.459	0	79 79 96 91 88 94 79	CID
SNNNLC(+57.02)YQAK	10	87	10	606.276	2	17.4	1210.54	-1.6	67 68 95 96 98 96 95 95 90 67	CID
LMGPNC(+57.02)LGLLNPR	13	87	13	727.884	2	37.27	1453.75	0	74 70 88 86 87 87 98 93 98 99 98 72 78	CID
QC(+57.02)LLPK	6	87	6	379.715	2	22.13	757.416	-0.1	67 95 97 98 95 69	CID
SAAGC(+57.02)PSC(+57.02)DVVTR	13	87	13	690.305	2	18.69	1378.6	-0.6	69 74 88 86 95 94 79 72 95 97 96 93 92	CID
EALDLLVEALAK	12	87	12	642.874	2	60.21	1283.73	0.4	75 72 93 96 94 96 98 98 91 92 82 55	CID
WC(+57.02)ALGHQER	9	87	9	578.769	2	19.51	1155.52	-1.7	83 94 98 97 61 77 86 98 88	CID
FWTFPEVLR	9	87	9	597.82	2	46.92	1193.62	1.7	92 95 99 98 68 87 87 91 65	CID
M(+15.99)EVGVQNWFKR	11	87	11	705.353	2	42.18	1408.69	0.1	66 86 96 95 98 95 83 89 93 82 71	CID
QGLC(+57.02)TMTK	8	87	8	469.726	2	19.21	937.436	0.2	72 81 98 85 89 96 96 78	CID
VAWSPDSLTVAAASTDFK	18	86	18	933.47	2	42.34	1864.92	2.1	56 60 89 97 90 87 82 96 97 97 99 100 99 92 87 85 77 73	CID
YLNELMPLQK	10	86	10	624.837	2	35.39	1247.66	0.4	86 95 96 99 97 95 80 85 66 69	CID
VTVSSASTTAPK	12	86	12	574.811	2	17.03	1147.61	-0.7	73 91 95 96 96 95 98 97 98 98 69 34	CID
AM(+15.99)YKADEFK	9	86	9	559.761	2	27.94	1117.51	-3.1	61 81 97 95 82 84 98 92 90	CID
NPENTAELQVK	11	86	11	621.819	2	20.66	1241.63	-0.8	73 85 99 95 91 62 88 95 93 84 90	CID
TGVDMVEEGLLTK	13	86	13	696.359	2	35.09	1390.7	1.5	57 41 88 98 99 99 99 99 95 99 99 92 61	CID
ESAQLLQDSK	10	86	10	559.788	2	20.25	1117.56	-0.4	78 56 85 86 95 99 95 98 89 86	CID
NVLTVDDAYEMFR	13	86	13	786.871	2	42.87	1571.73	-1.3	37 41 95 99 99 99 97 97 97 99 97 90 81	CID
YLQMNDDGLGR	11	86	11	641.298	2	28.11	1280.58	-0.8	70 79 97 98 96 97 97 82 96 79 61	CID
EC(+57.02)VPNSNER	9	86	9	552.74	2	13.84	1103.47	-0.2	88 73 97 81 81 94 90 95 81	CID
VFQLR	5	86	5	331.703	2	24.76	661.391	-0.3	82 87 90 93 80	CID
TPLNNMQK	8	86	8	473.244	2	15.67	944.475	-0.9	92 92 98 85 68 84 91 83	CID
VYAM(+15.99)EGDDLLSSK	13	86	13	722.338	2	21.26	1442.66	0.7	81 90 97 97 98 87 91 91 85 91 84 75 60	CID
EM(+15.99)VGVKNWFQR	11	86	11	705.354	2	42.13	1408.69	0.2	84 66 94 94 98 90 85 94 97 80 71	CID
LFSPTEENK	9	86	9	532.766	2	22.03	1063.52	-0.1	91 87 96 93 78 89 92 81 73	CID
FWTFPEVLR	9	86	9	597.818	2	46.4	1193.62	-1.7	89 90 98 95 65 88 86 93 78	CID
AMTGEC(+57.02)DSATYLC(+57.02)K	14	86	14	803.829	2	25.09	1605.65	-2.4	75 88 92 91 98 95 95 49 60 96 98 97 86 93	CID
EKAALDQHC(+57.02)ALAAAAVEEWK	20	86	20	1106.04	2	34.38	2210.08	-1.9	44 22 86 92 98 97 89 95 98 99 99 99 100 100 99 99 100 96 62 59	CID
VNKHQYHLVK	10	86	10	317.183	4	13.17	1264.7	0.1	92 91 93 88 85 69 68 98 98 86	CID
DGVYEEVKK	9	86	9	533.774	2	18.51	1065.53	-1.3	70 69 95 98 99 99 91 92 68	CID
VC(+57.02)TLTTLNNQESLK	14	86	14	810.915	2	32.45	1619.82	-2.4	51 52 91 98 99 98 97 95 95 96 99 82 82 77	CID
RFTALLDDK	9	86	9	539.798	2	24.08	1077.58	-0.4	65 88 89 90 94 97 97 97 62	CID
LAGALAER	8	86	8	400.735	2	18.42	799.455	0.7	92 93 78 85 97 95 95 56	CID
AAPAATTAQTETK	13	86	13	630.824	2	13.33	1259.64	-1.2	54 84 79 96 98 98 97 95 83 90 93 78 78	CID
SSLLC(+57.02)QATDFSPK	13	86	13	727.353	2	34	1452.69	-0.2	56 61 88 98 97 97 99 98 98 99 99 79 55	CID
FSASSYLLSTSSDWK	15	86	15	839.902	2	61.05	1677.79	1	56 86 88 97 98 97 98 90 86 96 97 94 95 63 56	CID
LEDVAVK	7	86	7	387.224	2	20.88	772.433	-0.4	87 95 93 90 90 83 67	CID
ATNLGAVVK	9	86	9	436.764	2	21.42	871.513	0.6	72 74 95 99 90 82 89 98 81	CID
TAFSEPENDAKK	12	86	12	668.822	2	16.81	1335.63	-0.7	86 93 95 98 99 49 77 74 89 91 91 93	CID
EPKMGEKVFGLK	12	86	12	681.876	2	39.23	1361.74	0.4	93 73 96 98 91 93 83 96 97 74 82 59	CID
MFNAVER	7	86	7	433.713	2	22.31	865.412	-0.4	80 81 88 89 89 97 82	CID
KVT(+203.08)LK	5	86	5	396.248	2	19.77	790.48	1.2	97 97 73 79 85	CID
FSASSYLTVTSSDWK	15	86	15	839.903	2	62.48	1677.79	1.7	48 82 89 96 94 94 99 95 94 91 94 95 96 67 62	CID
HM(+15.99)LEKLPNTVTK	12	86	12	713.888	2	30.04	1425.76	-2.8	82 90 99 99 98 98 70 77 88 87 83 66	CID
EFAADKPLLLLK	12	86	12	679.409	2	35.33	1356.8	0.9	92 89 97 96 96 94 69 85 89 90 78 60	CID
EALDLLVEALAK	12	86	12	642.875	2	71.7	1283.73	0.6	77 74 85 96 95 97 96 98 91 94 78 56	CID
AEQAAEDEVTK	11	86	11	595.78	2	14.87	1189.55	-0.5	61 85 92 97 95 82 62 98 96 91 92	CID
YMELAQMVGLK	11	86	11	641.829	2	42.76	1281.65	-1.5	73 76 100 99 99 95 96 96 65 86 65	CID
LYLEQLC(+57.02)K	8	86	8	533.784	2	30.3	1065.55	0.5	84 93 97 97 73 83 76 88	CID
TASLDDLVEDELAAK	15	86	15	795.4	2	41.71	1588.78	1.1	46 50 82 93 98 99 99 99 100 98 100 99 90 89 55	CID
VSLTC(+57.02)SGSSR	10	86	10	527.252	2	16.27	1052.49	-1.9	80 91 95 92 85 90 89 88 74 79	CID
SAVEELTTHTK	11	86	11	608.314	2	18.94	1214.61	-1.2	70 86 90 100 99 98 95 87 72 73 79	CID
EVLEALLTR	9	86	9	522.308	2	18.07	1042.6	-0.5	91 79 92 98 96 96 75 80 69	CID
VLFLNDC(+57.02)VGELDLK	14	86	14	817.927	2	39.56	1633.84	1.2	67 79 93 99 96 90 83 96 89 99 89 85 84 60	CID
VSGFLVK	7	86	7	375.231	2	26.61	748.448	0	89 91 84 93 94 84 70	CID
YAVYDLEYDTPEGLR	15	86	15	902.425	2	38.59	1802.84	0	56 61 90 95 99 99 100 99 99 98 82 93 73 82 69	CID
TGVDMVEEGLLTK	13	86	13	696.359	2	35.05	1390.7	1.3	55 38 87 98 99 99 100 99 95 99 99 92 62	CID
EALDLLVEALAK	12	86	12	642.875	2	71.82	1283.73	1.4	79 80 95 93 90 96 91 98 95 96 68 52	CID
LNTEEDMEK	9	86	9	554.744	2	17.55	1107.48	-1	82 76 96 98 89 69 86 95 85	CID
EAFVEVTK	8	86	8	461.748	2	23.03	921.481	0.1	83 63 95 97 90 72 96 95	CID
YVYTAMHGVGSK	12	86	12	656.82	2	23.18	1311.63	-1.4	69 85 97 98 92 91 97 86 93 80 81 63	CID
YAASSYLTVTSSDWK	15	86	15	839.903	2	71.49	1677.79	1.7	57 76 80 90 97 97 99 96 96 98 98 94 79 72 62	CID
DDLTELAR	8	86	8	466.737	2	16.32	931.461	-2	72 73 93 95 98 85 89 85	CID
MPTELDHYMK	10	86	10	632.789	2	26.52	1263.56	1.1	80 88 97 99 98 95 79 83 75 68	CID
VTDEDLDAAFK	11	86	11	612.293	2	30.44	1222.57	-1.1	72 82 95 99 90 90 94 89 94 86 57	CID
EVTVESLK	8	86	8	452.753	2	21.76	903.491	-0.8	85 72 94 92 96 74 90 84	CID
APLDPGTNNQR	11	86	11	591.796	2	15.91	1181.58	-1.4	82 88 98 99 96 86 75 73 91 92 68	CID
YEVDWDNVPVDEQR	14	86	14	882.396	2	34.47	1762.78	-0.8	46 78 76 92 97 95 93 97 84 93 95 97 82 82	CID
LEDLQDYR	8	86	8	526.257	2	28.23	1050.5	1.7	77 89 89 91 89 92 96 68	CID
KDGVYEEVLK	10	86	10	590.316	2	26.64	1178.62	-0.7	82 82 74 92 93 96 96 93 92 61	CID
AEWLK	5	86	5	323.682	2	22.16	645.349	0.1	80 91 81 90 88	CID
TMNGLVPTVR	10	86	10	544.3	2	29.23	1086.59	0.5	82 82 95 93 98 92 82 90 89 57	CID
QLHQDWTNK	9	86	9	585.288	2	17.08	1168.56	-1.1	71 86 98 85 85 91 85 85 89	CID
SC(+57.02)AAAGTEC(+57.02)LLSGWGSKR	18	86	18	955.941	2	35.87	1909.88	-5	51 54 87 97 99 97 98 99 96 99 99 99 98 98 74 77 71 56	CID
ENDGMTEVVPMK	12	86	12	675.308	2	27.47	1348.6	0.4	85 85 95 91 93 90 99 96 96 71 67 63	CID
SC(+57.02)VPSGASTGVHEAVELR	18	86	18	928.452	2	27.31	1854.89	-0.1	55 57 80 93 95 75 87 92 90 88 95 98 96 87 95 98 91 78	CID
ALAGQALSLFGDHSDVMAC(+57.02)R	20	86	20	1060.01	2	40.4	2118	1	57 70 69 35 79 96 99 99 99 99 97 99 99 99 99 99 90 90 83 66	CID
LKDMDDAYK	9	86	9	549.76	2	17.92	1097.51	-0.7	86 85 96 94 94 92 65 80 84	CID
TLGAHHDLSYEEVK	14	86	14	533.598	3	21.04	1597.77	-0.9	86 89 82 92 84 79 90 94 91 88 93 93 85 60	CID
LDERNLEK	8	86	8	339.517	3	14.39	1015.53	0.6	86 79 89 63 92 96 99 83	CID
EC(+57.02)LLSGLLSVDGK	13	86	13	695.865	2	43.13	1389.72	-0.7	81 60 98 99 98 92 98 99 97 92 73 69 63	CID
SVAVLGASDRK	11	86	11	551.814	2	16.83	1101.61	-1.2	70 72 95 98 99 80 88 92 95 79 78	CID
LFLVSDR	7	86	7	425.245	2	27.9	848.476	0.8	85 90 99 93 74 79 82	CID
YNFDHSHVEELASK	14	86	14	838.389	2	25.36	1674.76	-0.4	57 60 88 96 99 99 98 91 97 100 99 80 81 59	CID
VAQNMGSVPR	10	86	10	529.774	2	19.91	1057.53	-0.1	61 63 96 97 94 85 98 99 94 73	CID
LGFEDK	6	86	6	354.682	2	21.64	707.349	0.1	80 56 95 97 92 95	CID
VPM(+15.99)MYGTMVEM(+15.99)YEK	14	86	14	870.869	2	41.32	1739.73	-3.1	89 92 94 98 99 97 97 98 97 99 68 63 74 39	CID
SAVEELTTTHK	11	86	11	608.313	2	19.41	1214.61	-1.4	52 78 85 100 100 98 92 81 95 82 85	CID
LGGVELK	7	86	7	358.221	2	21.5	714.428	-0.5	87 79 85 85 95 90 80	CID
TYVDC(+57.02)LGNDDNFK	13	86	13	780.836	2	30.21	1559.66	0.3	72 77 98 99 85 85 82 86 94 95 93 88 65	CID
TGLSVLENLDK	11	86	11	594.828	2	38.03	1187.64	1.3	66 51 92 98 99 99 99 89 95 89 69	CID
TLLSLAGEQLQAK	13	86	13	686.396	2	41.21	1370.78	1	60 92 99 97 90 85 71 99 95 98 95 82 54	CID
SDLDSLLSTM(+15.99)KK	12	86	12	677.35	2	42.44	1352.69	-0.7	55 60 91 95 97 98 99 98 97 82 76 82	CID
DC(+57.02)EEQETGC(+57.02)NSEK	13	86	13	793.291	2	11.97	1584.57	0.6	65 76 99 100 95 82 57 90 93 95 90 92 82	CID
NQSLLLTGESQGK	13	86	13	687.865	2	25.64	1373.72	1	54 60 97 99 100 100 99 94 99 97 88 66 67	CID
VPFMYGTMVEC(+57.02)VR	13	86	13	794.87	2	39.68	1587.72	1.1	93 92 94 99 99 86 56 59 94 99 88 80 78	CID
LTAAFGGLEEFKK	13	86	13	705.885	2	34.54	1409.76	-0.4	89 92 98 98 98 93 79 90 96 98 90 59 35	CID
GMDTHGLQR	9	86	9	507.742	2	15.76	1013.47	-1.5	49 86 91 94 99 95 95 93 71	CID
KDDSVVC(+57.02)LVNDFFLK	15	86	15	899.957	2	48.74	1797.9	1	49 52 86 97 98 98 84 92 92 89 98 98 87 86 82	CID
GMDTHGLQR	9	86	9	507.743	2	16.73	1013.47	-0.8	49 85 96 99 99 94 98 93 61	CID
LQTSEGEELYAPYK	14	86	14	814.396	2	30.23	1626.78	0.1	59 54 94 98 99 84 97 99 99 99 99 84 79 60	CID
ATNLGAVVK	9	86	9	436.763	2	21.84	871.513	-0.6	73 75 95 98 79 88 90 97 79	CID
SLMENFVAFVDK	12	86	12	700.352	2	45.65	1398.69	3.3	51 63 95 99 96 93 93 97 98 92 88 63	CID
M(+15.99)ANLLDVFGGHYADER	16	86	16	912.425	2	32.93	1822.83	2.6	46 82 84 88 89 88 97 94 86 75 95 97 96 96 93 67	CID
VLQEVQLPK	9	86	9	527.319	2	29.05	1052.62	0.3	85 93 94 95 76 78 95 91 66	CID
DC(+57.02)EEKDDGC(+57.02)NESK	13	86	13	793.291	2	11.95	1584.57	0.4	65 65 100 100 97 92 94 96 96 98 79 54 82	CID
TEC(+57.02)EDGYYLEK	11	86	11	703.791	2	23.98	1405.57	-1.9	57 83 95 99 98 83 90 83 80 92 82	CID
SGYSC(+57.02)EVTHEGSTVTK	16	86	16	871.388	2	20.7	1740.76	-0.8	46 32 90 96 95 97 95 98 99 99 96 98 98 91 84 57	CID
VTDLYGNDLDFKER	14	85	14	842.913	2	40.28	1683.81	0.9	48 77 79 97 98 96 96 97 98 99 98 76 86 55	CID
LKEC(+57.02)C(+57.02)DKPLLEK	12	85	12	766.893	2	18.9	1531.77	-1.1	79 85 99 94 94 95 96 59 83 92 93 59	CID
FKVNPAQAK	9	85	9	501.79	2	17.5	1001.57	-0.1	86 93 99 95 82 67 69 94 88	CID
YTELEELVPCVAEK	14	85	14	811.904	2	40.77	1621.79	2	60 69 95 98 99 100 99 97 70 86 84 77 91 76	CID
GQEEYLKWK	9	85	9	590.804	2	22.2	1179.59	1.8	67 89 99 99 91 90 74 90 72	CID
LATLGSDDC(+57.02)VK	11	85	11	589.789	2	21.97	1177.56	-1.4	81 78 97 99 95 90 82 89 89 79 66	CID
ADFEEFK	7	85	7	443.203	2	27.52	884.391	-0.6	70 80 87 90 91 88 94	CID
AELDLLVEALAK	12	85	12	642.875	2	56.38	1283.73	0.7	50 90 95 97 94 96 97 98 89 93 74 56	CID
AEFVEVTK	8	85	8	461.748	2	23.53	921.481	0.3	79 93 96 93 87 59 90 88	CID
NVLTVDDAYEMFR	13	85	13	786.871	2	42.91	1571.73	-0.9	32 35 91 97 97 98 96 96 98 99 98 90 85	CID
WDELLDKM(+15.99)ALDK	12	85	12	746.874	2	55.35	1491.73	3.3	40 46 97 98 99 95 92 96 98 98 86 86	CID
TLEETPNYK	9	85	9	547.772	2	19.88	1093.53	0.9	81 89 99 99 88 77 82 85 72	CID
C(+57.02)SGFGDCAMNR	11	85	11	609.229	2	23.33	1216.44	0.9	60 67 92 98 77 88 89 97 98 92 85	CID
TSTGFGTHGATPEDVK	16	85	16	802.881	2	20.66	1603.75	0	41 86 88 79 92 90 90 91 92 97 99 77 94 92 85 77	CID
LFAVGSR	7	85	7	375.219	2	22.75	748.423	0.2	88 90 97 96 66 79 83	CID
MPC(+57.02)TEDYLSLLLNR	14	85	14	862.921	2	48.56	1723.83	0.5	65 82 90 98 100 99 99 99 98 99 99 93 52 26	CID
NTLSEQFADK	10	85	10	576.779	2	24.81	1151.55	-1.5	56 80 98 97 95 85 95 97 88 65	CID
YAASSYLTVTSSDWK	15	85	15	839.903	2	76.19	1677.79	1.8	43 66 70 96 98 98 99 86 86 98 99 98 97 78 73	CID
ACKDEDMLTLVEWYK	15	85	15	922.435	2	38.27	1842.85	1.2	25 28 75 88 100 99 99 99 99 99 99 100 99 91 86	CID
ETMVGYKSLK	10	85	10	578.307	2	33.52	1154.6	-0.3	91 79 94 89 76 90 89 94 93 60	CID
GFTSSYLVTTSSDWK	15	85	15	839.902	2	41.23	1677.79	0	24 77 77 96 99 99 99 95 96 98 98 95 95 71 65	CID
SQTGVSLQTC(+57.02)SPK	13	85	13	696.843	2	20	1391.67	-0.5	51 55 95 95 99 98 99 96 97 98 89 77 65	CID
ESERPSGLSDR	11	85	11	616.797	2	15.11	1231.58	0	80 57 94 95 90 89 76 89 91 93 86	CID
FDEFFSAGC(+57.02)APGSPR	15	85	15	822.86	2	35.14	1643.7	1.1	52 57 92 96 99 99 98 93 95 97 89 82 95 84 55	CID
VPAEWANAPLETVTK	15	85	15	813.43	2	35.69	1624.85	-0.2	86 89 91 99 98 99 97 97 50 69 96 86 86 77 61	CID
ESDYPYTGSDSTC(+57.02)K	14	85	14	805.319	2	20.15	1608.62	-1.2	85 69 79 96 95 95 95 78 91 91 86 88 80 69	CID
TGEVNLPADFK	11	85	11	595.806	2	31.25	1189.6	-1.1	71 56 91 97 96 98 86 88 95 92 69	CID
LTLTTDK	7	85	7	396.228	2	17.27	790.444	-2.7	88 91 92 71 84 82 90	CID
LDQQYSGTK	9	85	9	520.256	2	13.91	1038.5	-0.6	89 92 94 96 97 95 69 75 62	CID
HLVDEQPNLLK	11	85	11	653.362	2	27.67	1304.71	-0.1	90 96 99 99 99 51 41 84 97 96 89	CID
QLHQDWTNK	9	85	9	585.288	2	17.12	1168.56	-0.8	70 84 98 88 85 89 83 83 88	CID
NYGVFQEC(+57.02)C(+57.02)QAEDK	14	85	14	874.357	2	26.05	1746.7	1.1	60 68 86 95 95 89 99 91 78 86 90 97 84 78	CID
LAPQSVDQLLHK	12	85	12	674.883	2	30.89	1347.75	-0.3	92 91 66 73 93 93 93 76 91 97 91 67	CID
AELDLLVEALAK	12	85	12	642.875	2	70.25	1283.73	1.6	50 89 86 89 98 98 96 98 97 92 80 51	CID
NVVSLSTANFNDYVK	15	85	15	835.923	2	37.26	1669.83	0.4	52 59 89 97 98 98 97 96 95 96 96 85 80 74 66	CID
NGFVGVVSDSTR	12	85	12	619.312	2	28.55	1236.61	-0.9	59 46 87 99 97 99 99 98 95 91 83 71	CID
YVLEEAGSSDMK	12	85	12	664.805	2	27.24	1327.6	-1	72 77 98 99 99 98 94 96 76 72 79 63	CID
LVTDLTK	7	85	7	395.24	2	21.4	788.464	0.9	92 87 77 88 88 78 87	CID
SC(+57.02)VPSGASTGVHEAVELR	18	85	18	928.452	2	27.37	1854.89	0.4	60 62 83 81 85 63 86 91 88 85 93 97 99 95 95 98 92 81	CID
C(+57.02)SSLTC(+57.02)PADTTYR	13	85	13	766.329	2	23.52	1530.64	-0.3	59 66 96 98 98 96 78 91 95 97 95 75 65	CID
LSPVLALLK	9	85	9	477.324	2	41.33	952.632	0.9	86 83 78 84 86 93 95 95 68	CID
GNDNSYSC(+57.02)VFEK	12	85	12	710.296	2	27.57	1418.58	-0.4	35 61 87 96 99 99 97 95 98 98 97 61	CID
VYPLTSC(+57.02)C(+57.02)GDK	11	85	11	650.289	2	23.77	1298.56	-0.1	89 89 95 98 97 85 76 88 65 83 74	CID
VGLDNFR	7	85	7	410.719	2	28.12	819.424	0.2	88 82 97 97 93 86 56	CID
FFENAKMVAAR	11	85	11	642.333	2	42.48	1282.65	1.8	79 77 99 98 99 98 98 96 70 69 56	CID
LPLVVK	6	85	6	334.739	2	25.74	667.463	1	76 94 98 95 87 61	CID
LWNYDELMQYK	11	85	11	751.854	2	42.49	1501.69	1.4	52 71 96 98 98 99 97 96 96 62 70	CID
TLENHQDYQAR	11	85	11	687.823	2	16.59	1373.63	-0.6	49 82 98 89 92 94 94 92 94 79 73	CID
VLDVVDGGAHLVEKAM(+15.99)TK	18	85	18	949.506	2	41.98	1897	0	46 55 81 95 98 99 90 87 98 99 99 99 100 98 98 59 74 60	CID
LPSNSEVEALMR	12	85	12	673.343	2	34.64	1344.67	0.2	59 41 94 94 94 98 95 99 97 98 76 79	CID
KFDLGEEHFK	10	85	10	417.211	3	22.38	1248.61	-1.1	90 90 98 93 35 80 98 97 92 79	CID
KMVDGVSSEVLM(+15.99)PK	14	85	14	768.395	2	44.91	1534.77	1.2	63 88 97 94 85 97 96 95 99 98 97 68 51 67	CID
TC(+57.02)TLKEDMC(+57.02)K	10	85	10	429.191	3	17.94	1284.55	-0.4	75 80 95 96 81 92 88 90 83 71	CID
EVTVESLK	8	85	8	452.753	2	22.18	903.491	-0.2	70 68 91 94 96 73 95 95	CID
LDYLVK	6	85	6	375.723	2	24.37	749.432	-0.1	88 88 93 85 78 81	CID
EALDLLVEALAK	12	85	12	642.875	2	72.58	1283.73	1.5	74 72 92 90 92 95 96 97 94 90 75 54	CID
STTSHLFK	8	85	8	460.745	2	17.21	919.476	-1.4	66 82 89 83 91 93 85 91	CID
KFLNTFEK	8	85	8	513.784	2	24.28	1025.55	-0.6	93 95 98 68 82 59 95 91	CID
VPEDQM(+15.99)LLC(+57.02)AAC(+57.02)R	13	85	13	789.859	2	32.21	1577.7	2.1	91 90 97 96 91 91 82 90 86 90 70 72 60	CID
FSLASGHSVLPK	12	85	12	621.845	2	28.43	1241.68	-1	79 91 99 98 93 81 95 85 92 98 74 37	CID
LSEGYLANLSEAER	14	85	14	776.385	2	40.15	1550.76	-1.9	40 34 94 92 97 99 98 96 99 99 99 88 92 65	CID
AVFDNLKNEEPK	12	85	12	702.361	2	26.68	1402.71	-1.6	74 89 91 97 90 94 95 88 98 99 69 38	CID
ATSLDDLVEDELAAK	15	85	15	795.401	2	42.26	1588.78	3.1	51 78 81 97 97 98 99 98 99 96 95 88 74 74 52	CID
LLAVEPEESAVLEGK	15	85	15	792.43	2	34.88	1582.85	-0.3	85 89 96 98 99 72 97 85 79 81 92 90 89 56 68	CID
THVLMNYK	8	85	8	503.262	2	19.4	1004.51	-1	86 92 98 95 79 75 79 76	CID
LTEGLAGSSGDDMQSK	16	85	16	798.365	2	22.56	1594.71	0.7	82 89 97 93 98 98 96 97 66 43 94 96 88 78 70 76	CID
LSLVEESTPK	10	85	10	551.803	2	26.16	1101.59	0	82 90 99 97 97 97 95 97 62 34	CID
TLLGVSHK	8	85	8	427.758	2	17.05	853.502	-1.1	78 89 98 72 76 89 90 89	CID
FTPEELSSMVTLK	13	85	13	741.381	2	42.66	1480.75	-0.9	80 82 79 96 99 98 96 92 92 94 63 70 63	CID
VALQEVK	7	85	7	393.74	2	23.24	785.465	0.5	91 93 91 62 86 88 82	CID
GKEEYLTPSR	10	85	10	590.303	2	22.38	1178.59	-2.1	79 93 99 99 69 77 90 72 79 93	CID
HM(+15.99)LEKLPNTVTK	12	85	12	713.888	2	29.53	1425.76	-2.8	86 92 99 99 98 97 70 76 85 78 79 61	CID
QANLDEAAWMSK	12	85	12	682.319	2	31.41	1362.62	0.4	56 62 84 97 98 98 95 98 98 97 67 69	CID
AAPAAQNEATEEK	13	85	13	665.317	2	13.32	1328.62	-0.9	55 85 85 97 96 90 88 97 89 73 90 90 67	CID
SEDYPYTGSDSTC(+57.02)R	14	85	14	819.322	2	21.39	1636.63	-0.5	39 72 67 96 90 93 97 91 95 97 95 92 84 79	CID
GAC(+57.02)LLPK	7	85	7	379.715	2	22.62	757.416	0.2	57 86 94 98 99 95 65	CID
FFESVGVATR	10	85	10	556.789	2	32.42	1111.57	-2.5	87 92 99 97 97 85 71 81 76 63	CID
GNPTLEVELTASK	13	85	13	679.86	2	32.22	1357.71	-3	50 72 82 97 98 99 96 97 91 92 88 79 63	CID
AELDLLVEALAK	12	85	12	642.875	2	68.74	1283.73	0.6	52 81 95 97 95 96 95 98 95 86 77 51	CID
VYEM(+15.99)FSAGC(+57.02)APGSPR	15	85	15	822.86	2	35.62	1643.71	-1.6	54 81 98 98 99 99 98 95 97 98 93 88 93 59 25	CID
KC(+57.02)PASC(+57.02)SSC(+57.02)SYDSSK	15	85	15	862.339	2	13.26	1722.66	-0.9	79 85 93 95 89 82 82 73 82 82 89 93 85 85 79	CID
NDSETLDLSEEHMVQC(+57.02)TR	18	85	18	1082.47	2	30.55	2162.92	-0.9	49 56 66 86 90 98 98 99 98 99 99 99 99 99 97 71 69 55	CID
APLGVGAGNVPTYLEK	16	85	16	793.436	2	33.26	1584.85	3.5	37 43 85 93 98 95 97 93 95 97 76 83 91 94 95 85	CID
NSTPEAALEATEK	13	85	13	680.833	2	25.71	1359.65	0.3	71 82 97 76 93 92 76 81 96 89 88 92 70	CID
GNELPVSK	8	85	8	422.232	2	17.34	842.45	-0.5	65 80 99 94 71 90 96 84	CID
SVAGANHLGAGR	12	85	12	555.293	2	15.12	1108.57	-1.7	66 84 96 91 96 89 92 98 80 87 75 66	CID
LVDLLQLLSK	10	85	10	571.362	2	45.94	1140.71	-1.1	59 54 93 96 98 95 98 99 92 66	CID
SLPNDLTESHPEMK	14	85	14	799.38	2	26.85	1596.75	-0.1	78 86 72 75 83 88 86 97 94 94 79 95 82 77	CID
TPLAYGSSFGYTKK	14	85	14	760.393	2	30.57	1518.77	-0.5	45 40 90 97 98 96 98 96 96 93 97 87 76 78	CID
LEYFNLDSWK	10	85	10	657.824	2	36.72	1313.63	3.2	90 96 98 97 91 65 71 84 86 69	CID
HFLEQLPNTVTK	12	84	12	713.888	2	30	1425.76	-0.4	85 92 99 99 96 97 61 67 86 87 83 65	CID
VYPLTSC(+57.02)C(+57.02)GDK	11	84	11	650.289	2	24.24	1298.56	-0.5	92 92 96 98 97 94 86 82 56 67 72	CID
GNDNSYSC(+57.02)VFEK	12	84	12	710.295	2	27.52	1418.58	-1.3	39 63 88 96 98 98 97 90 97 93 95 62	CID
M(+15.99)NVADESHAGC(+57.02)EK	13	84	13	732.298	2	12.9	1462.58	-0.4	44 73 97 95 95 100 98 91 87 93 79 92 57	CID
SNNNLC(+57.02)YQAK	10	84	10	606.277	2	17.32	1210.54	-1	73 73 95 96 98 94 96 88 68 66	CID
LATVSLPR	8	84	8	428.765	2	25.13	855.518	-2.8	91 93 94 91 83 77 78 70	CID
LTGM(+15.99)AFR	7	84	7	406.211	2	26.35	810.406	1.2	93 91 71 75 83 90 89	CID
TAFSYYDK	8	84	8	497.73	2	25.63	993.444	1.5	86 88 95 92 88 65 82 82	CID
NDSETLDLSEEHMVQTC(+57.02)R	18	84	18	1082.47	2	30.09	2162.92	-0.7	39 80 88 96 91 98 98 99 98 98 99 99 99 98 98 52 38 54	CID
GVNSDSGSQPAPLR	14	84	14	692.844	2	17.59	1383.67	-1	45 68 90 98 99 99 96 98 97 99 99 66 72 59	CID
CPAETYAGC(+57.02)LK	11	84	11	606.772	2	23.54	1211.53	-1.1	66 55 93 98 96 95 89 75 93 86 84	CID
AEMELEK	7	84	7	425.205	2	18	848.395	0.6	80 93 82 86 74 86 90	CID
QSKPTQEEM(+15.99)KK	11	84	11	675.338	2	15.26	1348.67	-3.6	70 75 94 92 76 65 86 98 93 88 94	CID
LTLC(+57.02)DDAYK	9	84	9	366.843	3	18.3	1097.51	0.4	81 48 62 91 97 96 95 96 95	CID
GLNPLHPNTR	10	84	10	559.807	2	19.24	1117.6	0.3	55 83 92 95 94 97 83 90 85 71	CID
VGTPDVSC(+57.02)VDLTC(+57.02)R	14	84	14	789.866	2	30.47	1577.72	-0.7	67 50 86 85 90 97 96 85 90 95 95 90 80 78	CID
FALEATAEVLK	11	84	11	596.335	2	34.93	1190.65	0.6	68 75 98 100 98 94 72 88 90 89 57	CID
DVDGLLAEYVDYGK	14	84	14	778.879	2	47.9	1555.74	1.9	50 51 74 80 93 100 99 100 99 99 98 88 70 83	CID
SVAGANHLGAGR	12	84	12	555.293	2	15.08	1108.57	-2	62 82 95 87 95 95 97 97 81 89 76 57	CID
NTVTC(+57.02)LRPMK	10	84	10	610.317	2	19.84	1218.62	-1.1	69 88 99 98 95 97 90 61 62 86	CID
LEEELASK	8	84	8	459.743	2	18	917.471	0.2	90 97 97 97 91 73 71 60	CID
LEQELSQK	8	84	8	487.761	2	15.72	973.508	-1.4	81 94 90 98 95 79 77 62	CID
DPESEDKYR	9	84	9	569.753	2	16.3	1137.49	-2.2	54 40 94 95 99 96 95 95 93	CID
AVGVSSDC(+57.02)SQPDNK	14	84	14	732.323	2	15.36	1462.64	-2.2	63 67 48 86 98 99 98 97 98 98 86 91 85 69	CID
KGLC(+57.02)CETK	8	84	8	469.726	2	19.25	937.436	0.4	82 74 96 86 86 95 88 69	CID
TAFSYYDK	8	84	8	497.73	2	25.59	993.444	1.1	83 85 97 96 90 63 82 79	CID
ASDC(+57.02)VSLTTK	10	84	10	541.263	2	19.01	1080.51	-0.6	82 90 95 93 95 66 75 95 91 62	CID
TLEEPTNYK	9	84	9	547.771	2	20.33	1093.53	-0.5	83 89 99 99 70 74 88 89 68	CID
LVFNELLK	8	84	8	488.297	2	40.83	974.58	-0.2	96 93 93 48 76 92 98 79	CID
VPFMYGECVEKMR	13	84	13	794.871	2	39.63	1587.72	2.1	73 79 85 98 98 91 93 82 93 98 73 74 60	CID
LSTNLR	6	84	6	352.209	2	16.82	702.402	0.6	92 90 75 67 90 92	CID
VFQLR	5	84	5	331.702	2	24.8	661.391	-1.2	84 86 84 86 81	CID
AHHDLSYEEVK	11	84	11	664.317	2	17.75	1326.62	-1.2	91 96 99 98 97 45 46 96 98 92 70	CID
KYVSVQDDVKK	11	84	11	436.91	3	14.73	1307.71	-0.1	90 84 77 66 66 89 93 92 95 94 83	CID
TSVLC(+57.02)QATDFSPK	13	84	13	727.353	2	34.03	1452.69	0.1	49 54 57 99 97 97 98 98 98 99 98 89 62	CID
HMAAYQATK	9	84	9	510.75	2	16.76	1019.49	-0.9	90 93 98 93 73 73 70 89 81	CID
ELLDNEYR	8	84	8	526.257	2	27.78	1050.5	0.9	77 66 95 90 88 96 95 67	CID
EMYCSLNR	8	84	8	508.219	2	22.28	1014.43	-3	79 78 79 83 79 92 96 89	CID
YNFDHSHVEELASK	14	84	14	838.387	2	24.91	1674.76	-2.3	43 41 95 98 99 99 98 95 98 99 98 79 79 59	CID
DNNDSSLFYSLR	12	84	12	715.831	2	38.48	1429.65	0.6	39 37 93 97 98 90 93 98 99 97 88 83	CID
TLLYGDTSR	9	84	9	513.267	2	22.59	1024.52	-0.3	88 96 99 97 57 75 76 86 82	CID
LLSSLEQK	8	84	8	459.269	2	20.69	916.523	1.6	92 90 76 74 90 96 89 66	CID
VTDLTEGKQVYDLAEHNNK	19	84	19	1087.54	2	47.31	2173.06	3	45 84 89 97 93 97 79 97 96 98 96 96 99 95 97 82 55 59 46	CID
TLGAYFLNEEEAKK	14	84	14	806.913	2	33.4	1611.81	-1.5	71 90 72 95 95 96 97 79 90 86 86 79 71 71	CID
ELDLNEYK	8	84	8	512.253	2	26.8	1022.49	0	71 59 82 95 85 96 93 92	CID
MPEGLMEEVKK	11	84	11	645.825	2	28.2	1289.64	-0.1	62 78 95 82 88 93 98 97 95 80 57	CID
DRFQLASELADLVLER	16	84	16	938	2	63.04	1873.99	-2.1	40 33 71 84 94 94 95 99 98 94 98 99 97 97 91 63	CID
FQELMSK	7	84	7	441.723	2	22.04	881.432	0.7	87 90 99 93 78 82 60	CID
EYVDWDNVPVDEQR	14	84	14	882.397	2	34.97	1762.78	-0.1	69 46 92 95 95 97 95 95 66 84 94 96 77 76	CID
VLELTPTVNLDK	12	84	12	671.385	2	33.98	1340.76	-0.2	85 91 99 99 98 66 57 80 89 92 83 69	CID
MNDGMTNNVVTR	12	84	12	676.312	2	27.93	1350.6	4.8	69 86 97 93 96 86 80 90 94 90 63 62	CID
EYLTQPTSVSVALGKGDK	18	84	18	947.001	2	35.05	1891.99	-0.7	83 61 90 93 95 90 94 84 85 93 92 97 96 77 86 57 75 65	CID
TNNC(+57.02)QEYVC(+57.02)DEK	12	84	12	780.308	2	18.19	1558.6	-0.2	39 40 85 96 98 100 99 99 98 99 97 62	CID
VLAM(+15.99)M(+15.99)MGETEAQR	13	84	13	749.839	2	26.22	1497.66	0.1	73 79 89 66 62 79 89 99 97 99 96 82 82	CID
LAMWPK	6	84	6	373.207	2	30.39	744.399	-0.1	91 88 77 87 74 89	CID
LYQYTEPMR	9	84	9	600.79	2	26.36	1199.56	0.1	71 79 96 98 98 99 70 67 79	CID
LYQYTEPMR	9	84	9	600.79	2	26.32	1199.56	0.2	72 79 96 98 98 99 52 78 86	CID
LTNAFETK	8	84	8	462.245	2	19.48	922.476	-0.3	88 79 89 82 73 89 86 86	CID
FEGLEK	6	84	6	361.69	2	20.14	721.365	-0.1	90 97 85 91 92 48	CID
ALCGC(+57.02)SHGPLVR	12	84	12	635.312	2	19.8	1268.61	-1.4	82 94 95 91 96 97 98 93 83 67 57 56	CID
TLPFLDVLC(+57.02)LSDNK	14	84	14	817.928	2	50.26	1633.84	1.9	52 70 74 82 96 96 96 97 88 97 95 79 65 87	CID
TKLPSC(+57.02)ER	8	84	8	495.755	2	14.24	989.496	-1	79 85 99 89 85 68 92 77	CID
EQREATLFGQLNSK	14	84	14	810.917	2	42.57	1619.83	-4.9	68 44 66 94 98 99 99 98 90 95 97 79 74 77	CID
ERMLETQMGFPSDELK	16	84	16	955.95	2	43.5	1909.89	-3.5	71 39 76 97 99 95 94 97 96 97 79 84 86 90 82 61	CID
EAADVAMQALK	11	84	11	573.795	2	27.9	1145.58	0.1	76 56 90 96 92 90 93 90 95 88 56	CID
AYASSYLTVTSSDWK	15	84	15	839.902	2	58.91	1677.79	1	54 73 77 92 95 90 97 97 96 90 95 93 93 60 57	CID
VYVDQGKDAEK	11	84	11	626.314	2	13.87	1250.61	-0.6	89 94 98 98 91 34 55 90 91 96 86	CID
LYAAVQPLLALSK	13	84	13	693.922	2	31.17	1385.83	0.6	88 90 98 97 97 91 73 85 85 82 73 74 57	CID
VLDPQGNEVPC(+57.02)EVK	14	84	14	792.39	2	25.4	1582.77	-0.6	84 89 89 52 61 83 85 98 96 91 88 96 83 79	CID
LGTTNPELYEMQLR	14	84	14	832.919	2	35.39	1663.82	0.1	65 39 61 90 97 97 99 95 94 100 89 89 86 74	CID
SYNGDLEAR	9	84	9	512.738	2	19.21	1023.46	0	57 57 93 89 93 95 96 93 80	CID
FSASSYLSLTSSDWK	15	84	15	839.901	2	38.95	1677.79	-0.5	50 54 89 97 98 98 97 60 72 96 98 96 95 82 77	CID
VSLTC(+57.02)SSGSSNVGR	14	84	14	705.835	2	19.47	1409.66	-0.7	79 89 93 98 96 92 69 45 96 97 96 97 79 51	CID
NPENTAELQVK	11	84	11	621.82	2	21.09	1241.63	-0.5	60 68 97 94 93 60 85 94 94 89 89	CID
MAGQDVSVFPK	11	84	11	589.797	2	29.04	1177.58	-0.3	71 87 89 93 97 97 97 97 97 63 34	CID
FYTLDALK	8	84	8	485.767	2	32.74	969.517	1.9	93 93 98 94 90 82 76 46	CID
TTSHTEEVVAAKLK	14	84	14	757.413	2	32.34	1512.81	-2.4	70 74 55 56 95 98 97 98 98 99 99 97 88 50	CID
YTLNEDHNVK	10	84	10	616.799	2	17.78	1231.58	-0.2	88 91 97 92 67 50 92 90 86 85	CID
SLEM(+15.99)LKK	7	84	7	432.745	2	30.68	863.479	-4.5	56 70 99 97 96 90 79	CID
M(+15.99)NSNQQEFEAAWNR	14	84	14	870.878	2	23.14	1739.73	4.9	51 55 96 93 96 96 98 93 100 99 99 97 54 46	CID
YNQLMR	6	84	6	412.708	2	19.75	823.401	0	74 82 77 94 82 93	CID
LGFMNVLEQVAK	12	84	12	674.87	2	48.02	1347.72	2	67 62 81 97 96 97 98 99 79 79 86 63	CID
M(+15.99)GMPFTDELAKK	12	84	12	692.335	2	39.55	1382.66	-2.1	61 46 93 95 97 95 94 96 95 92 80 61	CID
EALDLLVEALAK	12	84	12	642.874	2	77.18	1283.73	0.4	62 65 75 95 94 96 97 99 96 96 73 54	CID
TGSKGPDVFM(+15.99)QAVEK	15	84	15	805.397	2	38.81	1608.78	-1.7	56 43 87 92 92 59 70 95 97 96 96 97 96 96 85	CID
QNHC(+57.02)PTAYDQK	11	84	11	681.298	2	12.95	1360.58	-0.6	68 84 90 93 78 82 77 76 95 86 91	CID
SGGVTVSHLR	10	84	10	506.78	2	18.19	1011.55	0	67 71 79 98 98 95 79 89 95 66	CID
QHVDNALPTK	10	84	10	561.798	2	15.88	1121.58	-1.5	51 75 96 96 88 90 97 96 88 60	CID
ALAEFAEK	8	83	8	439.735	2	24.4	877.455	0	87 92 94 95 74 60 91 78	CID
VEDAMLLMK	9	83	9	525.273	2	35.56	1048.53	0.7	87 97 98 95 60 66 93 90 68	CID
LFLVSDR	7	83	7	425.245	2	28.94	848.476	0	82 93 99 93 86 67 66	CID
APEAETWR	8	83	8	480.232	2	23.86	958.451	-0.6	93 91 98 71 76 60 88 92	CID
EVTAFLQQMLVER	13	83	13	782.414	2	57.26	1562.81	0.7	75 54 86 95 97 96 62 61 91 98 97 97 79	CID
MPAEGATLLLWPK	13	83	13	713.888	2	39.13	1425.77	-4.8	50 43 94 98 86 92 85 95 98 99 96 78 74	CID
ASDC(+57.02)VSLTTK	10	83	10	541.263	2	18.54	1080.51	-0.6	79 89 97 93 92 62 73 96 92 62	CID
YELDGK	6	83	6	362.679	2	17.44	723.344	0.1	92 99 95 91 67 57	CID
NTGGFEVVGSGR	12	83	12	590.291	2	29.57	1178.57	-0.5	48 75 86 92 97 95 84 97 94 90 78 69	CID
FEQGLDC(+57.02)GGGYLK	13	83	13	722.332	2	28.6	1442.65	-0.6	79 92 96 95 94 91 93 75 71 71 85 82 62	CID
DTHVAQR	7	83	7	413.712	2	15.79	825.409	-0.5	68 81 88 90 90 91 77	CID
FQELMSK	7	83	7	441.723	2	22	881.432	0.5	85 89 99 97 93 69 54	CID
MKT(+203.08)ETSEAPLEEKVAWR	17	83	17	1104.55	2	38.57	2207.08	4.6	45 49 57 97 97 98 99 99 72 82 97 98 94 92 89 83 72	CID
VFQLTDDPSLDSEHFR	16	83	16	953.449	2	33.94	1904.89	-3.4	41 40 72 97 98 99 99 81 80 95 95 90 96 91 85 79	CID
ESDYPYTGSDSTC(+57.02)R	14	83	14	819.322	2	21.81	1636.63	-1.1	84 68 80 98 97 98 98 88 89 95 94 74 60 44	CID
VNQHKWNLVK	10	83	10	633.359	2	13.2	1264.7	-0.7	73 82 95 97 91 71 61 91 88 86	CID
VNLVSGGC(+57.02)DSTVK	13	83	13	668.333	2	21.43	1334.65	0.5	60 61 98 99 99 92 79 84 88 90 89 80 68	CID
LVFNELLK	8	83	8	488.298	2	40.8	974.58	0.7	95 92 93 45 74 92 98 77	CID
LGDVYVNDAFGTVHR	15	83	15	831.915	2	33.91	1661.82	-0.5	59 30 51 97 99 99 98 99 98 93 86 97 95 81 71	CID
NTGGFEVVGSGR	12	83	12	590.291	2	29.53	1178.57	-1	51 76 86 92 97 93 82 97 94 90 78 65	CID
NNVNLS(+203.08)SC(+57.02)LPM(+15.99)K	12	83	12	798.375	2	34.08	1594.73	0.9	66 87 97 97 99 89 82 76 90 69 76 73	CID
AAELM(+15.99)GLTAESLR	13	83	13	689.354	2	37.71	1376.7	-2.1	69 72 93 96 96 88 66 59 94 98 89 86 79	CID
KM(+15.99)LNTYLK	8	83	8	513.784	2	23.85	1025.56	-3.7	76 92 97 77 86 81 91 68	CID
EKWAR	5	83	5	345.19	2	20.82	688.366	-0.7	93 88 72 81 84	CID
TLPFLDVLC(+57.02)LSDNK	14	83	14	817.927	2	50.73	1633.84	0.7	67 76 49 61 74 95 95 97 87 97 96 95 88 90	CID
SGKQCDTM(+15.99)LADLVVGLNC(+57.02)K	19	83	19	1034.5	2	62.64	2066.98	2.2	40 20 71 77 80 95 97 98 99 98 97 98 99 100 97 99 86 69 66	CID
QVPQVSTVVLVEVSR	15	83	15	820.472	2	29.96	1638.93	-1.1	67 84 77 90 96 97 95 84 59 70 93 97 88 82 72	CID
VVTEHDAFK	9	83	9	523.269	2	15.86	1044.52	-1.3	92 93 95 99 83 72 70 82 63	CID
EC(+57.02)PATC(+57.02)VGSYEC(+57.02)R	13	83	13	794.813	2	23.8	1587.61	0.1	79 59 79 86 97 96 98 96 98 98 95 60 44	CID
HQLC(+57.02)DYTGTTPK	12	83	12	710.829	2	19.56	1419.65	-1	83 89 98 95 98 97 95 65 89 93 61 38	CID
ESDYPYTGSDSM(+15.99)NK	14	83	14	805.319	2	20.18	1608.62	-0.6	85 69 79 93 73 90 93 79 93 93 84 82 83 70	CID
NNVNLC(+57.02)QNTM(+15.99)LMK	13	83	13	798.374	2	34.12	1594.73	4.8	71 78 97 95 97 93 71 46 68 92 95 88 92	CID
KLLEFEEER	9	83	9	398.211	3	25.07	1191.61	-1.9	39 80 76 89 92 99 99 99 79	CID
LDFAATDLK	9	83	9	497.266	2	30.51	992.518	0.1	87 91 98 98 91 52 56 89 88	CID
LKELFEEER	9	83	9	596.813	2	25.07	1191.61	-2.2	72 81 99 95 78 89 97 92 48	CID
LPSNSEVEALMR	12	83	12	673.343	2	34.6	1344.67	0.6	63 45 94 94 96 98 90 96 95 87 71 69	CID
HMAAFTNTK	9	83	9	510.75	2	16.8	1019.49	-0.7	90 93 98 94 57 59 87 94 79	CID
YSLYC(+57.02)LTC(+57.02)MEGYYLSK	16	83	16	1025.95	2	38.21	2049.89	2.9	55 59 88 97 86 95 97 94 97 99 78 90 93 80 71 55	CID
QTMHYGHAGHKNPR	14	83	14	545.264	3	10.91	1632.77	0.1	72 90 96 97 95 78 85 90 82 96 85 69 63 65	CID
LKSAAVTNSR	10	83	10	523.801	2	14.49	1045.59	-0.8	93 95 98 93 83 55 63 90 84 76	CID
HQLC(+57.02)DYTGTTPK	12	83	12	710.829	2	19.58	1419.65	-0.8	79 88 98 94 97 97 94 63 77 80 73 59	CID
VALGEGLK	8	83	8	393.74	2	23.27	785.465	0.6	90 93 96 56 91 67 95 78	CID
DPESEDKYR	9	83	9	569.753	2	16.34	1137.49	-2.1	48 37 93 93 97 92 97 98 95	CID
ALDGVLEVK	9	83	9	472.276	2	31.29	942.539	-0.5	84 90 97 88 52 65 98 97 76	CID
DLNEFKK	7	83	7	447.24	2	19.12	892.465	-0.4	86 93 94 96 85 71 57	CID
YNC(+57.02)NDKDTLSSK	12	83	12	722.825	2	19.98	1443.63	4.5	57 60 93 93 94 94 95 84 94 86 88 59	CID
DNDGKDLGHGGDDVK	15	83	15	771.345	2	13.62	1540.68	-0.6	83 82 93 70 86 96 91 72 94 87 62 83 97 92 59	CID
GKEEFETLAR	10	83	10	590.303	2	22.89	1178.59	-0.6	59 81 93 99 59 81 87 94 91 88	CID
DYNLVESSVGDVLKEFEWK	19	83	19	1129.06	2	57.19	2256.09	1	28 28 43 97 98 100 99 99 99 96 98 98 99 97 99 83 93 67 60	CID
ADGSTLTGDVK	11	83	11	532.266	2	18.06	1062.52	-0.8	71 77 81 97 98 95 92 65 90 85 62	CID
YFLEALDLLQPVEK	14	83	14	839.459	2	50.96	1676.9	1.1	35 63 94 98 95 99 98 99 99 97 67 78 87 55	CID
M(+15.99)ETVVK	6	83	6	361.69	2	20.1	721.368	-3.9	90 97 78 80 93 60	CID
VLEVDPR	7	83	7	414.235	2	21.46	826.455	-0.3	69 79 98 96 96 72 71	CID
SLMENFVAFVDK	12	83	12	700.349	2	46.31	1398.69	-1.1	59 88 90 97 76 82 90 97 97 95 77 50	CID
FYVHSDDTR	9	83	9	570.259	2	17.49	1138.5	-1.2	76 78 96 97 94 94 94 88 31	CID
M(+15.99)M(+15.99)DNLLQLAK	10	83	10	604.803	2	45.8	1207.59	-2.1	67 75 95 95 98 97 90 91 74 48	CID
GMLNPTAKPTVLR	13	83	13	699.4	2	28.32	1396.79	-1.1	43 66 90 97 98 98 98 97 81 85 79 85 63	CID
FKPGMHPR	8	83	8	323.841	3	14.25	968.501	0	92 92 85 67 82 88 92 66	CID
ELLDQDYR	8	83	8	526.257	2	28.27	1050.5	1	89 84 93 91 86 90 90 41	CID
VTAVDWAAQSNR	12	83	12	659.328	2	28.89	1316.65	-4.8	50 59 66 79 98 98 98 98 97 96 79 78	CID
WDKTEPTR	8	83	8	516.758	2	15.37	1031.5	-2.9	87 90 93 93 92 67 78 63	CID
THLKENLER	9	83	9	380.543	3	14.16	1138.61	-1	63 68 90 88 96 69 81 99 93	CID
VLLLELPEPVGR	12	83	12	667.904	2	42.91	1333.8	-1.8	68 79 98 99 100 99 96 98 68 62 66 63	CID
LGLFEDEYR	9	83	9	571.28	2	15.99	1140.55	1	79 74 91 90 96 89 94 80 54	CID
AC(+57.02)C(+57.02)ANLLPASTQAK	14	83	14	752.866	2	25.39	1503.72	-0.4	56 59 86 97 94 97 99 86 89 93 89 88 72 60	CID
LYEHLSPGHK	10	83	10	590.809	2	16.89	1179.6	-0.2	85 89 99 97 99 97 60 59 82 62	CID
SEMHLDRPESYK	12	83	12	497.901	3	20.77	1490.68	-0.5	66 88 95 89 91 92 84 46 87 85 88 84	CID
VQVSSDC(+57.02)SQPDNK	13	83	13	732.326	2	14.9	1462.64	1.4	51 48 77 97 98 98 96 97 95 85 90 82 66	CID
AVGVSSDC(+57.02)SPEAR	13	83	13	667.804	2	13.96	1333.59	-0.5	66 71 86 99 99 99 97 96 96 62 86 66 57	CID
APEAETWR	8	83	8	480.232	2	23.84	958.451	-0.8	82 83 98 72 88 75 84 81	CID
EYVDWDNVPVDEQR	14	83	14	882.397	2	34.94	1762.78	0.1	82 62 84 88 88 93 91 94 60 76 91 96 81 76	CID
SFASSYLVTTSSDWK	15	83	15	839.903	2	77.81	1677.79	1.7	32 37 71 96 92 93 99 95 96 97 98 98 97 74 69	CID
FSASSYLLSTSSDWK	15	83	15	839.903	2	40.68	1677.79	1.7	48 51 76 96 97 96 96 79 73 94 97 96 93 78 73	CID
GNVLFETC(+57.02)K	9	83	9	534.264	2	27.74	1066.51	0.7	50 70 92 97 83 94 87 84 89	CID
ETLTEPSR	8	83	8	466.738	2	16.76	931.461	-0.4	91 81 98 97 98 81 80 37	CID
LC(+57.02)YPLLNLKELEALACPR	18	83	18	1058.56	2	54.3	2115.12	-4.5	41 66 86 96 99 97 91 99 97 98 98 99 95 95 90 72 38 35	CID
AVGVSSDC(+57.02)SQNNPK	14	83	14	731.833	2	14.37	1461.65	-0.3	57 63 51 95 99 98 98 96 98 97 85 82 68 73	CID
AC(+57.02)ANPAPGSVLLLENVR	17	83	17	890.973	2	38.19	1779.93	0.3	59 56 57 81 95 97 79 65 92 93 98 99 98 98 79 82 79	CID
VLWSPLDLEPSRNK	14	83	14	827.456	2	43	1652.89	4.9	65 74 89 98 95 92 88 97 98 66 71 82 77 69	CID
CQC(+57.02)ANLLPASTAQK	14	83	14	752.864	2	24.9	1503.72	-2.1	56 60 94 97 95 98 99 89 90 94 92 71 56 68	CID
LEGNTFNLTLFAR	13	83	13	748.399	2	44.12	1494.78	0.6	54 89 81 77 85 97 94 97 97 99 71 57 79	CID
LFAVGSR	7	83	7	375.219	2	22.78	748.423	0.8	89 91 98 96 68 61 78	CID
EVTVESLK	8	83	8	452.753	2	21.72	903.491	0	72 72 93 88 94 70 88 85	CID
VHKPVEPLEAK	11	83	11	623.86	2	24.98	1245.71	-2.5	93 96 99 80 81 97 56 67 92 81 70	CID
AELDLLVEALAK	12	83	12	642.875	2	58.51	1283.73	0.6	48 89 85 90 94 96 97 99 90 83 68 54	CID
VLDVVDNAHLVEKAGYR	17	83	17	949.506	2	42.5	1897.01	-4.1	56 90 88 98 99 95 89 95 98 99 98 99 97 96 32 40 41	CID
ADGSTLTGDVK	11	83	11	532.266	2	18.1	1062.52	-1.2	70 76 86 94 97 97 91 66 90 80 62	CID
VSLADFLVSSGLK	13	83	13	668.381	2	48.02	1334.74	2.2	34 37 86 97 97 98 99 99 99 98 93 86 54	CID
C(+57.02)PGMSPQWFAEQVGLK	16	83	16	917.936	2	44.96	1833.85	1.4	68 84 90 98 98 75 70 93 96 94 97 81 80 54 80 67	CID
WVLC(+57.02)TPRR	8	83	8	544.294	2	25.27	1086.58	-2.6	82 92 88 77 90 70 85 78	CID
LESVDGQVK	9	83	9	487.761	2	21	973.508	-0.8	90 96 90 97 79 55 77 86 75	CID
TLEEPTNYK	9	83	9	547.771	2	20.37	1093.53	-0.5	84 90 98 99 87 88 86 70 43	CID
FSASSYLTVTSSDWK	15	83	15	839.903	2	74.44	1677.79	1.8	38 44 85 98 97 98 99 90 90 92 99 98 98 60 57	CID
DM(+15.99)DKLETSLC(+57.02)VK	12	83	12	727.844	2	30.8	1453.68	-3.5	79 85 94 91 96 82 61 85 93 77 73 78	CID
LDNQNKPSFK	10	83	10	595.811	2	16.4	1189.61	-2	63 76 92 93 83 83 93 93 85 65	CID
AHHDLYSEEVK	11	82	11	664.317	2	17.71	1326.62	-1	90 95 98 97 96 43 41 95 98 90 67	CID
TNTKM(+15.99)TDEDDKKGDER	16	82	16	949.921	2	15.13	1897.83	-2.6	51 51 54 80 95 97 98 98 94 98 99 97 66 82 93 70	CID
EALDLLVEALAK	12	82	12	642.875	2	64.85	1283.73	1.2	76 55 90 88 93 97 95 98 95 86 70 51	CID
TLKYM(+15.99)LC(+57.02)TDPR	11	82	11	707.348	2	35.66	1412.68	2.1	54 84 95 98 97 97 79 80 93 82 51	CID
LEEELTGK	8	82	8	459.743	2	18.04	917.471	0.2	93 98 99 97 86 67 55 66	CID
ATDVMLNK	8	82	8	446.233	2	19.63	890.453	-1.4	62 75 79 80 82 93 93 95	CID
NM(+15.99)LEGLPDQAR	11	82	11	630.306	2	26.23	1258.6	-0.4	68 73 98 99 96 98 71 70 73 85 78	CID
DHYDYQAR	8	82	8	534.23	2	15.7	1066.45	-1.7	89 92 98 79 72 65 81 87	CID
SQNC(+57.02)QEYVC(+57.02)DEK	12	82	12	780.308	2	18.22	1558.6	-0.6	35 39 84 95 97 99 98 98 97 94 96 61	CID
KLASTEPK	8	82	8	437.255	2	26.49	872.497	-2.3	92 98 90 60 45 89 94 93	CID
AVGVSSDC(+57.02)SQPDNK	14	82	14	732.324	2	15.32	1462.64	-1.9	55 61 57 94 99 98 97 96 97 97 82 79 79 66	CID
AELDLLVEALAK	12	82	12	642.875	2	55.21	1283.73	2	51 80 86 86 92 94 95 98 89 92 77 52	CID
AEHTLFATELC(+57.02)K	12	82	12	710.35	2	34.98	1418.69	-0.7	79 94 92 98 99 95 54 51 96 92 80 62	CID
LLSSLEQK	8	82	8	459.269	2	20.73	916.523	-0.1	90 88 70 71 90 96 90 66	CID
NSTPEAALEATEK	13	82	13	680.832	2	25.27	1359.65	-1.8	72 81 95 55 85 88 93 95 97 92 89 82 50	CID
LGAHHDLSYEEVK	13	82	13	499.916	3	20.02	1496.73	0.7	85 63 90 82 74 86 94 93 68 92 93 90 61	CID
RHPEYAVSVLLR	12	82	12	480.608	3	31.08	1438.8	-0.6	48 57 63 72 73 95 97 97 99 99 99 91	CID
SGYSC(+57.02)EVTHDGSTVTK	16	82	16	864.379	2	18.89	1726.75	-1.6	34 23 85 96 85 96 97 98 98 99 96 97 97 86 79 52	CID
LVEQGQPGLQLDLTTC(+57.02)K	17	82	17	950.495	2	27.06	1898.98	-0.9	78 73 92 82 87 91 93 85 93 89 95 95 86 73 48 65 78	CID
EVGPNEPLTR	10	82	10	556.29	2	21.25	1110.57	-0.6	84 68 93 72 74 95 70 90 95 84	CID
QATFDLPLVTLNEMK	15	82	15	860.457	2	40.98	1718.89	4.5	59 52 54 60 98 99 96 98 98 98 98 86 95 84 63	CID
KSGSYSC(+57.02)EVTHEGSTVTK	18	82	18	978.951	2	18.24	1955.89	-0.6	68 89 79 89 96 96 81 95 98 98 98 99 72 78 74 62 65 48	CID
ALAEFAEK	8	82	8	439.735	2	23.97	877.455	0.5	86 92 96 93 63 65 94 69	CID
VPAEWANAPLETVTK	15	82	15	813.43	2	35.75	1624.85	-0.4	88 90 92 99 98 98 95 95 29 48 97 88 85 78 60	CID
DVGAYM(+15.99)LC(+57.02)LVTR	12	82	12	707.348	2	35.18	1412.68	2.1	54 55 86 97 99 96 98 82 82 82 83 76	CID
TLLYGATSR	9	82	9	491.272	2	23.31	980.529	1.2	74 86 97 85 69 88 82 90 71	CID
LVLLELPEGVPR	12	82	12	667.908	2	42.45	1333.8	2.6	62 73 98 99 99 99 91 96 67 82 67 57	CID
EVGPNEPLTR	10	82	10	556.29	2	20.77	1110.57	-0.5	76 55 76 81 79 97 90 92 90 89	CID
M(+15.99)GMPFESELAKK	12	82	12	692.335	2	39.99	1382.66	-2.2	72 71 97 88 91 93 79 93 91 82 75 59	CID
GVMASHR	7	82	7	379.193	2	23.33	756.37	1.4	40 63 95 96 94 95 92	CID
LTFPVLSDLK	10	82	10	566.834	2	42.64	1131.65	-1	89 85 95 66 61 62 89 93 93 92	CID
TADDGYLLTEGPK	13	82	13	690.338	2	29.42	1378.66	-0.7	73 90 92 97 95 98 99 98 95 98 48 40 49	CID
HLVDEQPNLLK	11	82	11	653.361	2	28.63	1304.71	-0.9	80 94 98 97 99 87 51 66 86 83 67	CID
LGTTNPELYEMQLR	14	82	14	832.919	2	35.43	1663.82	0.2	61 37 67 92 97 97 97 95 93 99 87 85 83 66	CID
LENTEKALNM(+15.99)LK	12	82	12	710.378	2	36.27	1418.74	-2.4	67 82 91 96 96 69 69 95 94 89 85 57	CID
DYFGVNAYSADVNNVK	16	82	16	888.412	2	38.27	1774.82	-3.7	41 43 94 92 96 96 98 99 98 97 99 98 83 65 63 56	CID
ESDYPYTGSSDTC(+57.02)K	14	82	14	805.32	2	20.67	1608.62	-0.2	79 62 75 98 97 95 97 74 90 69 69 88 80 79	CID
VETAFLQQMLVER	13	82	13	782.413	2	57.2	1562.81	-0.5	49 77 68 91 95 96 67 67 91 98 97 97 79	CID
LDRENLEK	8	82	8	339.517	3	14.42	1015.53	0.4	93 91 49 78 71 96 99 82	CID
NPLVLAVMTYHAK	13	82	13	728.901	2	37.82	1455.79	-2.6	67 88 98 99 95 92 95 95 90 78 48 66 60	CID
FVPGVC(+57.02)LEC(+57.02)GEARK	14	82	14	811.392	2	32.96	1620.78	-3.6	74 76 76 70 93 88 93 95 81 74 95 90 75 74	CID
AC(+57.02)ANPAPGSVLLLENVR	17	82	17	890.972	2	38.15	1779.93	-0.4	56 56 63 91 96 98 82 68 80 94 98 100 99 98 75 63 81	CID
LENTEQALNFLK	12	82	12	710.378	2	36.3	1418.74	0.7	63 88 92 96 98 62 65 92 95 91 89 57	CID
QSVSPTLLC(+57.02)C(+57.02)K	11	82	11	646.82	2	19.23	1291.63	-0.4	55 54 66 84 92 93 96 96 92 86 92	CID
YAASSYLSLTSSDWK	15	82	15	839.902	2	39.48	1677.79	0.1	50 56 81 97 97 94 96 57 68 94 97 95 95 81 76	CID
SC(+57.02)AAAGTEGCLLSGWGDKK	19	82	19	955.94	2	35.84	1909.87	-0.2	45 48 85 97 98 95 95 98 91 95 99 99 100 98 97 90 66 40 29	CID
DNDGKDLGHGGDDVK	15	82	15	771.344	2	13.58	1540.68	-0.9	82 79 82 57 85 96 97 89 95 83 62 82 97 91 57	CID
AAQLWSK	7	82	7	402.226	2	19.55	802.434	4.4	79 86 93 93 66 67 92	CID
RWTLR	5	82	5	366.219	2	21.23	730.424	-0.5	85 86 69 81 90	CID
LPDNTFLLDR	10	82	10	602.322	2	34.5	1202.63	0.3	91 82 88 90 82 75 73 86 75 79	CID
GC(+57.02)GTPAEGVEAFAK	14	82	14	697.324	2	29.57	1392.63	-0.4	41 66 65 98 97 98 99 69 83 99 95 93 78 70	CID
ATVQPTPAC(+57.02)SVC(+57.02)ESGK	16	82	16	846.39	2	19.79	1690.77	-0.1	69 73 89 91 98 98 85 80 75 76 87 92 96 81 61 67	CID
MPC(+57.02)TEDYLSLLLNR	14	82	14	862.921	2	49.47	1723.83	0.5	71 79 51 76 98 98 98 98 90 96 98 87 69 44	CID
YNVLDLLR	8	82	8	503.29	2	34.1	1004.57	0	66 67 95 82 74 93 96 86	CID
NPEVPSNFEHLK	12	82	12	705.854	2	27.67	1409.69	0	82 90 99 99 95 73 61 81 91 75 80 60	CID
LEYFNDLSWK	10	82	10	657.824	2	36.67	1313.63	3.2	86 97 97 96 90 77 60 71 77 71	CID
SLSSGDTGEC(+57.02)TDK	13	82	13	678.783	2	14	1355.55	-0.4	74 85 98 98 82 90 94 41 83 90 91 82 59	CID
FVEAVYK	7	82	7	428.234	2	26.65	854.454	-0.7	90 92 99 86 86 68 56	CID
T(+365.13)M(+15.99)EEC(+57.02)LPSTLSKTRR	15	82	15	1095.52	2	39.96	2189.02	3.9	63 68 98 99 95 98 94 94 96 97 97 94 61 45 34	CID
VLM(+15.99)AHST(+203.08)NETQK	12	82	12	789.378	2	30.99	1576.74	0.1	72 82 90 96 88 67 68 88 99 81 75 79	CID
ALTEYLEALDDALR	14	82	14	796.913	2	50.47	1591.81	1.8	37 52 75 96 96 99 99 98 98 97 82 81 80 59	CID
GVNSDSGSQPAPLR	14	82	14	692.844	2	17.55	1383.67	-0.5	43 63 88 97 98 98 95 97 96 96 97 54 71 56	CID
RAC(+57.02)CEDYLSLLLNR	14	82	14	863.423	2	48.65	1724.83	-1.1	40 49 83 90 97 93 98 97 94 98 99 96 71 44	CID
FAYDSYR	7	82	7	461.208	2	24.99	920.403	-2	91 94 96 93 94 70 37	CID
RFELC(+57.02)HNR	8	82	8	377.854	3	16.75	1130.54	0.6	45 52 93 95 90 93 92 96	CID
LLNELVQTVLVLPK	14	82	14	789.996	2	44.25	1577.98	0.8	80 90 91 98 98 97 89 79 81 84 76 82 52 49	CID
ATM(+15.99)PNQVNNSVGFPGLLK	18	82	18	951.991	2	41.99	1901.97	0.1	46 52 89 94 86 94 97 96 88 91 97 97 98 77 66 77 79 52	CID
TLLGYATSR	9	82	9	491.272	2	22.89	980.529	0.3	74 85 97 57 72 79 94 95 85	CID
APYEVC(+57.02)VGEGVDQNK	15	82	15	832.882	2	26.96	1663.75	-0.7	79 85 89 99 99 97 98 94 99 54 83 95 57 45 56	CID
LMMTYGGKEK	10	82	10	579.288	2	29.24	1156.56	0.2	87 91 98 98 97 56 39 88 92 74	CID
C(+57.02)C(+57.02)TESLVNR	9	82	9	569.752	2	19.66	1137.49	-1.8	63 82 97 95 54 74 89 92 93	CID
LCCDLPLVTNMKNK	14	82	14	796.407	2	44.1	1590.79	3.4	66 44 48 92 95 92 96 96 94 92 91 88 80 74	CID
HFYLPYR	7	82	7	498.259	2	30.01	994.502	0.1	90 93 98 96 54 69 75	CID
LELAMDC(+57.02)AASEFYNEEKTK	19	82	19	1125.01	2	38.33	2248	-0.7	70 96 93 85 81 92 96 98 99 96 99 97 96 73 88 88 54 30 29	CID
AELDLLVEALAK	12	82	12	642.874	2	54.73	1283.73	-0.1	40 69 88 92 98 99 97 97 89 92 72 51	CID
WNEMR	5	82	5	368.166	2	16.12	734.317	-0.2	77 71 83 89 90	CID
LLAVEPEESAVLEGK	15	82	15	792.429	2	34.44	1582.85	-0.5	86 90 96 98 99 65 90 97 73 72 94 95 92 35 48	CID
DLVELCLTKQHK	12	82	12	713.889	2	39.1	1425.76	-1.4	70 90 96 99 99 85 88 87 82 60 70 56	CID
HEPDC(+57.02)LANDDNFWLYK	16	82	16	1018.95	2	38.48	2035.87	4.8	24 49 24 90 93 98 99 96 98 97 98 98 97 92 83 76	CID
VLLQEGK	7	82	7	393.74	2	18.06	785.465	0.5	79 90 92 82 90 61 78	CID
DFALGSFLYEYSR	13	82	13	784.377	2	48.38	1566.74	2.2	43 68 69 95 95 96 96 98 95 99 90 78 43	CID
SKKPTQEEM(+15.99)QK	11	82	11	675.337	2	15.75	1348.67	-4	82 91 99 93 61 54 79 96 91 83 71	CID
YTAGTGQVDPLLNLAK	16	82	16	830.949	2	36.35	1659.88	0.3	63 84 82 70 95 93 94 97 96 68 91 94 82 76 71 52	CID
FVEAVYK	7	82	7	428.234	2	26.7	854.454	-1.5	89 92 99 79 79 76 57	CID
C(+57.02)NTPAEGVEAFAK	13	82	13	697.324	2	29.08	1392.63	-0.4	62 67 96 93 95 97 49 68 97 95 93 83 69	CID
TYVDC(+57.02)LGNDDNFK	13	82	13	780.835	2	30.7	1559.66	0.1	65 71 97 98 75 80 78 88 94 97 86 78 57	CID
EAADVAMQALK	11	82	11	573.795	2	27.94	1145.58	0.3	77 57 90 95 89 88 94 91 92 72 54	CID
DSTPEAALEATEK	13	82	13	681.325	2	27.83	1360.64	0	60 62 90 66 90 86 84 84 97 92 88 92 72	CID
THVLMNYK	8	82	8	503.263	2	19.37	1004.51	-0.3	69 82 95 95 77 78 82 76	CID
YVYTAMHGVGSK	12	82	12	656.821	2	23.15	1311.63	-1.2	81 91 98 98 98 97 94 49 76 69 73 59	CID
LNGNEGNELK	10	82	10	544.271	2	16.03	1086.53	-2.8	88 89 94 94 92 43 62 98 92 66	CID
FAADGFMPGMTTK	13	82	13	687.315	2	35.78	1372.62	0.5	82 88 98 98 96 99 98 89 51 79 85 54 45	CID
LTFHCGVNK	9	82	9	509.758	2	20.9	1017.51	-4.8	76 81 92 88 82 68 71 92 85	CID
DLTVGLDTAQPDK	13	82	13	686.851	2	28.61	1371.69	-1.1	56 68 92 94 67 88 94 94 94 95 85 78 57	CID
EC(+57.02)PATC(+57.02)VGSYEC(+57.02)R	13	82	13	794.813	2	23.83	1587.61	-0.4	80 57 63 76 97 95 97 95 97 98 93 57 55	CID
FQDLDLHSFK	10	82	10	417.212	3	23.34	1248.61	1.6	67 84 94 96 72 77 75 88 90 74	CID
DWELLDQFALDKEK	14	82	14	875.442	2	49.78	1748.86	3.8	33 34 99 99 99 98 93 98 98 98 95 61 71 68	CID
TSDANLNWNNLK	12	82	12	695.341	2	31.25	1388.67	-1.4	63 69 88 96 87 90 93 85 76 68 84 82	CID
C(+57.02)MAETPM(+15.99)EKVCLTSVR	16	82	16	935.932	2	38.63	1869.85	2	56 61 70 98 97 80 82 92 89 94 86 86 93 94 70 60	CID
DDATLYC(+57.02)R	8	82	8	507.221	2	18.77	1012.43	-0.4	72 74 96 91 81 65 89 85	CID
FEGLEK	6	81	6	361.689	2	20.62	721.365	-0.5	92 98 71 88 93 49	CID
VGNSDSGSQPAPLR	14	81	14	692.844	2	18.08	1383.67	-0.9	67 49 83 97 98 97 92 96 92 73 79 85 85 50	CID
TEAGATEPTR	10	81	10	516.75	2	15.83	1031.49	-2.9	52 88 87 81 91 91 90 78 82 75	CID
FSLASGVSHLPK	12	81	12	621.845	2	28.41	1241.68	-1	75 88 98 96 90 75 83 79 89 97 73 35	CID
ELSTC(+57.02)C(+57.02)DDVLK	11	81	11	670.298	2	25.57	1338.58	1.3	84 76 95 90 82 78 79 82 88 84 61	CID
STSLVDGDGLK	11	81	11	546.282	2	24.49	1090.55	-0.2	52 78 97 98 98 97 72 81 75 83 66	CID
RMM(+15.99)TEELLPLEETWR	15	81	15	975.481	2	45.29	1948.94	4.4	44 56 61 79 99 99 99 99 87 90 97 90 72 81 71	CID
YELTQPTSVSVALQTQK	17	81	17	947.002	2	35.02	1891.99	0.4	69 89 95 94 94 89 79 81 89 95 95 98 96 61 46 48 70	CID
C(+57.02)DGTLALSETLTK	13	81	13	704.854	2	37.36	1407.69	0.8	56 65 66 97 99 98 83 83 97 91 92 73 61	CID
M(+15.99)HPEEWSSLDKR	12	81	12	765.857	2	24.07	1529.69	3.7	90 90 95 98 97 89 89 88 89 72 46 35	CID
VAKS(+365.13)AQLAAR	10	81	10	460.584	3	12.57	1378.73	0.7	82 91 95 92 92 77 77 80 80 49	CID
TC(+57.02)DDAALC(+57.02)YTM(+15.99)GSLAALWR	19	81	19	1095.99	2	40.94	2189.95	1	30 76 80 83 82 87 93 88 92 98 98 96 99 99 99 97 98 34 21	CID
VGTAVPVTQK	10	81	10	500.295	2	18.97	998.576	0	81 68 90 96 97 71 65 77 86 85	CID
WMTENLSK	8	81	8	504.745	2	26.04	1007.47	0.7	78 93 93 94 62 71 90 72	CID
KLVMFDSK	8	81	8	484.268	2	23.71	966.521	0.3	86 93 88 89 77 84 73 62	CID
DSLFYPSGVTVVWK	14	81	14	799.419	2	41.59	1596.82	2.5	76 76 82 93 97 86 76 54 81 88 88 90 80 73	CID
AWREATLM(+15.99)GQLNSK	14	81	14	810.914	2	43.05	1619.81	3.5	45 49 69 94 97 98 98 97 87 94 97 76 69 71	CID
WLSNLEEC(+57.02)LPSTLSQC(+57.02)PR	18	81	18	1095.52	2	38.78	2189.02	0.9	65 70 55 56 92 99 99 95 99 94 95 97 98 94 89 55 44 72	CID
VDFNVQNSR	9	81	9	539.765	2	31.01	1077.52	-4	73 86 97 95 95 65 71 85 67	CID
LQMTENLDK	9	81	9	546.273	2	23.09	1090.53	-0.6	80 80 95 89 91 73 83 78 65	CID
NC(+57.02)EEEM(+15.99)DEGNLCK	13	81	13	793.792	2	11.99	1585.57	-0.4	56 84 96 95 95 81 93 93 67 90 68 66 74	CID
CPAETYQC(+57.02)LK	10	81	10	606.774	2	23.57	1211.53	0.8	51 40 87 96 95 93 86 93 86 88	CID
AYASSYLLSTSSDWK	15	81	15	839.903	2	76.77	1677.79	2	38 71 83 90 93 92 97 92 89 95 97 78 76 68 62	CID
SVNKQPLAYENR	12	81	12	473.584	3	14.44	1417.73	-1.1	50 48 85 89 89 61 82 96 98 98 91 91	CID
FDSGVYNAVLNEMR	14	81	14	807.883	2	49.33	1613.75	0.2	37 40 71 74 96 98 86 90 99 99 97 99 86 69	CID
LVFENLLK	8	81	8	488.298	2	41.34	974.58	0.6	94 91 95 71 46 80 98 76	CID
EALDLLVEALAK	12	81	12	642.874	2	74.09	1283.73	0.3	66 41 78 90 92 94 97 98 96 96 78 52	CID
HSLLDVANR	9	81	9	512.779	2	24.84	1023.55	-1.8	86 92 95 98 93 57 57 85 69	CID
LNGNEGNELK	10	81	10	544.271	2	16	1086.53	-2	86 86 93 94 95 55 83 97 80 45	CID
DVDGLLAEYVDYGK	14	81	14	778.879	2	47.85	1555.74	1.9	49 50 79 56 83 99 99 100 98 99 95 86 67 80	CID
M(+15.99)PELAYLEPK	10	81	10	603.809	2	26.49	1205.6	2.9	81 86 96 90 94 85 96 99 61 27	CID
QC(+57.02)LLPK	6	81	6	379.715	2	22.59	757.416	0.5	56 91 94 97 90 61	CID
YMVYLLK	7	81	7	465.262	2	37.17	928.509	-0.6	79 95 96 79 79 81 62	CID
VLELTPTVNLDK	12	81	12	671.383	2	33.93	1340.76	-3.1	73 85 98 99 98 60 57 79 87 92 82 68	CID
ALDGNTTVNTSK	12	81	12	610.809	2	16.86	1219.6	-1.4	49 81 90 77 83 96 94 94 93 81 73 66	CID
LTFPVLSDLK	10	81	10	566.835	2	42.16	1131.65	1.6	92 89 95 68 46 56 90 96 92 90	CID
S(+203.08)GSGVFSANKENS(+203.08)K	14	81	14	909.426	2	32.85	1816.83	2.7	34 21 84 94 99 99 98 92 86 98 99 97 70 69	CID
SALNPGNNAAESLASEC(+57.02)EK	19	81	19	981.447	2	28.65	1960.88	-0.6	40 44 65 71 87 78 92 93 97 98 99 93 97 97 91 96 68 88 54	CID
ACVLLTNAGGPGVLSTDR	18	81	18	872.456	2	34.05	1742.9	-0.6	54 56 60 93 99 96 96 98 94 93 51 57 96 98 92 85 78 70	CID
VTDLTWKQVYDLAEHNNK	18	81	18	1087.54	2	47.36	2173.08	-4.3	34 37 86 92 95 97 96 96 96 95 96 99 99 99 95 66 50 35	CID
ALTEYLEALDDALR	14	81	14	796.914	2	50.31	1591.81	2.2	26 38 73 89 94 99 99 98 98 98 95 84 82 67	CID
LVMFDSK	7	81	7	420.22	2	27.22	838.426	-0.6	92 92 96 72 71 74 70	CID
DTHVAQR	7	81	7	413.712	2	15.82	825.409	-0.8	63 79 85 96 94 82 71	CID
WMTENLSK	8	81	8	504.745	2	25.56	1007.47	1.9	80 88 95 92 78 92 78 48	CID
TSPYLEMSNHQNK	13	81	13	774.857	2	34.96	1547.7	-2.5	81 81 63 75 97 99 96 95 69 83 67 78 72	CID
LPATVAETVSTKAVTQEFK	19	81	19	1010.55	2	52.35	2019.09	3.1	76 57 66 69 96 97 99 98 98 98 95 71 79 67 78 80 85 69 67	CID
GMLNPTAKSPLLR	13	81	13	699.4	2	27.83	1396.79	-0.5	60 79 95 97 97 98 97 93 72 73 73 68 55	CID
VYPLTSC(+57.02)C(+57.02)GDK	11	81	11	650.289	2	23.36	1298.56	-0.6	91 90 95 97 96 81 67 80 51 75 70	CID
AVLTC(+57.02)DEC(+57.02)LK	10	81	10	604.787	2	23.9	1207.56	0.8	52 62 90 96 92 91 95 87 82 65	CID
EYLKPEYTQEK	11	81	11	714.356	2	21.86	1426.7	-0.9	94 88 97 85 57 94 86 55 69 93 77	CID
GLQYAEGYK	9	81	9	514.756	2	19.62	1027.5	-0.9	44 76 95 94 90 97 65 90 82	CID
ESDYPYTGSDSTC(+57.02)R	14	81	14	819.322	2	20.87	1636.63	-0.7	66 43 69 96 69 78 96 90 95 97 94 91 80 73	CID
DGVYEEVLK	9	81	9	526.268	2	32.38	1050.52	-2.5	82 79 97 98 98 82 48 86 60	CID
EALDLLVEALAK	12	81	12	642.875	2	56.42	1283.73	1.5	77 55 93 94 95 96 98 98 96 90 54 28	CID
QMDAKQGHQR	10	81	10	599.792	2	16.93	1197.57	0.9	63 89 91 90 84 84 74 97 87 54	CID
FGEGSQADEYK	11	81	11	615.767	2	19.6	1229.52	-1	69 51 96 87 93 76 79 91 90 83 79	CID
TTPSYVAFTDTER	13	81	13	744.354	2	30.76	1486.69	-0.1	78 77 60 73 91 96 96 95 86 80 73 90 60	CID
LHATSLDDLVEDELAAK	17	81	17	920.471	2	40.9	1838.93	0.8	67 84 82 85 83 96 98 98 98 95 98 96 78 65 59 59 39	CID
LHFEDLEK	8	81	8	515.764	2	26.73	1029.51	-0.1	93 92 92 73 49 89 95 67	CID
FTPNDEGC(+57.02)LLER	12	81	12	725.835	2	29.15	1449.66	-0.8	82 82 88 73 75 88 51 83 95 93 93 70	CID
M(+15.99)NAQNKM(+15.99)LPK	10	81	10	603.803	2	21.45	1205.59	1.6	73 71 59 60 85 85 91 98 94 95	CID
DKPM(+15.99)EYGEDLSEQLLR	16	81	16	646.974	3	26.65	1937.9	-2.7	79 78 84 62 83 79 32 74 84 93 94 98 91 94 90 83	CID
FLNTFEK	7	81	7	449.737	2	26.83	897.46	0.4	90 94 85 66 70 87 75	CID
C(+57.02)DSTTNNC(+57.02)QQC(+57.02)TQVK	15	81	15	922.371	2	13.39	1842.73	-0.5	54 63 96 97 98 95 95 74 75 82 91 96 66 69 66	CID
RHPEYAVSVLLR	12	81	12	720.408	2	31.23	1438.8	-2	69 86 91 97 78 77 82 78 84 90 85 55	CID
VTEAGAVEEANQK	13	81	13	673.333	2	13.96	1344.65	-0.7	56 61 92 69 52 91 98 99 99 97 86 78 76	CID
TTYWENVDC(+57.02)SNTK	13	81	13	809.346	2	27.76	1616.68	0.1	70 74 86 97 99 96 96 98 94 85 82 40 37	CID
M(+15.99)PNHPGVATLLATLKMER	18	81	18	998.029	2	36.1	1994.04	-0.4	43 32 82 97 96 94 97 98 98 99 99 99 98 88 77 71 66 27	CID
C(+57.02)NQNTVEDYGC(+57.02)K	12	81	12	744.298	2	17.35	1486.58	-0.8	55 60 96 96 95 70 89 97 98 79 78 61	CID
YTSLDVEAGLAR	12	81	12	647.836	2	34.99	1293.66	0.5	60 48 49 98 94 92 99 97 95 98 90 54	CID
LKDMDDAYK	9	81	9	366.843	3	17.87	1097.51	0.8	81 68 61 59 96 94 92 89 90	CID
ELMEVMPNLGHR	12	81	12	713.352	2	30.93	1424.69	-0.6	84 81 90 98 96 90 66 73 94 77 79 45	CID
DKPFEYGEDLSEKEPR	16	81	16	646.974	3	26.13	1937.9	0	84 87 86 82 91 81 33 78 89 96 95 98 79 90 51 78	CID
TAM(+15.99)SEGLLENQK	12	81	12	668.822	2	16.79	1335.63	-3.1	74 86 93 98 99 54 79 75 86 67 79 85	CID
AYPAVVEGNTLAGDSTK	17	81	17	846.929	2	33.08	1691.84	3.7	50 54 61 89 97 97 96 75 91 89 94 96 85 89 74 74 67	CID
AAPAATTAQTETK	13	81	13	630.824	2	13.36	1259.64	-1.8	35 66 78 95 97 98 95 90 83 88 95 73 61	CID
SC(+57.02)EVTHEGSTVTK	13	81	13	717.83	2	13.97	1433.65	-0.7	75 84 99 97 86 63 81 67 81 90 86 78 65	CID
LPTWESAK	8	81	8	466.248	2	24.5	930.481	-0.2	96 91 92 90 95 46 59 80	CID
MMVADESHAGC(+57.02)EK	13	81	13	732.799	2	13.54	1463.58	-1.1	49 51 85 92 94 98 92 92 95 88 78 85 57	CID
YMAVYQEYLNAM(+15.99)K	13	81	13	820.374	2	41.8	1638.74	-4.9	54 79 79 79 81 79 94 96 98 90 91 82 51	CID
YGMLNVEAGLAR	12	81	12	647.335	2	68.92	1292.65	0.9	62 46 93 98 97 97 99 93 74 91 75 46	CID
C(+57.02)NGTLATVETLTK	13	81	13	704.361	2	34.98	1406.71	0	54 60 89 96 98 92 73 74 96 90 92 78 61	CID
AYPAVVEGNTLAGDSTK	17	81	17	846.929	2	33.02	1691.84	3.9	48 52 66 91 96 97 96 76 85 89 93 94 78 88 85 75 68	CID
FT(+203.08)C(+57.02)LGFPLQTFQHK	14	81	14	963.971	2	41.45	1925.93	-3.8	61 83 81 98 95 97 69 79 90 96 78 79 67 62	CID
YLGCDNQCLLACK	13	81	13	722.325	2	20.82	1442.64	-0.3	72 78 82 95 96 86 86 92 92 95 59 59 60	CID
VFLGENATAEDGLNC(+57.02)TLK	18	81	18	976.475	2	36.23	1950.94	0	52 54 56 56 99 95 98 99 99 100 98 85 95 96 79 66 76 55	CID
VTASPQLSC(+57.02)ALR	12	81	12	651.845	2	28.72	1301.68	-0.9	60 79 95 96 94 88 80 69 85 82 80 61	CID
SSADEPLPLTNVSK	14	81	14	729.378	2	27.61	1456.74	-0.3	60 61 74 82 99 93 96 77 88 90 85 86 79 62	CID
VDDGLLAEYVDYGK	14	81	14	778.879	2	47.43	1555.74	1.9	41 46 70 68 90 99 99 100 98 99 98 84 65 79	CID
SFASSYLTVTSSDWK	15	81	15	839.904	2	65.37	1677.79	2.4	35 72 82 96 98 98 96 91 91 94 96 93 94 40 37	CID
NSVTRK	6	81	6	352.704	2	23.49	703.398	-4.5	72 88 86 86 79 74	CID
GSTDEPLPLTNVSK	14	81	14	729.378	2	27.65	1456.74	0	34 57 57 91 99 96 97 83 92 94 90 90 85 68	CID
M(+15.99)HPEEWACLVATK	13	81	13	765.856	2	24.02	1529.7	-1.9	73 75 90 98 96 86 69 69 88 86 84 78 60	CID
AAAEGPVAAALDADKK	16	81	16	749.399	2	35.79	1496.78	0.1	59 63 74 98 89 73 82 95 93 90 98 97 91 61 63 67	CID
M(+15.99)LAVTAK	7	81	7	375.214	2	23.2	748.415	-1.2	75 85 94 96 80 78 57	CID
KDVAYGLK	8	81	8	447.258	2	17.18	892.502	-0.6	94 90 94 73 72 55 87 80	CID
TLQHHDLSYEEVK	13	81	13	799.894	2	21.1	1597.77	0	33 65 79 92 99 98 97 83 81 93 93 82 56	CID
MGTNTVHLR	9	81	9	514.768	2	18.95	1027.52	-2.3	65 48 82 86 96 97 97 99 57	CID
FYAPELLYYANK	12	81	12	746.381	2	42.53	1490.74	2	81 88 97 88 97 96 97 93 84 69 49 32	CID
LVFENLLK	8	81	8	488.296	2	41.81	974.58	-2	94 91 92 68 43 91 97 72	CID
C(+57.02)VLMDTM(+15.99)LADLVVGLNC(+57.02)K	18	81	18	1034.5	2	52.01	2066.99	-1.4	40 39 51 46 95 98 99 99 99 98 99 100 100 98 99 83 57 55	CID
LYGGLDAVAMAPLDSK	16	81	16	810.919	2	39.17	1619.82	0.2	71 66 74 79 95 97 96 96 85 49 85 79 90 86 78 69	CID
LHSNLEPWDLSNVDLSK	17	81	17	983.997	2	37.9	1965.98	0	87 87 85 89 95 99 79 51 51 92 77 84 87 88 82 74 70	CID
KGPVHLGYNDHNK	13	81	13	739.878	2	14.07	1477.74	-0.3	79 66 52 85 92 98 84 86 81 90 92 82 63	CID
TLLYGDTSR	9	81	9	513.267	2	22.62	1024.52	-0.3	82 95 99 95 78 57 55 88 79	CID
NVSLDTLKEFMYQVLLK	17	81	17	1021.06	2	57.88	2040.1	1.3	21 23 82 92 89 90 99 92 97 97 95 96 95 96 85 84 43	CID
VNKHQYHLVK	10	81	10	633.359	2	13.22	1264.7	-1.4	75 83 92 91 75 69 71 96 90 65	CID
ALCGC(+57.02)SHGLPVR	12	81	12	635.312	2	19.76	1268.61	-1.1	82 94 87 89 87 92 97 92 78 60 55 55	CID
EM(+15.99)SLMDSANTPK	12	81	12	670.296	2	30.11	1338.58	-1.9	66 41 88 98 97 96 95 94 94 94 45 62	CID
GYQDATNVGDEGGFAPNVSQR	21	81	21	1091.49	2	29.27	2180.97	-0.4	21 39 46 77 85 97 96 97 96 98 99 92 93 99 99 91 90 90 69 69 55	CID
LLAVEPEESAVLEGK	15	81	15	792.43	2	34.95	1582.85	-0.2	75 79 95 96 99 86 85 79 63 69 90 90 88 52 65	CID
LGVFANADLSPAAK	14	81	14	687.374	2	34.26	1372.74	-1.8	63 62 82 98 99 97 98 98 98 60 56 81 78 59	CID
DSTLLMQLLR	10	81	10	595.335	2	47.53	1188.65	1.5	46 49 84 98 99 92 85 99 99 57	CID
EAM(+15.99)DEALKK	9	81	9	525.759	2	24.09	1049.51	-3.5	79 73 80 85 94 96 90 75 52	CID
VNLVSGGM(+15.99)QSEAK	13	81	13	668.332	2	21.46	1334.65	0.3	74 75 98 99 99 91 74 54 51 87 95 79 73	CID
YAASSYLLSTSSDWK	15	81	15	839.903	2	64.9	1677.79	1.7	34 59 70 90 97 92 91 90 85 96 98 95 93 62 59	CID
AELDLLVEALAK	12	81	12	642.875	2	63.71	1283.73	1.8	34 62 88 92 90 93 97 99 96 90 78 49	CID
YVEM(+15.99)FSAGC(+57.02)APGSPR	15	80	15	822.86	2	35.58	1643.71	-1.4	51 39 85 95 98 98 97 91 94 97 84 75 87 72 48	CID
M(+15.99)LEATVLGTMAAQVNLK	17	80	17	903.477	2	45.87	1804.94	-1.2	44 56 93 96 97 98 99 94 96 95 94 84 66 62 63 75 60	CID
VLFLNDC(+57.02)VGEEVLK	14	80	14	817.928	2	39.58	1633.84	1.4	57 71 89 93 83 87 80 95 68 96 93 79 82 54	CID
ELLDQDYR	8	80	8	526.257	2	27.74	1050.5	1.3	84 75 93 88 85 82 88 50	CID
MAAETYQMM(+15.99)M(+15.99)K	11	80	11	683.778	2	26.25	1365.54	-1.1	83 93 98 100 99 97 93 55 56 50 63	CID
DSTPEAALEATEK	13	80	13	681.325	2	27.87	1360.64	0.1	77 79 96 87 91 85 79 80 94 90 75 75 40	CID
VGAAFHLPHGR	11	80	11	387.88	3	24	1160.62	-0.6	90 84 97 98 93 92 94 54 75 76 34	CID
EVYLPYYFSVTK	12	80	12	754.887	2	45.89	1507.76	-0.7	85 72 96 99 90 69 65 89 78 71 85 68	CID
AAYLEHWWNVVNWK	14	80	14	908.451	2	46.13	1814.89	-1.2	26 27 67 83 96 99 99 98 95 99 98 97 80 66	CID
KDGVYEEVLK	10	80	10	590.316	2	26.59	1178.62	-0.6	79 80 41 63 90 98 98 95 94 66	CID
NQSLLLTGESANK	13	80	13	687.865	2	25.67	1373.72	0.3	34 38 96 98 99 97 95 91 98 95 81 68 57	CID
YNFDHSHVEELASK	14	80	14	838.388	2	25.41	1674.76	-1	37 33 93 95 98 98 97 93 98 99 90 73 73 52	CID
AVQNMGSVPR	10	80	10	529.774	2	19.94	1057.53	0.4	57 61 93 95 93 82 97 99 89 40	CID
ECEMTPFEKVSEVCLK	16	80	16	936.433	2	38.78	1870.85	-0.6	65 44 88 95 88 65 89 96 88 90 92 97 88 68 77 60	CID
VMC(+57.02)ENGYYVDR	11	80	11	703.3	2	23.41	1404.58	4.2	62 65 90 99 95 82 91 84 78 67 72	CID
SC(+57.02)NLLADPSYFPDK	14	80	14	813.878	2	33.81	1625.74	0.6	37 39 92 98 99 99 98 89 76 86 90 84 80 61	CID
MEHEPNPHDQK	11	80	11	454.535	3	13.21	1360.58	-0.3	79 94 76 68 59 81 84 89 96 88 72	CID
C(+57.02)TYC(+57.02)VNGK	8	80	8	501.212	2	15.68	1000.41	-2	63 72 95 90 94 85 65 79	CID
KENHESNEQVAEK	13	80	13	771.364	2	27.22	1540.71	1.6	44 60 28 88 99 89 80 99 94 97 96 95 79	CID
GSLTSLGAVVVEK	13	80	13	630.364	2	34.79	1258.71	0.2	31 54 90 99 98 98 65 79 82 99 98 95 59	CID
VFGLENATAEDGLNC(+57.02)TLK	18	80	18	976.475	2	36.71	1950.94	0.2	54 54 32 80 99 96 98 99 99 100 96 74 90 92 82 69 78 56	CID
GMLNPTAKPVTLR	13	80	13	699.4	2	28.37	1396.79	-0.7	50 72 93 97 97 92 91 96 50 74 85 83 66	CID
MLPATYLTDVVKYNWR	16	80	16	985.515	2	44.39	1969.01	0.8	43 52 19 52 78 96 99 98 98 99 100 99 99 97 86 73	CID
VAKEEGHAQLAAR	13	80	13	460.584	3	13.07	1378.73	-0.7	80 85 94 88 83 44 66 92 77 95 95 95 51	CID
FEEMLAC(+57.02)GLGR	11	80	11	641.799	2	26.84	1281.58	-0.2	69 88 98 95 93 67 67 74 96 79 59	CID
LLADTYLTDVVKYNGER	17	80	17	985.517	2	44.49	1969.02	2.2	48 54 55 84 95 98 99 99 99 99 99 99 99 87 34 66 56	CID
EVYLPYYFSVTK	12	80	12	754.885	2	46.41	1507.76	-2.5	71 52 96 98 81 84 88 91 85 74 82 61	CID
VENFSESFK	9	80	9	543.759	2	27.6	1085.5	-0.2	82 97 95 97 94 94 72 54 39	CID
YELQQVYTQEK	11	80	11	714.857	2	21.07	1427.69	4.4	82 93 97 90 68 72 79 61 75 90 75	CID
KETSLGGLVVEK	12	80	12	630.363	2	34.75	1258.71	-0.7	44 74 97 98 94 59 55 94 99 98 96 57	CID
CNGTPAEGVEAAFK	14	80	14	697.324	2	29.05	1392.63	-0.2	50 56 75 97 93 95 98 60 77 98 94 85 79 66	CID
EAPSNWLLELAK	12	80	12	685.87	2	43.91	1369.72	0.8	92 81 86 76 66 52 65 94 99 96 90 67	CID
DWENLDKFALDTRK	14	80	14	875.942	2	49.83	1749.87	0.3	30 31 98 84 93 99 97 97 97 94 90 84 67 66	CID
CFLFTVELTASK	12	80	12	679.851	2	31.3	1357.7	-4.9	76 79 97 78 79 89 96 90 89 69 63 60	CID
AAQLC(+57.02)LK	7	80	7	402.226	2	19.51	802.437	0.3	63 74 86 84 74 89 92	CID
DPTKPSSVSGSLGKR	15	80	15	758.409	2	26.46	1514.81	-0.5	67 54 83 97 71 79 82 95 96 82 94 95 79 69 59	CID
NSADYLKVPELVQK	14	80	14	802.44	2	33.28	1602.86	2.9	49 52 67 89 96 99 92 87 54 91 96 88 81 83	CID
KDVAYAVK	8	80	8	447.258	2	17.23	892.502	-0.5	93 91 94 90 84 55 69 66	CID
EAQYLVATGR	10	80	10	554.293	2	24.6	1106.57	0	69 65 84 94 98 95 94 86 39 79	CID
M(+15.99)TQQEEVPDVVR	12	80	12	482.904	3	13.69	1445.68	4.5	79 84 79 90 97 99 95 66 80 75 65 56	CID
KC(+57.02)PASC(+57.02)SSC(+57.02)SYM(+15.99)NR	14	80	14	862.339	2	13.23	1722.66	3.3	82 79 69 79 96 83 88 94 90 88 83 77 65 49	CID
SWNM(+15.99)YYDPLK	10	80	10	666.802	2	25.98	1331.59	3.1	66 82 95 85 84 84 82 82 81 61	CID
WELDTESR	8	80	8	518.241	2	26.33	1034.47	0.4	68 89 97 92 86 95 66 51	CID
RGLNEAELDEMMLK	14	80	14	824.909	2	40.37	1647.8	4.9	32 27 86 92 93 87 95 90 89 99 96 83 81 74	CID
GTPSGNLKYPLADEK	15	80	15	795.41	2	24.93	1588.81	-2	52 75 76 78 59 85 94 77 76 72 92 89 93 97 89	CID
DKDSVVC(+57.02)LVNDFFLK	15	80	15	899.957	2	48.69	1797.9	0.9	27 27 81 90 92 97 93 95 94 95 98 97 70 72 76	CID
EVTVAVDTAQPDK	13	80	13	686.851	2	28.58	1371.69	-1.2	74 55 86 91 70 72 92 91 94 95 83 79 59	CID
NPENPEYQLDLK	12	80	12	730.356	2	24.14	1458.7	-0.9	70 82 98 94 48 79 81 74 96 86 92 62	CID
MNDGSQAVACVTR	13	80	13	676.31	2	26.94	1350.6	3	69 79 96 82 45 48 86 93 94 97 96 80 76	CID
NGVLFETC(+57.02)K	9	80	9	534.263	2	27.78	1066.51	0.3	68 54 95 98 63 83 87 84 89	CID
DASVEGAC(+57.02)PPLK	12	80	12	622.303	2	21.6	1242.59	-0.3	65 54 54 95 99 88 93 92 94 85 79 63	CID
QPVTLDSNC(+57.02)HLAR	13	80	13	504.252	3	16.37	1509.74	-1.4	74 88 96 89 68 54 49 91 90 96 96 92 59	CID
VATVSLPR	8	80	8	421.758	2	24.67	841.502	-1	84 86 97 94 90 91 57 40	CID
VPEDQM(+15.99)LLC(+57.02)AAC(+57.02)R	13	80	13	789.859	2	32.26	1577.7	2.1	90 88 96 95 65 70 79 90 74 77 83 73 61	CID
LGTTNPEYNEMKLR	14	80	14	833.421	2	35.1	1664.82	4.5	61 38 69 92 95 95 98 69 67 99 90 87 89 71	CID
VPM(+15.99)MYGTMVEYEM(+15.99)K	14	80	14	870.869	2	41.27	1739.73	-2.4	59 75 82 98 99 82 90 97 95 99 71 69 56 50	CID
SYFLYSK	7	80	7	454.232	2	29.9	906.449	0.4	68 69 79 92 81 92 79	CID
FVSLFGK	7	80	7	399.231	2	35.95	796.448	-0.6	92 92 97 91 83 54 51	CID
GTSQGPDVFM(+15.99)KAVEK	15	80	15	805.396	2	38.37	1608.78	-2.8	33 61 83 79 88 78 83 92 96 94 93 80 78 91 70	CID
LGLTC(+57.02)DEC(+57.02)LK	10	80	10	604.786	2	23.94	1207.56	0.5	79 59 95 95 77 82 94 83 80 57	CID
LKEC(+57.02)C(+57.02)DKPLLEK	12	80	12	511.599	3	19.24	1531.77	0.3	91 85 95 73 72 73 85 72 88 79 87 59	CID
GNDKHVELLK	10	80	10	384.884	3	15.8	1151.63	-0.6	38 50 82 93 94 94 93 94 96 67	CID
TLLGYSSSR	9	80	9	492.261	2	19.33	982.508	-0.4	51 68 96 76 83 84 83 94 84	CID
LEEELGNLPYQK	12	80	12	716.87	2	64.21	1431.72	0.8	63 93 95 99 98 82 85 97 81 80 51 34	CID
VLGLAELEEVR	11	80	11	614.351	2	42.65	1226.69	-0.5	33 60 44 95 98 99 95 93 95 88 81	CID
FSASSYLTVTSSDWK	15	80	15	839.901	2	38.99	1677.79	-0.5	45 49 75 82 97 97 97 60 61 95 98 96 95 79 74	CID
YTAGTGQVDPLLNLAK	16	80	16	830.949	2	36.39	1659.88	0.6	56 80 85 86 92 90 94 97 95 39 73 96 91 81 72 51	CID
APAYC(+57.02)QWEAK	10	80	10	612.281	2	22.92	1222.54	2.9	55 93 93 98 90 71 66 88 74 71	CID
HQLC(+57.02)DYASK	9	80	9	561.255	2	16.7	1120.5	-0.9	82 84 96 86 88 86 67 74 56	CID
NPNEQVAEK	9	80	9	514.756	2	20.11	1027.49	4.6	63 79 83 95 82 79 74 89 74	CID
VQMAMDK	7	80	7	411.696	2	17.03	821.378	-0.6	84 86 95 69 67 89 70	CID
SKGSYSC(+57.02)EVTHEGSTVTK	18	80	18	652.971	3	18.17	1955.89	0.3	78 80 94 93 94 59 50 90 85 95 83 93 73 82 81 79 72 55	CID
YC(+57.02)DDVLK	7	80	7	456.71	2	21.73	911.406	-0.4	73 78 81 86 93 86 61	CID
AELDLLVEALAK	12	80	12	642.875	2	66.3	1283.73	0.8	46 90 95 97 99 99 96 99 86 86 40 27	CID
FFESVGGLTR	10	80	10	556.791	2	74.43	1111.57	0.4	78 77 99 97 97 65 55 81 81 71	CID
NSTPEAALEATEK	13	80	13	680.832	2	24.78	1359.65	-1.6	73 83 98 80 94 86 85 86 97 92 49 75 40	CID
SYFLYSK	7	80	7	454.232	2	29.95	906.449	0	78 79 95 84 68 81 74	CID
KNFLDM(+15.99)LR	8	80	8	526.779	2	46.05	1051.55	-4.8	52 57 79 92 88 89 90 90	CID
C(+57.02)SNLLADGS(+203.08)FPSR	13	80	13	813.877	2	33.86	1625.74	1.9	37 41 94 98 99 99 98 85 93 98 83 57 55	CID
SSVPDQAQEVHQYLR	15	80	15	878.934	2	25.97	1755.85	0.3	45 50 62 46 61 91 97 94 99 97 99 97 90 88 82	CID
LAYSPC(+57.02)SK	8	80	8	463.226	2	17.79	924.438	-0.2	91 91 97 90 63 57 73 77	CID
YSMPEPVTVTWNVTQK	16	80	16	940.466	2	40.07	1878.92	-0.7	71 73 83 85 97 74 80 84 84 88 91 85 79 69 70 65	CID
NNSRGPGK	8	80	8	415.219	2	17.97	828.42	2.8	62 80 88 82 79 89 85 72	CID
SLASPQSLC(+57.02)ALR	12	80	12	651.845	2	28.77	1301.68	-0.7	54 68 86 91 93 91 82 84 91 79 76 62	CID
YGMLNVEAGLAR	12	80	12	647.333	2	62.55	1292.65	-1.9	56 39 92 98 96 98 99 95 77 85 74 48	CID
VYAM(+15.99)EGDDLLSSK	13	80	13	722.339	2	21.29	1442.66	2.3	78 86 95 96 97 55 80 90 61 76 87 78 57	CID
NMPANYAEALPVK	13	80	13	709.361	2	29.69	1416.71	-0.4	68 79 90 92 74 80 80 95 87 86 76 68 61	CID
LANQTEASAVAAQLK	15	80	15	757.915	2	31.12	1513.81	3.6	79 85 80 90 96 94 68 43 49 92 98 96 91 83 52	CID
RLPPNAYK	8	80	8	479.777	2	17.6	957.54	-0.8	86 93 74 55 69 88 97 77	CID
LSQWEK	6	80	6	395.709	2	18.27	789.402	1.1	88 85 69 54 93 90	CID
MFNLVESSVGDVLQEMFRR	19	80	19	1129.06	2	57.24	2256.1	-1	37 72 75 95 98 99 98 98 98 88 95 98 99 96 98 75 50 27 20	CID
WNEMR	5	80	5	368.166	2	16.16	734.317	-0.5	87 70 85 63 92	CID
FSVSPVVR	8	80	8	445.758	2	27.73	889.502	-0.8	81 89 96 95 59 65 89 66	CID
TVGVSNFNLK	10	80	10	539.797	2	32.18	1077.58	-2.6	67 70 88 97 90 68 65 90 91 71	CID
C(+57.02)GSEETTTGVLR	12	80	12	655.305	2	20.47	1308.6	-1.4	46 30 94 98 98 97 98 97 95 97 77 30	CID
SKGSYSEC(+57.02)VTHET(+203.08)LR	15	80	15	652.97	3	18.61	1955.89	-0.7	79 81 90 96 94 60 77 73 80 91 84 91 70 68 62	CID
DHYDYQAR	8	80	8	534.23	2	15.68	1066.45	-1.7	73 80 95 62 61 85 95 87	CID
EMWTATEDMLDMM(+15.99)TKMEK	18	80	18	1118.97	2	51.44	2235.92	-1.8	55 31 70 93 97 97 99 95 61 71 85 96 95 89 83 66 86 66	CID
SM(+15.99)HLAALK	8	80	8	443.743	2	18.78	885.474	-3.8	70 74 94 82 67 82 90 78	CID
QLEQLQAPLLAK	12	80	12	676.399	2	32.43	1350.79	-3.4	51 79 92 90 90 80 85 68 92 92 81 57	CID
M(+15.99)DYGVNAYSADVLWR	15	79	15	888.409	2	38.77	1774.8	3.5	34 72 74 93 96 96 96 99 98 98 99 98 74 41 27	CID
SFASSYLVTTSSDWK	15	79	15	839.902	2	75.67	1677.79	0.9	43 48 80 91 96 93 95 94 94 96 86 59 82 73 65	CID
AVGVSSDC(+57.02)SEPAR	13	79	13	667.804	2	13.98	1333.59	-0.3	70 74 86 99 99 98 96 95 96 92 41 52 37	CID
YNFYK	5	79	5	367.679	2	24.1	733.343	0.5	80 79 92 92 55	CID
YAASSYLVTTSSDWK	15	79	15	839.903	2	65.42	1677.79	2	44 50 83 90 92 97 92 76 91 97 91 72 82 71 63	CID
LTLTSEK	7	79	7	396.228	2	17.31	790.444	-2.9	84 89 91 68 57 79 89	CID
LGNDQC(+57.02)LTGCMEGYYTVK	18	79	18	1026.45	2	38.68	2050.88	-0.7	59 25 40 79 95 95 99 98 74 86 91 100 98 99 98 76 72 51	CID
KDDSVVC(+57.02)LVNDFFLK	15	79	15	899.957	2	48.18	1797.9	0.8	21 25 78 96 96 97 88 92 94 94 93 93 69 81 78	CID
FSASSYLEATSTTWK	15	79	15	839.903	2	63.72	1677.79	1.7	56 82 85 96 91 91 98 95 88 97 97 76 79 38 23	CID
GNFVGVVSDSTR	12	79	12	619.312	2	28.59	1236.61	-0.9	28 49 85 97 96 99 98 98 95 89 62 60	CID
DLPAQVLYEC(+57.02)LHDPDYR	17	79	17	1052.49	2	41.68	2102.97	0.2	66 77 55 63 79 93 97 89 95 90 96 98 97 77 85 56 41	CID
SVLTC(+57.02)SGSSSNVGR	14	79	14	705.835	2	19.45	1409.66	-1.3	57 65 88 96 94 96 51 65 95 96 95 96 73 48	CID
FEELLSK	7	79	7	433.236	2	27.13	864.459	-0.9	84 96 98 67 60 79 73	CID
NGVYEEVKK	9	79	9	355.857	3	16.1	1064.55	-0.5	73 78 95 83 91 79 78 68 70	CID
HSLLDLGNR	9	79	9	512.78	2	24.87	1023.55	-1.3	88 93 98 98 90 67 35 76 71	CID
DKPFEYGEDLSEKPER	16	79	16	646.974	3	26.15	1937.9	-0.4	82 86 77 80 93 87 34 77 81 94 86 95 81 49 94 77	CID
ENFAGEACVER	11	79	11	612.77	2	25.63	1223.52	0.9	73 52 84 97 93 98 66 51 81 97 81	CID
C(+57.02)DSTTNNC(+57.02)QQC(+57.02)TQVK	15	79	15	922.371	2	13.45	1842.73	-0.8	51 57 92 97 98 95 92 67 67 92 96 85 66 71 65	CID
FEKGLDC(+57.02)NSVM(+15.99)K	12	79	12	722.332	2	28.63	1442.65	-3.1	50 79 93 94 98 97 92 79 71 67 59 75	CID
VNMAEGLK	8	79	8	431.228	2	25.29	860.443	-1.8	81 87 93 93 78 35 89 79	CID
C(+57.02)C(+57.02)AADDKEAC(+57.02)FAVEPGK	17	79	17	643.271	3	25.02	1926.79	-0.5	44 81 97 97 96 94 93 98 94 92 95 96 85 82 27 40 41	CID
MGPPTC(+57.02)QPSEDK	12	79	12	673.789	2	16.9	1345.56	-1.1	59 54 85 92 93 82 81 72 86 91 81 78	CID
VATVSLPR	8	79	8	421.758	2	24.71	841.502	-1.2	82 86 94 91 90 91 60 40	CID
HNYNLNVVWSRQFLCNR	17	79	17	1082.03	2	69.83	2162.06	-3.7	43 46 46 86 92 86 90 97 93 91 86 95 96 97 67 70 69	CID
TLEEPTNYK	9	79	9	547.772	2	19.9	1093.53	0.2	85 91 99 98 55 65 72 84 66	CID
NSTPEAALEAETK	13	79	13	680.833	2	24.33	1359.65	-0.9	65 74 91 73 92 82 79 82 88 76 89 74 66	CID
ENKDTLPHM(+15.99)EC(+57.02)SHARK	16	79	16	984.955	2	43.94	1967.89	0.4	75 54 71 92 95 97 93 95 96 97 90 68 68 68 44 68	CID
WC(+57.02)ALGHQER	9	79	9	578.769	2	19.49	1155.52	-1.7	78 92 96 95 41 68 80 96 68	CID
HQLC(+57.02)DYTTGTPK	12	79	12	710.83	2	20.08	1419.65	0.5	78 86 95 90 95 93 88 63 62 92 55 56	CID
M(+15.99)PGELVLLVEEK	12	79	12	686.873	2	57.98	1371.73	0.2	54 45 31 78 97 98 99 99 99 100 98 55	CID
APATVASDVLAHDER	15	79	15	776.391	2	28.85	1550.77	-0.2	30 31 56 95 98 99 98 98 99 99 99 98 70 79 44	CID
TLDLGNWNLK	10	79	10	391.88	3	31.54	1172.62	-0.6	90 95 97 94 66 39 66 63 90 92	CID
YTVDC(+57.02)LGNDDNFK	13	79	13	780.835	2	30.17	1559.66	0	50 54 97 98 80 83 78 76 88 98 89 83 59	CID
NLKSGDSEPTHSSGK	15	79	15	772.37	2	16.52	1542.73	-1	55 86 96 97 76 88 95 97 69 76 93 92 71 46 51	CID
KEAVDVLAKLFNETANQEGSSYK	23	79	23	847.764	3	44.92	2540.28	-2.1	43 95 90 90 86 89 98 95 92 95 81 82 96 98 96 90 93 96 69 78 23 27 27	CID
NVS(+203.08)DTM(+15.99)LADLVVGLNC(+57.02)K	17	79	17	1034.5	2	52.55	2066.99	-0.9	23 25 37 91 96 97 95 92 98 98 98 99 96 98 79 68 62	CID
EQREATLFGQLNSK	14	79	14	810.918	2	42.54	1619.83	-3.8	59 33 62 92 97 98 98 96 87 93 96 63 68 69	CID
FGDDLPLVTNLEMK	14	79	14	796.407	2	43.54	1590.8	1.9	60 39 62 95 98 96 98 97 95 87 81 97 61 45	CID
NTLSEKECTK	10	79	10	576.78	2	24.76	1151.55	-3.9	54 77 95 96 94 82 96 82 56 62	CID
FAYDYSR	7	79	7	461.209	2	25.45	920.403	0.6	92 96 97 94 68 60 48	CID
MALFYPGWTVVWK	13	79	13	799.418	2	41.61	1596.82	3.7	39 45 79 95 97 89 78 87 81 90 93 82 75	CID
HYFDVACFGPFK	12	79	12	715.833	2	42.21	1429.65	1.7	79 88 98 95 67 73 61 81 73 79 78 81	CID
VLLLELPEGVPR	12	79	12	667.904	2	42.95	1333.8	-1.8	67 80 99 98 99 99 90 96 40 56 68 60	CID
EVC(+57.02)QCDYLSLLLNR	14	79	14	863.422	2	48.62	1724.82	4.1	60 39 63 76 74 96 97 97 95 99 99 96 77 43	CID
LLFYLWTPECNK	12	79	12	763.888	2	46.35	1525.76	-1.9	79 86 94 97 94 91 95 48 88 76 52 51	CID
LSPVLALLK	9	79	9	477.324	2	41.38	952.632	0.8	86 79 68 77 89 83 80 87 63	CID
EALDLLVEALAK	12	79	12	642.875	2	73.33	1283.73	1.2	76 49 84 81 92 93 91 95 87 92 65 45	CID
NSEGLVSLNHNGHR	14	79	14	767.381	2	36.06	1532.74	1.7	59 85 95 90 97 99 98 98 95 89 59 65 50 34	CID
SC(+57.02)EVTEHGSTVTK	13	79	13	717.83	2	13.94	1433.65	-0.6	68 77 98 98 96 80 52 63 79 93 89 76 60	CID
QNLAMDC(+57.02)AACLFYNEETK	18	79	18	1060.96	2	39.95	2119.9	3.4	27 29 79 94 96 96 94 97 96 65 74 97 95 84 94 87 69 52	CID
NVSLDTLKEFMYQVLLK	17	79	17	1021.06	2	57.83	2040.1	1.9	44 77 79 85 90 96 98 86 94 97 94 78 63 66 79 82 41	CID
YTLNM(+15.99)PHNAR	10	79	10	616.798	2	18.23	1231.58	4.3	62 81 88 85 86 81 93 89 84 44	CID
LWSSEK	6	79	6	375.195	2	18.87	748.375	0.5	86 84 85 62 76 82	CID
LHYAEDNCHR	10	79	10	629.273	2	21.12	1256.54	-3.6	93 93 97 94 97 91 68 77 51 31	CID
VYPLTSC(+57.02)C(+57.02)GDK	11	79	11	650.289	2	23.34	1298.56	0.5	90 90 91 96 96 90 79 62 38 71 67	CID
YLSLS(+203.08)TR	7	79	7	521.774	2	23.98	1041.53	-0.5	66 75 83 93 85 75 78	CID
VANAPQGDNSAQVEK	15	79	15	764.372	2	15.25	1526.73	-2.1	67 70 79 97 90 87 82 86 57 60 73 89 93 95 61	CID
T(+203.08)SHLNVVWNAVSFNESR	17	79	17	1082.03	2	36.57	2162.04	4.7	46 65 95 98 96 98 99 96 94 94 85 91 96 49 60 56 27	CID
LPGTFC(+57.02)PLADYELVHK	16	79	16	620.65	3	39.35	1858.93	-0.1	94 80 54 71 88 81 70 82 94 91 76 90 92 81 63 56	CID
VMMLYGWKK	9	79	9	578.306	2	33.05	1154.6	-0.9	81 91 98 99 97 76 33 55 82	CID
CSTMSTPVTSATLLR	15	79	15	784.393	2	34.58	1566.77	-2	39 44 45 90 97 97 77 76 75 90 94 95 96 92 79	CID
HLVDEQPNLLK	11	79	11	653.361	2	27.64	1304.71	-0.8	86 95 99 98 98 40 28 74 90 89 74	CID
APHSSYLTVTSSDWK	15	79	15	839.904	2	61.87	1677.8	-4.2	27 24 48 96 98 98 94 87 87 97 98 96 96 74 68	CID
DVDGLLAEYVDYGK	14	79	14	778.88	2	52.21	1555.74	2.7	55 54 79 66 92 99 99 99 97 98 92 54 54 69	CID
GNPTLEVELTASK	13	79	13	679.864	2	32.88	1357.71	2.9	41 62 66 76 97 98 94 96 91 92 82 73 57	CID
HPASSYLTVTSSDWK	15	79	15	839.906	2	64.96	1677.8	-1.4	37 33 69 96 97 98 98 94 93 95 97 76 80 65 57	CID
ESAAGELNLDEVLAK	15	79	15	779.902	2	36.68	1557.79	1.1	62 37 35 94 92 99 97 78 87 95 99 97 87 79 49	CID
TGEVNLPADFK	11	79	11	595.806	2	30.76	1189.6	-0.1	61 46 91 98 96 97 61 69 93 90 66	CID
FAADGFMPGMTTK	13	79	13	687.315	2	35.74	1372.62	0.2	81 93 98 97 97 99 98 82 34 70 81 52 44	CID
MRM(+15.99)TEELLPLEETWR	15	79	15	975.481	2	45.25	1948.94	4.5	55 46 67 92 98 99 98 99 77 86 96 96 70 57 48	CID
HHLEDM(+15.99)LHHK	10	79	10	438.214	3	12.51	1311.61	4.1	41 66 87 99 94 60 69 90 94 90	CID
HHGNDVDKFK	10	79	10	598.794	2	12.16	1195.57	-0.1	92 90 74 60 60 74 85 95 91 68	CID
YGQDATNVGDEGGM(+15.99)APNVSKR	21	79	21	1091.49	2	30.68	2180.98	-3.2	46 30 45 78 95 98 96 97 97 99 99 93 93 98 98 80 85 85 73 44 28	CID
YGLDKDDKVK	10	79	10	590.813	2	16.46	1179.61	-1.6	44 29 94 95 94 96 96 97 90 55	CID
KLPGM(+15.99)DKKKLHK	12	79	12	719.934	2	15.23	1437.85	2.8	86 90 78 43 61 86 86 93 93 86 72 72	CID
NVSLDTLQEFMYKVLLK	17	79	17	681.042	3	58.28	2040.1	3.1	62 66 95 86 73 68 71 50 73 80 90 93 93 91 94 90 61	CID
SGVELMPAWSK	11	79	11	602.803	2	25.35	1203.6	-3.4	50 57 79 99 97 95 92 90 75 66 66	CID
KNGVYEEKVK	10	79	10	398.556	3	13.77	1192.64	0.3	94 78 46 66 82 99 97 84 82 60	CID
S(+203.08)KTYAVSVLLR	11	79	11	480.608	3	31.04	1438.8	0.2	20 20 76 95 95 97 97 96 99 94 80	CID
QVDQKDFC(+57.02)QK	10	79	10	648.306	2	18.67	1294.6	-0.4	51 54 86 91 92 95 92 82 72 72	CID
AAAEGVPAAALDAKDK	16	79	16	749.4	2	35.33	1496.78	1.3	39 78 79 96 91 75 69 97 99 97 98 95 92 60 51 43	CID
KVEAKLPYLCC(+57.02)EK	13	79	13	790.911	2	31.06	1579.81	-1.9	54 60 86 90 93 97 88 79 71 71 83 90 61	CID
MVFLGAGSSNTTSWR	15	79	15	807.393	2	33.6	1612.77	3.1	56 65 93 97 93 89 81 97 93 51 69 89 78 63 67	CID
VLQEPRRR	8	79	8	527.319	2	29.02	1052.62	2.3	76 90 95 98 90 45 67 71	CID
DGVKPTPAC(+57.02)SVC(+57.02)ESGK	16	79	16	846.39	2	20.27	1690.77	-0.4	77 63 86 97 95 96 73 76 74 68 81 78 90 79 62 63	CID
LEEELGNLSFPGK	13	79	13	716.869	2	42.78	1431.72	-1.6	56 78 97 99 98 93 95 97 78 83 72 30 49	CID
TLEHNQDYQAR	11	79	11	458.885	3	16.14	1373.63	-0.2	90 93 98 69 66 79 86 75 57 75 79	CID
T(+365.13)M(+15.99)EEGSPALPSTLSQPC(+57.02)R	18	79	18	1171.52	2	41.17	2341.03	-3.1	67 83 98 98 37 54 66 83 98 96 97 99 99 94 89 68 51 43	CID
WDELVLLVEEK	11	79	11	686.874	2	57.93	1371.73	3	34 37 76 84 96 99 98 95 98 96 55	CID
TAFPKNVNNSVGFKDHK	17	79	17	951.993	2	40.97	1901.97	-1.6	38 43 90 87 85 95 98 96 96 98 98 98 98 54 40 65 61	CID
HAGDKKEEETKEEEKK	16	79	16	638.985	3	9.04	1913.93	-0.3	71 74 48 69 75 71 88 96 94 78 62 86 96 96 81 78	CID
YTDHVTC(+57.02)TEKR	11	79	11	470.554	3	14.6	1408.64	0.1	76 79 74 52 77 92 88 91 95 77 66	CID
M(+15.99)LWTATEDPM(+15.99)DMFTQEMK	18	79	18	1118.97	2	51.49	2235.92	-0.1	45 59 78 96 97 98 99 96 37 51 91 97 88 85 82 86 70 66	CID
YLDLWVAAADLLCR	14	79	14	811.421	2	39.32	1620.83	-4.1	69 79 75 79 85 91 92 92 85 93 84 78 54 48	CID
YYNPVR	6	79	6	406.209	2	20.79	810.402	0.3	79 83 91 69 79 72	CID
DVTNSEAQAETLLPTK	16	79	16	858.936	2	28.81	1715.86	0.1	40 45 40 68 85 95 97 95 88 96 98 99 99 78 71 66	CID
YTSNNVEAGLVK	12	79	12	647.836	2	35.03	1293.66	1.4	57 54 77 79 96 92 99 97 90 96 73 34	CID
DGTVEGAC(+57.02)PLPK	12	79	12	622.303	2	21.64	1242.59	-0.7	65 60 78 97 99 84 95 92 89 82 41 65	CID
STVSSYALSK	10	79	10	521.775	2	23.43	1041.53	0.6	67 73 96 97 93 62 66 90 79 63	CID
VLTQPSSVSGSLNAR	15	79	15	758.409	2	26.41	1514.81	-0.8	51 65 82 92 75 86 82 94 95 76 90 93 75 69 52	CID
GSYSC(+57.02)EVTHDSGSLTK	16	79	16	864.38	2	19.36	1726.75	-0.9	32 79 82 81 80 96 97 98 98 98 74 40 80 87 79 57	CID
VHQPVELPSLK	11	79	11	623.861	2	25.43	1245.71	0.1	86 90 93 71 76 96 74 54 76 84 66	CID
FVPGVC(+57.02)LEC(+57.02)GEARK	14	78	14	811.392	2	32.91	1620.78	-3.6	72 74 72 66 92 90 94 95 77 52 91 86 70 69	CID
TYSELLGNLQR	11	78	11	647.343	2	32.6	1292.67	-1.2	49 51 78 95 98 98 92 88 96 75 45	CID
VDDGLLAEYVDGYK	14	78	14	778.879	2	52.29	1555.74	1.3	52 60 82 67 88 99 98 99 97 98 90 33 69 68	CID
SNTQLVLLVDDR	12	78	12	686.878	2	59.46	1371.74	4.1	44 67 70 88 95 97 99 99 98 78 67 44	CID
GFEGSQADEYK	11	78	11	615.767	2	19.57	1229.52	-1.1	32 57 95 88 93 75 80 92 93 71 88	CID
KNGVYEEVLK	10	78	10	589.824	2	24.1	1177.63	-0.3	86 81 40 61 73 98 97 95 93 61	CID
EAPSNWLLELAK	12	78	12	685.87	2	43.4	1369.72	1.3	94 86 91 93 67 33 44 92 98 93 87 65	CID
ELLPEWLGFLK	11	78	11	672.883	2	52.5	1343.75	1.3	78 70 98 82 94 69 90 49 80 86 68	CID
VMMLYGWKK	9	78	9	578.308	2	33.57	1154.6	2.9	71 75 96 97 95 66 51 76 80	CID
NNLKWM(+15.99)R	7	78	7	489.251	2	34.46	976.491	-4.1	66 66 95 92 81 60 90	CID
LLKMWEVM(+15.99)VAK	11	78	11	682.377	2	39.36	1362.74	-0.3	55 63 87 85 85 93 93 93 81 73 56	CID
HHGNDVDKFK	10	78	10	598.794	2	12.13	1195.57	-0.3	90 90 55 56 59 88 90 98 94 66	CID
AVGVSSDC(+57.02)SQPDNK	14	78	14	732.324	2	15.83	1462.64	-1.5	49 54 24 79 97 98 97 96 97 97 83 89 79 62	CID
YNFYK	5	78	5	367.679	2	23.59	733.343	0.8	83 88 95 89 38	CID
NATYDDFLKDLPEK	14	78	14	834.909	2	38.24	1667.8	0.2	55 79 86 86 86 80 51 63 92 97 97 82 92 51	CID
ENPVDRLDM(+15.99)KK	11	78	11	680.851	2	21.34	1359.68	4.2	92 81 90 93 95 66 77 65 70 71 61	CID
WNYATNVGDEGGFAPNVNEK	20	78	20	1091.49	2	29.24	2180.98	-2.3	37 26 25 92 90 85 96 86 95 99 92 92 99 99 77 82 86 63 85 68	CID
GDVAFVK	7	78	7	368.205	2	21.78	734.396	-0.6	62 83 96 93 82 76 57	CID
TAEKNVNLVETR	12	78	12	687.375	2	58.08	1372.73	3.6	38 39 86 72 75 96 92 96 98 99 82 68	CID
DNALEATLFGQLNSK	15	78	15	810.915	2	43.01	1619.82	-0.4	45 44 50 82 98 98 98 99 98 91 96 97 75 52 51	CID
EAPSNGKNLELAK	13	78	13	685.87	2	43.36	1369.72	4.5	96 89 83 86 74 38 54 54 86 99 97 92 71	CID
LLFYLWTPECNK	12	78	12	763.887	2	46.42	1525.76	-2.4	75 83 94 97 94 88 94 48 87 73 51 55	CID
ACWNTLTLGC(+57.02)VGQLR	15	78	15	846.422	2	34.01	1690.83	0.7	44 46 55 78 85 95 97 96 82 83 98 88 90 88 54	CID
VTKVYAPLPWEK	12	78	12	715.904	2	31.99	1429.8	-2.8	49 69 75 97 98 98 85 90 82 81 77 41	CID
YPYMGDNR	8	78	8	508.219	2	22.32	1014.42	-0.3	70 79 86 79 57 89 91 75	CID
ETLEM(+15.99)HHDQHM(+15.99)LVLVNK	17	78	17	702.676	3	17.43	2105	0.8	79 80 92 96 81 86 92 95 92 94 79 61 44 74 72 61 55	CID
NQLALLGC(+57.02)SMSLC(+57.02)R	14	78	14	811.895	2	36.84	1621.77	1.2	45 32 41 93 99 99 94 94 95 97 87 89 74 60	CID
EQHLHTLLK	9	78	9	559.818	2	17.59	1117.62	-1.8	77 56 92 95 91 73 76 82 62	CID
NSTPEAALEACVR	13	78	13	680.832	2	24.3	1359.65	3.7	56 62 93 73 92 94 76 82 96 88 72 73 57	CID
SC(+57.02)VPSGASTGVHENK	15	78	15	765.353	2	16.35	1528.69	-1.8	62 67 95 97 92 67 82 95 90 49 82 95 97 62 44	CID
M(+15.99)PPVFGLK	8	78	8	452.753	2	22.66	903.489	3	49 66 75 92 93 82 98 73	CID
MVTSQLASELADLVLER	17	78	17	938	2	63.09	1873.98	2.2	21 54 56 85 83 91 90 77 87 79 96 99 99 99 87 85 44	CID
TVLDLLVEASPK	12	78	12	642.875	2	48.37	1283.73	1.5	54 79 91 92 93 94 96 98 91 55 52 45	CID
ENPVDRLDM(+15.99)KK	11	78	11	680.851	2	21.3	1359.68	4.6	92 82 90 94 96 76 82 72 62 51 63	CID
KALEDELAK	9	78	9	508.785	2	19.91	1015.55	-0.2	78 85 97 98 87 87 56 62 54	CID
ELSELFK	7	78	7	433.238	2	33.07	864.459	3.3	86 85 79 91 86 88 33	CID
NTSVNHVLSEK	11	78	11	614.319	2	19.01	1226.63	-1.2	56 76 95 96 90 52 61 94 71 82 87	CID
LEEELGNLPYQK	12	78	12	716.869	2	46.32	1431.72	-0.4	62 81 95 98 96 73 79 96 77 84 54 45	CID
LFQRPDDAVFR	11	78	11	455.242	3	30.15	1362.7	0.5	88 86 92 81 50 59 82 83 90 75 74	CID
QCC(+57.02)ANLLPASQTAK	14	78	14	752.866	2	25.45	1503.72	0.1	52 55 91 97 95 98 99 69 70 76 66 85 77 65	CID
C(+57.02)MC(+57.02)GC(+57.02)GVKPSEQLLAK	16	78	16	919.423	2	25.01	1836.84	-1.9	56 80 91 79 90 74 89 96 38 72 85 89 93 86 78 55	CID
DKSGPDQLDK	10	78	10	551.772	2	18.27	1101.53	-0.9	67 84 90 73 80 83 75 96 79 55	CID
QFTGNEMANLLADWTYNK	18	78	18	1058.5	2	51.91	2114.97	1.7	39 43 66 34 78 99 92 93 96 98 99 99 99 97 84 69 69 54	CID
TVM(+15.99)DEALQKLDEVPEESYK	19	78	19	747.358	3	39.68	2239.06	-1.4	14 51 75 90 97 94 96 92 66 72 95 99 98 95 98 95 60 54 46	CID
LEAQVFLK	8	78	8	474.281	2	32.59	946.549	-1.2	67 82 79 76 88 90 95 48	CID
RWSLC(+57.02)TLLADNYM(+15.99)GYC(+57.02)K	17	78	17	1084	2	51.47	2165.97	5	17 25 48 97 95 97 99 99 98 97 94 97 98 79 85 62 44	CID
T(+365.13)YELDSLDSVLAERHRR	17	78	17	1213.1	2	66.51	2424.18	2	39 75 90 97 98 88 91 89 88 91 99 98 99 92 43 28 25	CID
NCVLGTMTVDEHLNNRLR	18	78	18	1043.02	2	36.94	2084.03	-2.4	39 41 79 96 86 97 94 93 92 90 96 98 98 79 65 46 67 49	CID
EALDLLVEALAK	12	78	12	642.875	2	72.62	1283.73	0.9	75 50 84 82 92 98 94 93 80 70 69 51	CID
VVAVGHHFNPC(+57.02)LFER	15	78	15	594.635	3	31.46	1780.88	0.1	93 94 92 96 86 79 66 82 79 34 59 78 71 94 70	CID
T(+203.08)HSLNVVWNEKM(+15.99)LNMK	16	78	16	1082.03	2	65.48	2162.05	0.8	39 41 66 95 95 97 98 94 91 97 95 97 96 61 40 48	CID
NLLLAYEPVWALSQK	15	78	15	872.986	2	46.89	1743.96	1.5	41 55 85 99 98 97 99 67 74 91 97 96 50 70 54	CID
GWVFLNSYFAEC(+57.02)WPLDK	17	78	17	1066.5	2	43.38	2130.99	2.9	16 62 84 88 91 95 97 98 97 96 95 85 95 61 65 59 43	CID
MATGEC(+57.02)DGTTYLC(+57.02)K	14	78	14	803.832	2	25.55	1605.65	1.5	52 56 85 73 95 93 93 32 54 95 96 96 82 91	CID
TTPSYVAFTDTER	13	78	13	744.354	2	30.73	1486.69	0.1	68 70 55 71 91 95 95 92 86 84 68 86 54	CID
EC(+57.02)VPNSNER	9	78	9	552.74	2	13.81	1103.47	0	69 45 90 80 74 90 84 95 76	CID
VNKLGTLTETM(+15.99)K	12	78	12	675.867	2	34.14	1349.72	-2.5	38 40 96 98 78 88 98 96 92 66 77 70	CID
DVKYM(+15.99)LNDFPR	11	78	11	707.348	2	36.2	1412.68	4.1	56 78 91 97 91 95 79 82 86 44 60	CID
APAEM(+15.99)VKLDGK	11	78	11	587.809	2	29.07	1173.61	-2.8	46 86 94 99 96 88 60 71 93 70 56	CID
SC(+57.02)TTNC(+57.02)LAPLAK	12	78	12	668.323	2	25.19	1334.63	-1.3	37 39 93 94 92 90 96 95 82 88 76 56	CID
GRVSLSTANFNS(+203.08)SK	14	78	14	835.923	2	37.24	1669.83	2.3	28 44 83 95 97 97 96 95 93 95 93 61 65 50	CID
EQPDVSC(+57.02)HNDLTC(+57.02)R	14	78	14	865.863	2	32.04	1729.71	-1.8	77 56 65 73 94 95 82 61 68 93 95 88 77 70	CID
KSNPLMTTYETLEDLKTAWR	20	78	20	1199.11	2	61.5	2396.2	-0.8	44 52 55 18 59 97 99 99 99 100 99 99 100 99 99 98 96 95 35 21	CID
NCPTLASLEVDTK	13	78	13	695.85	2	42.35	1389.68	2.8	41 44 61 90 98 98 87 95 97 85 82 71 66	CID
AELDLLVEALAK	12	78	12	642.875	2	69.31	1283.73	0.8	50 90 90 94 91 94 96 98 84 85 41 24	CID
LDEVPEDYTK	10	78	10	604.788	2	23.44	1207.56	-0.3	83 83 99 96 79 94 60 68 60 57	CID
C(+57.02)NGTLASLETLTK	13	78	13	704.361	2	35.01	1406.71	0.2	54 59 89 96 98 76 45 79 96 91 93 77 61	CID
T(+365.13)FEEC(+57.02)LPSTLSWAKR	15	78	15	1095.52	2	39.27	2189.02	3.6	59 61 98 99 94 98 93 93 82 89 91 68 70 44 28	CID
C(+57.02)MDPDTFLADLVVGLVM(+15.99)R	18	78	18	1034.5	2	51.99	2066.98	1.2	24 26 79 74 95 97 98 99 98 98 99 99 100 97 99 54 41 27	CID
AMTGEC(+57.02)DGTTYLC(+57.02)K	14	78	14	803.829	2	25.1	1605.65	-2.6	68 72 89 71 94 92 93 38 59 94 93 76 73 79	CID
LEDAVVK	7	78	7	387.224	2	20.84	772.433	-0.2	86 95 92 84 82 62 45	CID
QAANDVVMSK	10	78	10	531.765	2	17.14	1061.52	-1.4	52 62 78 90 90 90 96 84 71 65	CID
LPADKKDPSLVK	12	78	12	655.886	2	16.23	1309.76	-1.5	93 89 95 95 94 45 45 65 82 90 80 62	CID
AELDLLVEALAK	12	78	12	642.875	2	74.93	1283.73	0.6	45 74 79 95 97 98 95 97 89 90 49 27	CID
KC(+57.02)PASC(+57.02)SSC(+57.02)SYDSSK	15	78	15	862.339	2	13.76	1722.66	-0.4	80 78 69 76 94 90 88 55 52 75 87 90 80 81 74	CID
VNLNQAELDEMMLK	14	78	14	824.408	2	41.3	1646.8	0.9	24 25 81 90 92 98 99 98 96 99 93 66 78 54	CID
GYLDKDDKVK	10	78	10	590.813	2	16.43	1179.61	-1.2	31 72 84 87 81 88 96 97 88 56	CID
ELLDNEYR	8	78	8	526.256	2	28.71	1050.5	0.4	74 63 82 72 85 95 90 61	CID
VLAM(+15.99)M(+15.99)MGETEAQR	13	78	13	749.839	2	26.24	1497.66	0.1	75 85 88 37 37 79 72 95 96 99 92 79 79	CID
KVMPMNVK	8	78	8	473.764	2	23.22	945.514	-1.4	75 86 80 77 72 79 91 61	CID
EQHLHTLLK	9	78	9	559.819	2	18.02	1117.62	-0.6	78 56 85 95 91 67 71 89 67	CID
TVACNEQC(+57.02)THK	11	78	11	645.781	2	22.63	1289.55	-1	52 59 72 88 95 99 92 91 88 62 56	CID
CC(+57.02)KFFSAGC(+57.02)AGPSPR	15	78	15	822.86	2	35.11	1643.7	2.8	31 33 54 97 98 98 97 92 94 96 69 75 88 77 71	CID
EALDLLVEALAK	12	78	12	642.876	2	54.78	1283.73	2.4	66 43 93 95 92 95 96 98 95 95 45 24	CID
LLSSDNTLPYLR	12	78	12	696.38	2	34.11	1390.75	-0.1	67 69 89 91 88 62 77 95 76 81 79 60	CID
VGAQNVVMETDTC(+57.02)R	14	78	14	790.367	2	30.53	1578.71	4.6	65 44 62 62 78 91 89 90 95 92 91 87 73 70	CID
MPC(+57.02)TEDYLSLLNLR	14	78	14	862.921	2	48.98	1723.83	0.3	51 72 81 86 97 92 92 98 88 95 93 55 48 41	CID
YAASSYLSLTSSDWK	15	78	15	839.903	2	79.43	1677.79	1.1	45 46 48 79 86 94 90 66 75 96 98 96 96 79 72	CID
KHHLR	5	78	5	345.712	2	25.19	689.409	2.4	78 85 76 86 63	CID
EVELDFLLAVGGGWLNMR	18	78	18	1010.02	2	47.82	2018.03	1.8	66 41 76 68 51 85 98 99 99 99 96 96 95 95 96 63 46 33	CID
YTAGTGQVDPLLNLAK	16	78	16	830.947	2	35.91	1659.88	-2.1	56 60 79 65 95 88 92 96 95 65 88 92 80 73 69 50	CID
GNKNYDELMGPHK	13	78	13	751.855	2	42.52	1501.7	-2.3	28 72 80 96 97 97 99 96 94 70 61 68 52	CID
FSASSYLSLTSSDWK	15	78	15	839.904	2	70.39	1677.79	2.7	44 46 70 91 96 96 95 56 62 90 90 85 93 79 73	CID
NLFVVGGMDER	11	78	11	618.806	2	30.23	1235.6	0.1	56 82 92 98 99 90 84 51 61 88 54	CID
LRM(+15.99)ADVSLPSAAK	13	78	13	687.876	2	34.3	1373.73	2.6	77 82 97 94 74 72 74 85 85 75 79 67 50	CID
ACTPADVM(+15.99)VKWLKR	14	78	14	817.428	2	54.92	1632.85	-3.4	49 52 63 68 59 82 82 95 93 97 98 99 85 67	CID
M(+15.99)LRLETQMGM(+15.99)PSNSQR	16	78	16	955.948	2	42.56	1909.88	0.8	59 51 31 90 99 96 92 97 95 97 89 90 70 68 68 50	CID
VC(+57.02)DMSFYFK	9	78	9	598.76	2	37.04	1195.5	1	71 81 97 93 51 52 82 83 87	CID
HHGNDVDKFK	10	78	10	399.532	3	12.3	1195.57	1.4	90 90 40 56 67 89 92 96 94 62	CID
ENLLPNAWM(+15.99)ASK	12	78	12	695.346	2	24.48	1388.68	1.2	88 74 96 99 75 74 91 66 50 72 77 69	CID
YDFGVNAYSADVTTPR	16	78	16	888.412	2	38.23	1774.82	-3.6	39 48 95 94 96 97 98 99 98 97 99 92 59 54 31 50	CID
VSGFLVK	7	78	7	375.231	2	26.64	748.448	-0.2	88 89 52 82 86 69 77	CID
GELNTELYQLGK	12	78	12	682.857	2	34.25	1363.7	0.7	31 78 85 88 87 97 98 94 86 73 60 56	CID
QAPLDPGTNNRK	12	78	12	655.844	2	14.24	1309.67	-0.6	76 90 70 85 97 86 62 82 72 71 72 70	CID
EALDLLVEALAK	12	77	12	642.875	2	73.27	1283.73	1.3	72 49 82 84 94 95 95 97 94 95 48 26	CID
C(+57.02)RTSYDTLVLAC(+57.02)PK	14	77	14	842.41	2	46.22	1682.81	-3.4	38 61 95 89 97 97 96 98 98 98 59 59 49 55	CID
QLESLGKLK	9	77	9	508.31	2	24.97	1014.61	-2.5	69 94 98 84 86 49 67 92 60	CID
APLDPGAYNHK	11	77	11	591.796	2	15.95	1181.58	-4.2	81 87 98 98 95 57 70 68 70 57 72	CID
MLLSNNGESLK	11	77	11	603.313	2	31.25	1204.61	0.2	54 81 97 93 86 52 34 93 92 88 82	CID
VPAPS(+203.08)NAPLETVTK	14	77	14	813.931	2	35.83	1625.85	-2	84 85 79 78 66 81 86 45 84 97 86 85 74 56	CID
SLPNDLTESHPEMK	14	77	14	799.38	2	26.38	1596.75	0.1	59 70 49 59 90 95 95 93 79 90 61 87 82 76	CID
MATLLGDSLLR	11	77	11	595.335	2	47.99	1188.65	1.9	67 70 92 98 97 28 48 60 98 99 96	CID
SSYYFPK	7	77	7	446.216	2	26.66	890.417	-0.3	89 88 88 85 83 61 48	CID
VDDGLLAEYVDYGK	14	77	14	778.879	2	48.36	1555.74	1.7	35 41 85 81 94 99 99 100 98 99 98 80 31 46	CID
NPENTEALQVK	11	77	11	621.82	2	21.14	1241.63	0.6	57 65 97 93 77 61 59 92 87 82 83	CID
C(+57.02)TLEGLPDQAR	11	77	11	630.306	2	26.19	1258.6	-0.9	56 62 97 99 96 98 75 56 62 81 69	CID
ADFEEFK	7	77	7	443.203	2	27.03	884.391	0	48 55 90 95 85 76 95	CID
ASNDTYYEELK	11	77	11	666.802	2	26.02	1331.59	1.3	59 60 48 70 90 97 96 91 83 82 76	CID
GQEELYTLAR	10	77	10	590.303	2	22.42	1178.59	-1.3	57 83 99 98 68 55 62 82 89 81	CID
YNDTQVMLHDVLM(+15.99)EVK	16	77	16	650.979	3	36.8	1949.92	-4.1	60 79 88 67 68 76 90 92 90 93 96 95 71 82 49 44	CID
SLPNDLTESHPEMK	14	77	14	799.38	2	26.42	1596.75	-0.4	74 82 50 61 75 85 93 96 79 86 60 87 80 77	CID
DVDAVLAEYVDYGK	14	77	14	778.879	2	48.88	1555.74	2.3	41 39 65 68 77 99 98 99 97 98 97 79 56 72	CID
GNPTLEVELTASK	13	77	13	679.861	2	31.26	1357.71	-1.3	35 60 56 72 95 98 93 96 89 89 86 79 59	CID
VHQPVEPLSLK	11	77	11	623.86	2	24.96	1245.71	-2.8	69 79 93 75 78 96 51 67 89 86 68	CID
EDWLVLLVEEK	11	77	11	686.874	2	58.42	1371.73	3.3	54 32 30 96 97 99 99 97 99 96 54	CID
FDGGTEQHLQHQR	13	77	13	518.246	3	18.66	1551.72	-0.7	84 89 83 76 48 71 56 72 91 93 94 87 62	CID
KGPVHLGYNDHNK	13	77	13	739.878	2	14.05	1477.74	-0.3	83 74 74 82 96 98 55 57 76 86 86 78 57	CID
SNADYLQVPELVKK	14	77	14	802.441	2	33.24	1602.86	3	52 54 69 89 95 98 82 85 41 89 95 91 84 59	CID
VATVSLPR	8	77	8	421.759	2	25.51	841.502	1	79 78 91 87 90 91 62 41	CID
VCLTETDC(+57.02)AR	10	77	10	584.263	2	19.03	1166.51	4.6	49 56 88 93 99 96 95 61 68 68	CID
CLLEPTTSGHK	11	77	11	593.303	2	24.67	1184.59	4	76 88 98 99 74 77 56 55 73 82 70	CID
YGMLNVEAGLAR	12	77	12	647.335	2	68.79	1292.65	0.1	45 29 91 97 96 97 99 85 78 95 70 45	CID
FEKMNDDGLGR	11	77	11	641.298	2	28.15	1280.58	-0.6	57 82 93 94 68 72 91 69 93 70 57	CID
STGVFTTLPK	10	77	10	525.795	2	29.58	1049.58	0.3	56 62 84 93 93 81 76 95 75 57	CID
SLM(+15.99)LYPEYGLGELPKAM(+15.99)AR	19	77	19	1086.05	2	45.7	2170.08	-1.8	39 55 51 92 96 90 98 93 87 96 79 96 97 57 61 84 70 71 55	CID
DPTVLLFSVLR	11	77	11	630.369	2	46.8	1258.73	-4.6	56 45 81 92 99 97 62 51 93 92 82	CID
KDDSVVC(+57.02)LVNDFFLK	15	77	15	899.957	2	49.19	1797.9	1.2	21 24 79 85 86 96 82 90 88 93 96 95 71 82 70	CID
HMLPEPVTVTWNNWR	15	77	15	940.467	2	39.57	1878.92	-0.1	50 57 73 90 98 91 94 96 96 93 95 86 61 46 32	CID
EFMYQVLLK	9	77	9	585.816	2	42.58	1169.62	1.8	67 45 61 83 90 96 98 95 60	CID
VTM(+15.99)EHGNFQLVGDDLLVTPRGK	22	77	22	1221.62	2	41.31	2441.24	-0.9	39 38 40 95 92 96 97 98 98 99 98 94 98 99 100 100 99 96 46 41 15 22	CID
EYLTKPTSVWANMKPK	16	77	16	947.001	2	35.48	1891.99	0.6	79 60 91 94 93 54 65 86 88 92 96 89 88 45 65 50	CID
FTADLPLVTNCELR	14	77	14	796.407	2	43.58	1590.81	-5	59 46 45 91 97 95 97 96 93 83 72 86 61 61	CID
VTGVSNFNLK	10	77	10	539.797	2	32.2	1077.58	-2.4	76 78 93 98 87 66 39 81 87 67	CID
VGTPDVSC(+57.02)VDC(+57.02)DNHR	15	77	15	865.864	2	31.08	1729.71	-1.2	62 55 82 81 88 97 94 85 86 90 87 68 66 52 63	CID
APAYC(+57.02)DYC(+57.02)MPK	11	77	11	688.277	2	25.17	1374.54	-0.9	51 91 91 96 92 76 51 72 82 69 76	CID
LVS(+365.13)R	4	77	4	420.22	2	26.81	838.428	-2.6	89 84 86 50	CID
ALETHTYFER	10	77	10	633.808	2	24.57	1265.6	-1.6	49 62 90 95 94 93 86 82 80 40	CID
DSRDGTYVDGCSNTK	15	77	15	809.348	2	27.88	1616.67	4.7	50 50 74 95 77 93 97 97 96 80 92 74 72 57 51	CID
VPFTPVHHFFGYEGR	15	77	15	597.298	3	33.54	1788.87	-0.7	92 89 92 95 75 82 85 94 94 66 48 67 92 40 44	CID
DEAWKSEDKYR	11	77	11	476.223	3	12.46	1425.65	-3.6	65 75 43 45 75 95 99 97 87 81 88	CID
AVMVTLK	7	77	7	381.233	2	29.28	760.452	0.3	78 77 86 68 74 81 75	CID
KLPADQKDVVVVK	13	77	13	719.934	2	15.68	1437.86	-1.7	72 81 70 77 90 89 87 90 79 74 59 70 63	CID
VAENVNTLLGPALLGK	16	77	16	804.971	2	41.6	1607.92	2.2	40 41 91 82 96 95 97 99 99 90 62 68 88 79 51 55	CID
YTLNDEHNVK	10	77	10	616.799	2	18.27	1231.58	-0.1	57 72 84 76 52 77 90 93 85 84	CID
NMPANYAEAPLVK	13	77	13	709.36	2	29.66	1416.71	-0.8	50 55 73 91 74 81 88 98 93 80 83 72 62	CID
LPADKGSVPSLVK	13	77	13	655.886	2	16.27	1309.76	-2.2	93 90 90 92 95 48 50 60 68 85 90 79 62	CID
DTLEPLHPVHR	11	77	11	657.35	2	20.58	1312.69	-2.8	83 89 98 99 75 74 50 71 81 71 55	CID
GLGVSLDC(+57.02)SK	10	77	10	518.26	2	20.85	1034.51	-0.7	27 59 85 96 97 96 86 84 77 65	CID
QHVVVC(+57.02)LLDGFGLDK	15	77	15	850.441	2	58.68	1698.88	-4.7	38 41 73 98 86 80 83 79 95 89 97 88 89 71 48	CID
EVGPNEPLTR	10	77	10	556.29	2	21.73	1110.57	-0.8	85 68 81 61 69 93 66 89 85 74	CID
FC(+57.02)YLTPESEAK	11	77	11	672.81	2	30.43	1343.61	-0.6	72 74 98 99 97 48 76 56 93 70 66	CID
T(+203.08)SHLNVVWNAVSNTS(+203.08)K	16	77	16	1082.03	2	68.19	2162.05	1.5	46 71 94 97 95 97 98 95 93 83 90 82 75 51 37 28	CID
TVLDLLVEAPSK	12	77	12	642.875	2	55.25	1283.73	1	59 81 96 96 93 95 97 98 92 31 40 48	CID
LSGSM(+15.99)GEPLYLDVATTLLDQK	21	77	21	1134.07	2	57.22	2266.14	-2.5	51 45 32 66 77 82 97 86 93 96 97 96 95 98 96 95 95 89 66 35 30	CID
EQETWEPFASGK	12	77	12	704.82	2	33.94	1407.63	-3.1	69 48 93 90 93 98 68 74 88 82 61 60	CID
DFCNLYEYLNAFK	13	77	13	820.378	2	42.26	1638.74	1.9	45 73 70 68 77 73 96 86 86 94 96 85 51	CID
KNLPSDLLGPYK	12	77	12	672.883	2	52.55	1343.74	4.3	79 79 97 89 59 40 72 93 87 88 69 72	CID
GSCVTSGDEVTHAEDCQR	18	77	18	947.386	2	21.21	1892.76	-3.3	26 51 82 88 96 97 94 97 99 97 97 98 80 90 46 49 59 39	CID
AELDLLVEALAK	12	77	12	642.875	2	67.94	1283.73	0.8	48 87 77 95 93 95 95 97 86 82 44 26	CID
FRELC(+57.02)HNR	8	77	8	377.854	3	16.71	1130.54	0.9	41 31 88 94 88 92 90 92	CID
NPEVPSNFEHLK	12	77	12	470.905	3	27.19	1409.69	-0.1	77 86 99 95 52 55 56 85 87 67 89 74	CID
YLVFK	5	77	5	335.202	2	27.69	668.39	0.2	81 94 72 72 65	CID
KANDLLVEALAK	12	77	12	642.879	2	59.46	1283.74	-1.8	50 51 79 92 89 94 93 96 85 81 60 52	CID
LVLLELPEPGVR	12	77	12	667.907	2	42.47	1333.8	1.7	44 60 98 98 99 99 93 96 66 51 68 52	CID
YYSSVYHAKCDK	12	77	12	732.334	2	14.41	1462.65	-1.4	71 84 97 95 87 67 56 83 72 72 70 67	CID
GLNPLHPSQR	10	77	10	559.807	2	19.27	1117.6	-0.4	51 80 93 95 97 97 73 80 59 45	CID
ELEELGNLPYQK	12	77	12	716.87	2	74.42	1431.72	0.1	65 49 91 96 97 88 86 91 72 67 67 54	CID
NKPADLLKPVVR	12	77	12	675.416	2	24.2	1348.82	-1.1	68 78 77 60 72 94 95 90 84 80 73 51	CID
GDGSGVSLKTC(+57.02)PSK	14	77	14	696.843	2	19.96	1391.67	-0.2	21 48 50 91 94 98 97 98 97 98 95 73 73 45	CID
AYVYDLEYDTPEGLR	15	77	15	902.426	2	38.63	1802.84	0.6	32 37 83 93 94 99 100 99 99 97 76 91 35 54 65	CID
DGGERPEKSDR	11	77	11	623.294	2	14.78	1244.57	-0.8	89 79 76 97 82 38 71 57 89 84 82	CID
YGFEMKEYLNAM(+15.99)K	13	77	13	820.378	2	42.23	1638.74	-0.2	67 49 43 68 65 93 94 88 97 97 97 87 55	CID
MEGDYYR	7	77	7	467.192	2	19.29	932.37	-0.6	80 93 73 88 85 75 44	CID
APAYC(+57.02)PCNSLK	11	77	11	612.281	2	22.46	1222.55	0.3	56 93 93 98 94 44 56 57 85 87 82	CID
KM(+15.99)LNTLYK	8	77	8	513.784	2	24.32	1025.56	-4	69 88 95 65 62 82 81 72	CID
AVENVNTLLGPALLGK	16	77	16	804.971	2	41.65	1607.92	2	32 39 81 92 96 96 97 98 99 91 57 65 90 82 56 59	CID
T(+203.08)SHLNVVWNAVSM(+15.99)FNPK	17	77	17	1082.03	2	37.14	2162.05	0.4	44 49 94 98 96 98 98 96 93 85 85 97 96 70 57 24 27	CID
WDGVSM(+15.99)YNDVKYCR	14	77	14	876.383	2	39.44	1750.74	4	48 50 62 86 91 90 90 75 81 97 94 69 71 70	CID
YAASSYLTVTSSDWK	15	77	15	839.903	2	69.9	1677.79	2.1	52 82 75 74 81 78 93 65 63 93 91 82 93 68 61	CID
LPMYDTCAAVVK	12	77	12	655.826	2	35.16	1309.64	-3.2	85 82 94 91 76 73 91 77 72 71 59 50	CID
NCVLGTMTVDEHLNKWPK	18	77	18	1043.02	2	36.98	2084.02	0.9	28 30 85 97 89 98 98 98 91 90 96 94 98 76 73 50 40 49	CID
FTM(+15.99)C(+57.02)EVTHELT(+203.08)R	12	77	12	871.889	2	19.79	1741.77	-0.7	39 41 89 87 94 82 94 89 96 80 66 65	CID
SQKPTEKEM(+15.99)QK	11	77	11	675.337	2	15.28	1348.67	-4.2	60 63 95 92 88 66 40 97 91 82 70	CID
YLAELHTGK	9	77	9	516.279	2	23.67	1030.54	-0.9	78 91 94 98 93 57 51 62 66	CID
VLVSC(+57.02)DVFGGHYWER	15	77	15	912.426	2	32.97	1822.85	-4.8	23 38 74 74 73 82 96 79 60 90 97 97 97 94 77	CID
DELVYLSK	8	77	8	483.761	2	28.55	965.507	-0.2	72 91 92 90 80 82 63 41	CID
LGLADAGDGVEDANFAK	17	77	17	831.901	2	33.41	1661.79	-1.6	50 22 51 94 97 97 83 92 69 84 99 98 97 95 62 65 48	CID
CAQKLNDKM(+15.99)ALDKEK	15	77	15	875.942	2	49.8	1749.88	-2.9	29 32 78 79 96 92 94 93 86 94 98 95 55 66 63	CID
YNELLK	6	77	6	390.219	2	25.98	778.423	1.7	80 75 90 62 75 76	CID
SLSPYFEELAGQYNNLK	17	77	17	986.986	2	43.32	1971.96	0.3	45 61 69 37 49 83 99 99 98 96 89 95 96 81 65 77 65	CID
KVDQKDM(+15.99)C(+57.02)QK	10	77	10	648.306	2	18.59	1294.6	-2.4	50 50 85 90 92 95 90 81 67 67	CID
LQLMPK	6	77	6	365.22	2	24.24	728.426	0	79 74 91 73 56 86	CID
VYPLSTCCDER	11	77	11	643.281	2	23.59	1284.55	0.4	88 89 94 97 95 88 46 40 57 92 57	CID
LQLMPK	6	77	6	365.22	2	24.2	728.426	0	79 76 79 68 73 85	CID
LLNELVQVTVLLPK	14	77	14	789.992	2	44.35	1577.98	-3.3	85 90 82 98 98 96 90 61 55 83 65 62 61 46	CID
LSQPM(+15.99)K	6	76	6	360.191	2	19.55	718.368	-2	85 86 73 62 66 87	CID
WLSNLEEC(+57.02)LPSTLSQC(+57.02)PR	18	76	18	1095.52	2	38.82	2189.02	1.5	55 43 32 71 88 99 99 93 98 90 93 97 98 95 89 60 39 41	CID
C(+57.02)SLC(+57.02)PDPFTEC(+57.02)LTSK	15	76	15	907.892	2	36.98	1813.77	0.5	55 60 79 92 82 79 69 73 86 94 82 88 72 75 60	CID
YWNATNVGDEGGFAPNVQDK	20	76	20	1091.49	2	30.25	2180.98	-2.8	39 24 33 94 97 94 95 95 98 99 90 91 99 99 59 60 82 59 63 63	CID
DQNGC(+57.02)GSC(+57.02)YTFGSLAALEGR	20	76	20	1081.97	2	40.21	2161.92	0.6	56 56 41 24 82 54 68 92 89 88 97 94 98 99 99 98 98 89 46 63	CID
HFLFNNKHSRK	11	76	11	714.389	2	29.71	1426.76	3.7	81 91 98 97 94 94 75 28 66 59 60	CID
MGSTDTEDATEVDR	14	76	14	509.55	3	14.08	1525.62	4.6	54 61 79 90 83 82 88 77 79 80 72 71 85 71	CID
ALQLYR	6	76	6	382.227	2	24.57	762.439	0.3	49 59 76 92 90 93	CID
MLAYSTK	7	76	7	407.212	2	18.38	812.41	-0.1	90 95 76 39 78 87 70	CID
ESDYPYTGSDSM(+15.99)NK	14	76	14	805.318	2	20.63	1608.62	-1.8	66 44 71 95 94 92 92 66 69 88 82 82 69 61	CID
YYLELPGKK	9	76	9	555.813	2	28.84	1109.61	-0.2	76 87 99 99 96 51 38 78 66	CID
C(+57.02)C(+57.02)TETVVNR	9	76	9	569.752	2	19.62	1137.49	-1.3	59 63 95 92 48 70 89 90 84	CID
SGGVTVSHLR	10	76	10	338.189	3	17.27	1011.55	-0.4	88 82 90 97 78 74 65 62 71 59	CID
ATEGMVHDYEQR	12	76	12	718.317	2	20.02	1434.62	0.1	67 82 94 73 95 94 51 56 73 90 76 68	CID
LVELGTNTMVFK	12	76	12	676.369	2	34.24	1350.72	1.2	72 66 94 99 89 87 81 78 73 57 50 71	CID
AVRSSDC(+57.02)SKC(+57.02)HR	12	76	12	731.833	2	14.42	1461.66	-3.8	49 56 80 99 96 93 73 73 90 69 61 79	CID
LESVDLNGK	9	76	9	487.761	2	20.96	973.508	-1.1	83 92 88 94 92 87 63 34 54	CID
SRVM(+15.99)LNSYFAEC(+57.02)WEVPK	17	76	17	1066.5	2	43.42	2130.99	4.1	35 30 85 95 89 83 98 98 98 97 98 94 92 96 46 32 38	CID
FWTTEELLPLEETWR	15	76	15	975.481	2	45.77	1948.96	-4.4	33 33 72 70 96 99 97 98 79 68 89 94 85 74 60	CID
FSASSYLAETSTTWK	15	76	15	839.903	2	63.15	1677.79	1.4	54 75 82 95 95 85 86 65 85 92 95 90 88 41 22	CID
FMDWVYDLDLDECR	14	76	14	910.391	2	52.61	1818.76	4.4	65 80 82 95 95 85 73 59 51 92 93 95 70 34	CID
EVGPNEPLTR	10	76	10	556.29	2	21.77	1110.57	-1.7	84 66 84 86 68 91 56 84 79 67	CID
DLEGGCVVTK	10	76	10	510.755	2	22.52	1019.5	-0.3	76 93 99 89 62 75 74 93 67 37	CID
SKGSYSGCEVTHDSKETK	18	76	18	648.298	3	17.47	1941.87	-1.1	78 87 92 93 88 87 52 73 60 38 91 95 93 79 52 86 69 62	CID
M(+15.99)TKQEETLTHGR	12	76	12	723.851	2	13.69	1445.69	-3.4	79 89 93 96 99 99 89 91 86 44 27 27	CID
KM(+15.99)VVTERR	8	76	8	517.793	2	27.38	1033.57	0.9	69 86 97 95 81 78 62 41	CID
ENM(+15.99)ADFGAPTR	11	76	11	612.769	2	26.11	1223.52	0.2	84 68 95 96 90 68 55 91 68 71 54	CID
SGGVTVSHLR	10	76	10	338.189	3	17.31	1011.55	-0.5	89 84 95 97 78 76 73 69 77 27	CID
VNKHQYHLVK	10	76	10	317.183	4	13.63	1264.7	0.2	73 74 87 88 61 41 65 98 96 80	CID
NSVVSDVVK	9	76	9	473.764	2	23.17	945.513	-0.7	57 61 91 92 89 78 67 90 62	CID
LYEHLSPGHK	10	76	10	590.808	2	16.93	1179.6	-0.8	69 79 94 96 98 96 51 50 72 57	CID
SLLSLK	6	76	6	330.718	2	26.55	659.422	0	78 86 97 83 69 46	CID
QHQC(+57.02)MVTHEMNVTK	14	76	14	871.889	2	20.22	1741.77	-4.1	48 81 78 79 85 90 90 90 90 55 69 68 75 71	CID
LTTEETGVLR	10	76	10	559.806	2	17	1117.6	-0.7	86 90 97 99 97 71 27 65 79 52	CID
HLLEVGDK	8	76	8	455.753	2	17.66	909.492	-0.4	96 97 77 67 56 48 95 74	CID
ESHDLELGK	9	76	9	514.256	2	17.62	1026.5	-0.5	79 61 92 95 91 93 65 52 56	CID
GDNLKVVK	8	76	8	436.763	2	22.36	871.513	-1	46 66 92 94 82 75 91 65	CID
LSLDLLVEAPSK	12	76	12	642.875	2	71.11	1283.73	1.3	65 76 90 95 98 99 96 97 82 28 37 51	CID
NYTLLASR	8	76	8	469.26	2	23.76	936.503	3.3	34 56 55 96 97 94 95 82	CID
C(+57.02)NGTLATVETLTK	13	76	13	704.361	2	35.51	1406.71	0.6	54 59 89 95 98 95 49 50 95 85 90 75 56	CID
FERDEMANLLADWTYNK	17	76	17	1058.49	2	51.96	2114.97	1.1	33 55 17 66 88 94 96 95 97 99 96 98 97 95 62 63 45	CID
WPGNC(+57.02)VTLANPSC(+57.02)VYR	16	76	16	947.444	2	30.4	1892.87	3.5	60 40 30 51 92 95 96 98 98 97 93 91 87 63 61 68	CID
S(+203.08)KTYAVSVLLR	11	76	11	480.608	3	31.56	1438.8	0.2	21 21 79 91 93 95 95 94 97 88 66	CID
QPAEQWDEVQYK	12	76	12	507.574	3	14.2	1519.69	4.2	75 82 39 65 35 79 90 97 94 92 92 73	CID
LC(+57.02)PQPEEHR	9	76	9	389.185	3	13.6	1164.53	-0.1	75 59 55 68 68 91 92 86 90	CID
SSGS(+203.08)ELSK	8	76	8	499.237	2	25.79	996.461	-1.3	70 72 45 62 89 84 94 92	CID
YETHEMANLLADWTYNK	17	76	17	1049.98	2	58.77	2097.95	1.3	41 69 39 40 98 97 90 86 97 99 97 99 98 97 65 55 28	CID
QNHC(+57.02)TPAYDQK	11	76	11	681.298	2	13.39	1360.58	-0.9	59 79 87 92 79 62 56 57 95 81 90	CID
YAASSYLVTTSSDWK	15	76	15	839.903	2	75.6	1677.79	1.1	37 28 67 88 92 92 97 86 88 94 97 78 79 62 57	CID
QLEQLQAPLLAK	12	76	12	676.399	2	32.47	1350.79	-2.7	49 78 97 89 92 82 85 57 86 80 59 59	CID
SASQGPDVM(+15.99)FKAVEK	15	76	15	805.396	2	38.34	1608.78	-2.1	49 56 81 79 70 51 63 92 95 93 94 82 82 90 65	CID
MDFLGGR	7	76	7	398.195	2	27.59	794.375	0	88 90 76 79 86 70 44	CID
LTEAFK	6	76	6	354.7	2	19.37	707.385	-0.3	92 90 90 48 65 72	CID
KVPKVSTPVDVEVSR	15	76	15	820.472	2	30	1638.93	-0.5	86 90 84 96 97 91 85 39 45 54 90 97 72 61 51	CID
M(+15.99)DCFADESHAGC(+57.02)EK	14	76	14	808.295	2	15.31	1614.58	0	41 39 43 54 97 98 98 90 96 96 78 84 89 61	CID
EALDLLVELAAK	12	76	12	642.875	2	67.87	1283.73	0.8	73 66 85 90 94 98 97 95 66 85 40 25	CID
NGPTLEVELTASK	13	76	13	679.86	2	32.25	1357.71	-3.2	51 34 54 77 96 98 94 96 90 88 81 72 56	CID
NSKGFMGMPVGTQRR	15	76	15	833.419	2	41.25	1664.82	0.1	43 46 71 82 95 97 93 95 93 95 84 73 73 54 45	CID
ELAPEFVTDVLCRPLAMK	18	76	18	1016.53	2	53.9	2031.05	-4.2	57 43 68 40 77 90 96 96 97 97 97 80 71 69 90 67 69 63	CID
NVLNEAELLMMPM(+15.99)K	14	76	14	824.91	2	40.39	1647.8	0.8	25 56 84 93 95 89 97 90 82 92 93 50 61 54	CID
ATVKPTTQDEGC(+57.02)TR	14	76	14	782.378	2	16.2	1562.74	3.6	66 71 79 97 93 92 55 55 72 95 60 79 81 67	CID
HLHGGLTPNR	10	76	10	551.299	2	14.33	1100.58	-0.4	90 95 98 86 56 57 52 69 76 79	CID
QAANDVVMSK	10	76	10	531.766	2	17.1	1061.52	-0.5	39 48 90 75 89 89 88 92 88 61	CID
HLHGGLTPNR	10	76	10	551.299	2	14.29	1100.58	-0.9	91 96 98 88 59 57 46 68 70 86	CID
WLSNLEEC(+57.02)LPSTLSQC(+57.02)PR	18	76	18	1095.52	2	39.78	2189.02	1.9	48 59 49 49 88 96 94 74 97 87 90 96 98 91 84 69 54 44	CID
VEDALMLMK	9	76	9	525.272	2	35.6	1048.53	0.3	80 95 96 92 45 37 90 85 63	CID
ETC(+57.02)GDAHYM(+15.99)DQDFPEK	16	76	16	653.587	3	25.86	1957.75	-3.5	68 74 75 89 95 95 94 95 96 95 93 95 70 18 50 14	CID
C(+57.02)PGMSPQWFAEQVGLK	16	76	16	917.937	2	44.51	1833.85	3	63 79 73 97 95 50 51 79 88 93 98 85 80 49 75 61	CID
LGPSAPAFLTPGVFK	15	76	15	751.423	2	43.01	1500.83	-1.2	79 62 68 74 75 87 90 90 93 89 78 52 70 73 55	CID
CPLTEDGLDKAEAMVEM(+15.99)QAK	20	76	20	1098	2	35.71	2194	-1.1	41 32 63 43 88 95 90 95 96 97 96 99 99 99 98 99 75 56 29 28	CID
VDDGLLAEYVDYGK	14	76	14	778.879	2	48.41	1555.74	1.9	38 43 67 66 94 99 99 99 97 99 98 82 33 50	CID
WPKLADEVTSVYNDFK	16	76	16	956.474	2	58.28	1910.94	-4.5	26 18 41 96 96 96 99 83 86 96 98 97 82 81 69 46	CID
WPPVPQGM(+15.99)VLTTEC(+57.02)WPK	17	76	17	1021.49	2	46	2040.98	-2.8	62 52 65 95 70 67 59 90 90 95 93 83 92 80 70 61 63	CID
VGLNDFR	7	76	7	410.719	2	27	819.424	0.3	83 67 90 79 78 76 57	CID
TQQLDM(+15.99)LLAVGGGWLSWK	18	76	18	1010.03	2	48.06	2018.03	3.2	45 43 41 54 94 96 98 99 98 99 96 96 82 89 86 50 63 35	CID
MAAETYQM(+15.99)M(+15.99)MK	11	76	11	683.778	2	26.21	1365.54	-1.4	75 89 98 100 98 97 92 35 50 41 59	CID
KSCVGVVSDSTR	12	76	12	619.312	2	29.04	1236.61	-2.3	45 49 46 94 94 97 97 96 92 88 70 40	CID
WPPVPKGFVLTTDNYR	16	76	16	945.499	2	45.11	1888.98	-0.3	50 40 78 93 78 83 67 92 95 97 96 91 65 68 52 66	CID
TMSDLPLVTNMKNK	14	76	14	796.411	2	43.05	1590.81	-1.7	46 46 69 79 95 90 92 90 83 83 76 65 75 69	CID
YAASSYLLSTSSDWK	15	76	15	839.902	2	39.98	1677.79	0.3	41 31 60 94 93 96 96 74 68 92 94 81 82 70 63	CID
S(+203.08)GHPLGGSDEVSPRR	15	76	15	877.429	2	22.68	1752.84	2.6	35 22 93 96 95 76 79 90 90 96 92 89 68 66 49	CID
SQKPTKEEM(+15.99)QK	11	76	11	450.562	3	15.27	1348.67	-1.9	74 74 72 44 55 79 97 96 86 86 68	CID
M(+15.99)DVADESHAC(+57.02)ASR	13	76	13	732.799	2	13.02	1463.58	4.7	52 59 78 90 91 96 86 86 94 62 63 72 54	CID
EPHPLSYEEAR	11	76	11	443.214	3	17.67	1326.62	0	55 18 40 72 97 97 96 98 98 86 76	CID
GLMDFSVQFFK	11	76	11	659.829	2	60.56	1317.64	0.7	25 68 75 95 91 60 63 85 96 90 85	CID
NLSDALFADK	10	75	10	547.281	2	32.75	1092.55	2.2	69 84 91 87 88 96 85 65 55 37	CID
LTNTLNLR	8	75	8	472.78	2	27.59	943.545	-0.2	71 63 76 82 81 82 92 56	CID
GMPAC(+57.02)DVEAVKK	12	75	12	652.82	2	22.72	1303.63	-0.6	54 79 90 82 85 93 91 82 45 66 77 63	CID
VC(+57.02)AVLLPHVLR	11	75	11	638.882	2	35.23	1275.75	0.7	39 61 95 97 99 99 89 56 68 82 48	CID
AELDLLVEALAK	12	75	12	642.875	2	71.08	1283.73	1.7	50 79 85 84 90 94 94 97 81 86 40 26	CID
LGSAGADFETVK	12	75	12	597.803	2	28.29	1193.59	-0.6	73 63 85 93 82 87 52 46 96 79 73 75	CID
NC(+57.02)QNTVEDYGC(+57.02)K	12	75	12	744.297	2	17.32	1486.58	-1.2	31 33 93 95 92 71 94 96 97 75 74 56	CID
CLLEPTGSTHK	11	75	11	593.303	2	24.21	1184.59	4.7	73 86 97 99 90 83 39 52 70 61 79	CID
M(+15.99)EQMDKTGLGR	11	75	11	641.298	2	26.68	1280.59	-3.5	68 94 94 93 73 84 84 54 85 54 48	CID
T(+203.08)SHLNVVWNAVSKDSM(+15.99)R	17	75	17	1082.03	2	67.08	2162.04	3.8	43 46 90 96 96 98 98 95 91 92 80 83 54 54 66 62 39	CID
EMPKNPTGAQDQPK	14	75	14	514.251	3	15.84	1539.74	-1.9	84 60 32 63 67 90 93 85 92 91 95 92 67 45	CID
[truncated: 2,570 more rows]

## Sheet: de novo rep 2
Peptide	Tag Length	ALC (%)	length	m/z	z	RT	Mass	ppm	local confidence (%)	tag (>=0%)	mode
LTEEELER	8	98	8	509.756	2	23.01	1017.5	-0.4	95 96 100 100 100 99 100 96	LTEEELER	CID
LTEEELER	8	98	8	509.756	2	22.53	1017.5	-0.3	95 96 100 100 100 99 99 96	LTEEELER	CID
LDAGWFLR	8	97	8	489.264	2	44.38	976.513	0.5	93 96 99 97 99 99 100 99	LDAGWFLR	CID
TM(+15.99)DDKEVKR	9	97	9	569.28	2	19.38	1136.55	-3.8	94 97 100 99 99 99 99 98 95	TM(+15.99)DDKEVKR	CID
LTEEELER	8	97	8	509.756	2	22.55	1017.5	-0.2	95 96 100 100 100 98 99 93	LTEEELER	CID
LTEEELER	8	97	8	509.756	2	22.98	1017.5	-0.3	94 96 100 100 100 98 99 92	LTEEELER	CID
LLNNQEPR	8	97	8	492.267	2	17.3	982.52	-1.1	97 98 97 95 95 99 97 97	LLNNQEPR	CID
LLNNQEPR	8	96	8	492.267	2	17.73	982.52	-0.3	97 98 97 95 96 99 97 97	LLNNQEPR	CID
LTEEELER	8	96	8	509.756	2	23.45	1017.5	-0.4	92 94 99 98 99 98 99 95	LTEEELER	CID
VSNC(+57.02)TEDLVR	10	96	10	596.785	2	23.72	1191.56	-0.2	90 95 95 97 94 98 98 99 98 96	VSNC(+57.02)TEDLVR	CID
VSNC(+57.02)TEDLVR	10	96	10	596.785	2	24.26	1191.56	-0.6	87 94 97 96 98 99 98 99 97 96	VSNC(+57.02)TEDLVR	CID
LAGLNVLR	8	96	8	428.274	2	34.85	854.534	0	96 95 94 97 95 95 99 98	LAGLNVLR	CID
KVYFHETFENR	11	96	11	490.577	3	27.98	1468.71	0.3	92 97 98 98 98 100 98 97 99 93 86	KVYFHETFENR	CID
TM(+15.99)DDKEVKR	9	96	9	569.28	2	19.34	1136.55	-4.1	92 97 99 99 98 99 95 96 89	TM(+15.99)DDKEVKR	CID
LLNNQEPR	8	96	8	492.267	2	17.75	982.52	-0.5	95 97 95 96 95 99 95 96	LLNNQEPR	CID
VSNC(+57.02)TEDLVR	10	95	10	596.785	2	23.78	1191.56	-0.3	85 93 97 97 98 99 98 99 98 95	VSNC(+57.02)TEDLVR	CID
KVEC(+57.02)VTC(+57.02)TEQR	11	95	11	705.329	2	17.04	1408.64	-0.4	91 96 99 98 99 98 96 98 100 90 89	KVEC(+57.02)VTC(+57.02)TEQR	CID
LPLQDVYK	8	95	8	488.279	2	31.93	974.544	0.1	82 97 99 95 97 97 99 99	LPLQDVYK	CID
LAGLNVLR	8	95	8	428.274	2	34.89	854.534	-0.2	95 94 93 97 95 96 99 97	LAGLNVLR	CID
LPLQDVYK	8	95	8	488.279	2	31.89	974.544	0.1	82 97 99 95 97 97 98 99	LPLQDVYK	CID
WELDTER	7	95	7	474.724	2	28.74	947.435	-0.5	91 98 98 97 96 97 91	WELDTER	CID
LLVNEYLYENK	11	95	11	699.369	2	36.11	1396.72	0.3	95 96 96 91 99 98 99 98 99 86 92	LLVNEYLYENK	CID
VNEFC(+57.02)DSC(+57.02)NSK	11	95	11	680.269	2	20.07	1358.52	-0.3	86 92 99 98 98 99 99 95 95 92 93	VNEFC(+57.02)DSC(+57.02)NSK	CID
HFDELYR	7	95	7	490.235	2	25.77	978.456	0	90 94 99 99 96 95 93	HFDELYR	CID
LKSAASLNSR	10	95	10	523.801	2	17.25	1045.59	-0.5	96 97 99 99 97 95 96 94 90 90	LKSAASLNSR	CID
LAVLTTC(+57.02)EANR	11	95	11	624.324	2	26.89	1246.63	0.1	89 95 99 100 99 98 97 99 98 88 86	LAVLTTC(+57.02)EANR	CID
LAELDDLAK	9	95	9	494.271	2	31.17	986.528	-0.4	95 96 100 99 98 94 95 95 85	LAELDDLAK	CID
FDLDGLQPAPR	11	95	11	614.82	2	35.1	1227.62	0.1	85 89 99 99 96 99 97 94 97 96 95	FDLDGLQPAPR	CID
VGM(+15.99)ENESKQEK	11	95	11	647.798	2	20.74	1293.59	-5	90 90 96 100 98 100 98 96 97 96 85	VGM(+15.99)ENESKQEK	CID
KVEC(+57.02)VTC(+57.02)TEQR	11	95	11	705.329	2	17.02	1408.64	-0.2	90 96 100 97 99 98 97 96 99 86 86	KVEC(+57.02)VTC(+57.02)TEQR	CID
LNELEEK	7	95	7	437.73	2	19.15	873.444	2.2	88 88 99 98 99 99 96	LNELEEK	CID
LAELDDLAK	9	95	9	494.271	2	31.71	986.528	-0.3	95 96 100 99 97 94 95 96 83	LAELDDLAK	CID
TVEDLSHM(+15.99)LKEK	12	95	12	723.367	2	36.4	1444.72	-2	79 93 98 99 99 99 98 97 99 98 96 83	TVEDLSHM(+15.99)LKEK	CID
VNEFC(+57.02)DSC(+57.02)NSK	11	95	11	680.268	2	19.6	1358.52	-0.6	88 93 99 99 98 99 99 90 95 92 92	VNEFC(+57.02)DSC(+57.02)NSK	CID
DGDSALVK	8	95	8	402.709	2	18.1	803.403	0.2	92 96 99 98 97 99 99 80	DGDSALVK	CID
DFDVQSAGR	9	94	9	497.733	2	24.65	993.452	-0.1	86 94 99 98 96 97 97 91 95	DFDVQSAGR	CID
VLFASDYNYK	10	94	10	610.303	2	32.5	1218.59	-0.7	90 95 99 99 97 96 92 95 92 93	VLFASDYNYK	CID
TLEDFLMQR	9	94	9	576.79	2	42.71	1151.56	0.3	88 96 100 99 96 96 96 94 88	TLEDFLMQR	CID
LTEEELER	8	94	8	509.756	2	23.47	1017.5	-0.4	90 93 98 98 97 97 98 86	LTEEELER	CID
TVEDLSHFLQEK	12	94	12	723.367	2	36.42	1444.72	-0.2	79 92 99 98 99 98 99 98 99 94 97 83	TVEDLSHFLQEK	CID
LKSAASLNSR	10	94	10	523.801	2	16.83	1045.59	-0.4	95 96 98 99 94 86 94 95 95 93	LKSAASLNSR	CID
DFDVQSAGR	9	94	9	497.733	2	24.16	993.452	-0.6	84 86 99 98 97 98 97 94 97	DFDVQSAGR	CID
LAELDDLAK	9	94	9	494.271	2	31.21	986.528	-0.3	95 96 100 99 96 92 92 94 86	LAELDDLAK	CID
VLFASDYNYK	10	94	10	610.303	2	32.92	1218.59	-0.3	91 95 99 99 98 95 91 94 91 92	VLFASDYNYK	CID
TVEDLSHM(+15.99)LKEK	12	94	12	723.367	2	36.89	1444.72	-2.1	79 93 99 99 97 95 99 98 99 94 97 84	TVEDLSHM(+15.99)LKEK	CID
GPSAC(+57.02)VVEESK	11	94	11	581.774	2	19.91	1161.53	-0.1	79 94 95 98 96 93 95 99 100 93 94	GPSAC(+57.02)VVEESK	CID
GPSAC(+57.02)VVEESK	11	94	11	581.773	2	20.39	1161.53	-1.4	77 94 95 99 97 94 94 99 100 94 95	GPSAC(+57.02)VVEESK	CID
TM(+15.99)DDKEVKR	9	94	9	569.28	2	18.93	1136.55	-4	92 96 99 98 97 99 93 95 82	TM(+15.99)DDKEVKR	CID
TVEDLSHM(+15.99)LKEK	12	94	12	723.368	2	36.84	1444.72	-1.6	80 93 99 99 99 99 99 98 99 92 95 82	TVEDLSHM(+15.99)LKEK	CID
SMEGGEPEYLK	11	94	11	620.282	2	25.91	1238.55	-0.2	82 92 99 95 95 99 92 98 96 96 93	SMEGGEPEYLK	CID
GPSAC(+57.02)VVEESK	11	94	11	581.773	2	20.36	1161.53	-1	76 93 95 99 97 95 95 100 100 94 94	GPSAC(+57.02)VVEESK	CID
ALETHTYFER	10	94	10	633.81	2	27.51	1265.6	0.5	79 94 99 99 98 98 97 98 97 84	ALETHTYFER	CID
SVLGTSGNNHQVC(+57.02)K	14	94	14	750.864	2	19.48	1499.72	-1.4	81 95 98 97 99 95 87 96 96 99 98 99 86 93	SVLGTSGNNHQVC(+57.02)K	CID
FDDVQSAGR	9	94	9	497.733	2	23.73	993.452	-0.2	80 85 99 99 97 98 98 95 98	FDDVQSAGR	CID
LAELDDLAK	9	94	9	494.271	2	31.66	986.528	-0.2	95 95 100 98 95 93 93 94 84	LAELDDLAK	CID
TFDDKEVQR	9	94	9	569.28	2	18.9	1136.55	-0.9	84 92 98 98 96 98 94 92 94	TFDDKEVQR	CID
LFDAQQGHQR	10	94	10	600.299	2	19.69	1198.58	-0.7	94 97 99 99 95 96 96 99 93 73	LFDAQQGHQR	CID
SVLGTSGNNHQVC(+57.02)K	14	94	14	750.865	2	19.04	1499.72	-0.3	84 96 98 97 99 99 88 90 90 99 98 99 87 94	SVLGTSGNNHQVC(+57.02)K	CID
DC(+57.02)VNEQC(+57.02)LPR	10	94	10	645.781	2	24.07	1289.55	-1	79 90 98 97 99 96 96 99 93 92	DC(+57.02)VNEQC(+57.02)LPR	CID
LKSAASLNSR	10	94	10	523.801	2	17.28	1045.59	-0.7	96 96 99 99 95 86 96 95 92 87	LKSAASLNSR	CID
DC(+57.02)VNEQC(+57.02)LPR	10	94	10	645.782	2	24.12	1289.55	-0.5	79 90 99 97 99 96 96 99 92 92	DC(+57.02)VNEQC(+57.02)LPR	CID
LKSAASLNSR	10	94	10	523.801	2	16.81	1045.59	-0.3	95 96 98 98 93 87 96 95 92 88	LKSAASLNSR	CID
LPLQDVYK	8	94	8	488.279	2	31.44	974.544	0.4	76 96 99 95 98 95 97 96	LPLQDVYK	CID
TFDDKEVQR	9	94	9	569.28	2	19.83	1136.55	-0.7	86 92 98 98 97 98 89 94 92	TFDDKEVQR	CID
LAVLTTC(+57.02)EANR	11	94	11	624.324	2	26.85	1246.63	-0.2	90 88 99 99 99 98 96 97 94 85 88	LAVLTTC(+57.02)EANR	CID
LNELEEK	7	94	7	437.728	2	18.62	873.444	-2.5	83 86 98 97 99 98 96	LNELEEK	CID
WELDTER	7	94	7	474.725	2	28.77	947.435	0.3	81 96 98 96 95 98 94	WELDTER	CID
AKFEELNLELFK	12	94	12	740.907	2	44.39	1479.8	0.8	81 94 97 100 100 99 97 98 100 99 95 69	AKFEELNLELFK	CID
NKENEC(+57.02)AC(+57.02)LNDGYK	14	94	14	857.86	2	20.58	1713.71	-1.7	70 92 98 97 99 97 98 97 99 99 99 89 91 88	NKENEC(+57.02)AC(+57.02)LNDGYK	CID
YTVDC(+57.02)LANDDNFGELYK	17	94	17	1018.95	2	39.85	2035.88	0.5	55 88 91 98 97 99 99 99 99 99 98 99 96 99 99 91 89	YTVDC(+57.02)LANDDNFGELYK	CID
LDEEFSKNDK	10	93	10	612.79	2	20.19	1223.57	-0.4	92 95 100 100 97 97 89 91 89 89	LDEEFSKNDK	CID
LPGC(+57.02)LLC(+57.02)SDDDTLC(+57.02)YK	16	93	16	965.423	2	37.56	1928.83	0.1	87 89 72 85 99 100 98 95 96 99 99 99 99 99 91 93	LPGC(+57.02)LLC(+57.02)SDDDTLC(+57.02)YK	CID
LC(+57.02)YVAEDM(+15.99)NEEMKK	14	93	14	888.385	2	36.44	1774.76	-1.6	78 88 96 99 99 100 99 98 97 99 98 89 89 85	LC(+57.02)YVAEDM(+15.99)NEEMKK	CID
LYDGYGFLEDLEK	13	93	13	781.375	2	46.09	1560.73	0.8	91 95 99 97 99 97 98 99 99 94 92 93 66	LYDGYGFLEDLEK	CID
SPVAQQFYNK	10	93	10	591.301	2	25.98	1180.59	-0.3	88 94 97 99 95 93 97 98 88 89	SPVAQQFYNK	CID
ESTDKELLNK	10	93	10	588.809	2	18.11	1175.6	-0.1	91 90 97 97 89 96 98 98 88 92	ESTDKELLNK	CID
YNASC(+57.02)EPK	8	93	8	484.711	2	14.94	967.407	-0.1	86 92 98 97 93 98 93 92	YNASC(+57.02)EPK	CID
FEMKELSEWDER	12	93	12	799.862	2	42.79	1597.71	0.7	66 86 98 98 99 98 97 99 98 97 96 90	FEMKELSEWDER	CID
LM(+15.99)DAKQGHQR	10	93	10	600.299	2	19.65	1198.59	-3.5	91 95 99 99 98 97 92 98 91 75	LM(+15.99)DAKQGHQR	CID
TC(+57.02)SLLETR	8	93	8	490.247	2	24.34	978.48	-0.7	77 88 99 99 99 99 96 93	TC(+57.02)SLLETR	CID
NNEVELK	7	93	7	423.222	2	18.85	844.429	0.4	81 92 100 99 99 99 85	NNEVELK	CID
DLLQVSTADFDK	12	93	12	676.341	2	37.65	1350.67	0.3	79 88 99 98 99 99 98 97 96 93 90 88	DLLQVSTADFDK	CID
TC(+57.02)SLLETR	8	93	8	490.247	2	24.85	978.48	-0.3	79 82 99 99 98 99 97 94	TC(+57.02)SLLETR	CID
VNEFC(+57.02)DSC(+57.02)NSK	11	93	11	680.269	2	20.02	1358.52	-0.4	87 92 100 99 98 99 98 88 91 88 88	VNEFC(+57.02)DSC(+57.02)NSK	CID
LM(+15.99)DAQKGHQR	10	93	10	600.299	2	20.12	1198.59	-3.1	90 94 99 99 97 96 94 98 92 74	LM(+15.99)DAQKGHQR	CID
VVTEVAQKPLTK	12	93	12	656.894	2	20.84	1311.78	-1.6	94 97 96 100 99 97 94 95 91 96 89 72	VVTEVAQKPLTK	CID
LGEYGFQNALLVR	13	93	13	740.403	2	41.43	1478.79	2.3	72 74 96 99 97 98 97 97 98 100 99 95 90	LGEYGFQNALLVR	CID
FDLDGLQPAPR	11	93	11	614.82	2	35.15	1227.62	0.1	86 90 99 98 96 99 97 94 97 89 79	FDLDGLQPAPR	CID
HFDELYR	7	93	7	490.235	2	25.8	978.456	-1.1	89 93 98 99 94 90 89	HFDELYR	CID
VDADEGTAMGK	11	93	11	547.245	2	18.1	1092.48	-0.5	89 96 99 99 100 94 97 98 99 85 69	VDADEGTAMGK	CID
LDEEFSNKDK	10	93	10	612.79	2	19.7	1223.57	-1.1	90 94 99 100 97 96 92 90 86 86	LDEEFSNKDK	CID
LSATTVYQR	9	93	9	519.782	2	24.88	1037.55	-0.6	86 91 98 98 92 90 96 91 95	LSATTVYQR	CID
VLLER	5	93	5	315.202	2	20.32	628.391	-0.6	88 94 97 97 89	VLLER	CID
VDADEGTAMGK	11	93	11	547.245	2	18.07	1092.48	-0.8	89 96 99 99 100 95 97 97 99 84 68	VDADEGTAMGK	CID
FGC(+57.02)GVDENLFPR	12	93	12	705.827	2	38.37	1409.64	0.2	82 86 92 97 99 99 99 96 99 99 82 86	FGC(+57.02)GVDENLFPR	CID
FGC(+57.02)GVDENLFPR	12	93	12	705.828	2	38.41	1409.64	0.7	80 84 96 96 98 99 99 95 99 99 82 86	FGC(+57.02)GVDENLFPR	CID
TLEELK	6	93	6	366.71	2	20.98	731.407	-1.7	88 91 93 94 95 96	TLEELK	CID
KVEC(+57.02)VTC(+57.02)TEQR	11	93	11	705.329	2	17.47	1408.64	-0.4	88 94 99 96 98 97 94 91 97 85 82	KVEC(+57.02)VTC(+57.02)TEQR	CID
VGM(+15.99)ENESQKEK	11	92	11	647.798	2	20.76	1293.59	-4.5	87 88 95 100 97 99 98 95 90 94 79	VGM(+15.99)ENESQKEK	CID
VNEFC(+57.02)DSC(+57.02)NSK	11	92	11	680.268	2	19.57	1358.52	-0.7	86 92 99 98 98 99 98 86 91 86 86	VNEFC(+57.02)DSC(+57.02)NSK	CID
M(+15.99)LLHPVKR	8	92	8	505.301	2	29.25	1008.59	-2.6	84 95 99 98 94 93 96 86	M(+15.99)LLHPVKR	CID
DGC(+57.02)LLK	6	92	6	353.184	2	20.19	704.353	0.3	85 80 95 98 99 99	DGC(+57.02)LLK	CID
SPVAKQM(+15.99)YNK	10	92	10	591.301	2	26.01	1180.59	-3.2	91 94 93 98 95 96 97 96 82 85	SPVAKQM(+15.99)YNK	CID
VLGTSGNNHQVC(+57.02)K	13	92	13	707.348	2	16.51	1412.68	-0.6	89 97 89 95 98 88 88 89 96 98 98 87 93	VLGTSGNNHQVC(+57.02)K	CID
DGC(+57.02)LLK	6	92	6	353.184	2	20.23	704.353	0.2	86 81 94 97 99 99	DGC(+57.02)LLK	CID
LDEEFSNKDK	10	92	10	612.79	2	20.14	1223.57	-0.5	92 95 100 100 97 96 85 92 88 82	LDEEFSNKDK	CID
THVLMNYK	8	92	8	503.263	2	23.1	1004.51	-0.1	80 90 98 99 93 90 94 97	THVLMNYK	CID
GPSAC(+57.02)VVEESK	11	92	11	581.774	2	19.87	1161.53	-0.4	68 92 94 95 96 92 95 100 100 93 94	GPSAC(+57.02)VVEESK	CID
M(+15.99)SAVSLR	7	92	7	390.207	2	20.32	778.401	-2.6	86 92 96 96 88 93 98	M(+15.99)SAVSLR	CID
KFM(+15.99)QNK	6	92	6	406.209	2	26.05	810.406	-4.2	92 96 97 87 91 92	KFM(+15.99)QNK	CID
DDDSPQC(+57.02)GEQAR	12	92	12	689.27	2	14.14	1376.53	0.1	62 91 97 98 97 95 95 94 99 94 93 92	DDDSPQC(+57.02)GEQAR	CID
THVLMNYK	8	92	8	503.263	2	23.14	1004.51	-0.3	82 90 98 99 92 89 94 96	THVLMNYK	CID
SMEGGEPEYLK	11	92	11	620.281	2	25.89	1238.55	-1	82 91 100 95 93 99 82 95 94 95 90	SMEGGEPEYLK	CID
VVTVSLPR	8	92	8	435.774	2	28.82	869.533	-0.2	94 93 96 96 92 95 95 77	VVTVSLPR	CID
NNEVELK	7	92	7	423.222	2	18.39	844.429	0.4	80 91 99 98 99 98 80	NNEVELK	CID
LM(+15.99)DAQKGHQR	10	92	10	600.299	2	20.17	1198.59	-3	88 93 96 95 97 97 93 98 92 74	LM(+15.99)DAQKGHQR	CID
YFNDAQR	7	92	7	457.212	2	19.41	912.409	-0.5	85 90 96 96 93 90 97	YFNDAQR	CID
LDEFESNK	8	92	8	491.229	2	21.98	980.445	-0.8	92 95 99 90 97 95 90 80	LDEFESNK	CID
LNELEEK	7	92	7	437.73	2	19.08	873.444	0.8	85 87 99 96 99 92 88	LNELEEK	CID
LDAGWFLR	8	92	8	489.264	2	44.3	976.513	0.6	82 87 96 92 97 93 97 94	LDAGWFLR	CID
LSLELEKLEQEK	12	92	12	729.906	2	36.03	1457.8	0.5	80 90 93 99 95 96 97 98 99 88 93 79	LSLELEKLEQEK	CID
VM(+15.99)YEKYLR	8	92	8	559.288	2	36.08	1116.56	-2.8	83 85 97 99 94 92 97 90	VM(+15.99)YEKYLR	CID
GSLFHR	6	92	6	358.695	2	21.85	715.376	-0.2	75 92 97 97 97 94	GSLFHR	CID
TEC(+57.02)ENGYYLEK	11	92	11	703.301	2	25.96	1404.59	-0.2	83 94 95 97 91 89 94 86 95 97 91	TEC(+57.02)ENGYYLEK	CID
DC(+57.02)VNEQC(+57.02)LPR	10	92	10	645.781	2	24.6	1289.55	-0.8	74 86 98 96 99 95 95 99 90 89	DC(+57.02)VNEQC(+57.02)LPR	CID
LNNEFYYLLC(+57.02)K	11	92	11	738.864	2	45.63	1475.71	1.5	77 85 95 99 98 98 96 96 98 79 91	LNNEFYYLLC(+57.02)K	CID
C(+57.02)DVDLR	6	92	6	389.182	2	19.56	776.349	-0.3	84 90 94 96 95 92	C(+57.02)DVDLR	CID
YFYNAK	6	92	6	403.198	2	24.91	804.381	0.2	95 96 96 93 93 79	YFYNAK	CID
LAGLNVLR	8	92	8	428.274	2	34.4	854.534	0	95 94 92 90 78 91 98 97	LAGLNVLR	CID
YFMNQLTAEEER	12	92	12	765.849	2	35.36	1529.68	0.4	79 92 98 96 88 96 99 98 100 99 93 67	YFMNQLTAEEER	CID
LATVSLPR	8	92	8	428.766	2	27.67	855.518	-0.2	97 97 98 97 93 90 92 72	LATVSLPR	CID
EADKEAYC(+57.02)TYELTTR	15	92	15	925.418	2	28.41	1848.82	0.5	90 91 93 95 100 99 99 96 98 98 100 99 79 80 63	EADKEAYC(+57.02)TYELTTR	CID
TSVLLAHR	8	92	8	448.769	2	20.02	895.524	-0.2	77 90 98 99 99 99 98 77	TSVLLAHR	CID
AEQENLSLLSKLK	13	92	13	736.92	2	45.35	1471.82	1.4	63 95 89 99 97 99 99 99 99 99 97 95 65	AEQENLSLLSKLK	CID
AEALEGQYYVK	11	92	11	635.82	2	28.28	1269.62	0.6	79 94 98 99 99 87 89 95 93 90 89	AEALEGQYYVK	CID
LALEETDLK	9	92	9	516.284	2	28.79	1030.55	-0.3	92 95 99 99 97 84 85 90 88	LALEETDLK	CID
YVMDMEFDDRK	11	92	11	724.813	2	33.62	1447.61	0.3	84 92 98 98 90 95 91 92 95 88 88	YVMDMEFDDRK	CID
ASDNTYYC(+57.02)PLK	11	92	11	666.301	2	28.32	1330.59	0.3	78 91 94 96 97 99 99 96 85 90 88	ASDNTYYC(+57.02)PLK	CID
SYLSEEMLAEFK	12	92	12	723.846	2	46.2	1445.67	1.2	70 89 98 97 99 99 98 99 99 100 92 62	SYLSEEMLAEFK	CID
QVEC(+57.02)VTC(+57.02)TERK	11	92	11	705.328	2	16.6	1408.64	-1	74 93 100 97 99 97 95 94 99 84 80	QVEC(+57.02)VTC(+57.02)TERK	CID
NNEVELK	7	92	7	423.222	2	18.89	844.429	0.2	81 92 100 99 100 99 74	NNEVELK	CID
EAALEGQYYVK	11	92	11	635.819	2	28.69	1269.62	-0.2	84 83 97 99 99 90 91 95 93 90 87	EAALEGQYYVK	CID
FYLAAAK	7	92	7	392.224	2	27.63	782.433	1	93 95 99 97 92 89 78	FYLAAAK	CID
VGTPDVSC(+57.02)VDLTC(+57.02)R	14	92	14	789.866	2	31.03	1577.72	0.1	76 61 95 98 98 98 99 97 98 99 99 95 87 86	VGTPDVSC(+57.02)VDLTC(+57.02)R	CID
ADLGTSGNNHKVC(+57.02)K	14	91	14	750.864	2	19.51	1499.72	-0.8	72 92 97 95 98 98 86 88 88 99 99 98 85 90	ADLGTSGNNHKVC(+57.02)K	CID
VSAEVC(+57.02)EAVFK	11	91	11	619.808	2	32.15	1237.6	0.2	80 92 98 99 98 93 99 96 99 93 63	VSAEVC(+57.02)EAVFK	CID
DC(+57.02)EEKDDGC(+57.02)NSEK	13	91	13	793.291	2	13.24	1584.57	-0.2	72 88 99 100 98 95 95 94 95 96 93 90 79	DC(+57.02)EEKDDGC(+57.02)NSEK	CID
LPLQDVYK	8	91	8	488.279	2	32.36	974.544	0.4	74 95 98 90 94 93 95 96	LPLQDVYK	CID
FGC(+57.02)GVDENLFPR	12	91	12	705.828	2	37.92	1409.64	1.4	81 85 91 97 99 99 99 95 99 99 76 81	FGC(+57.02)GVDENLFPR	CID
NLSVHTVVLNR	11	91	11	626.362	2	29.5	1250.71	0.1	68 93 98 99 98 98 98 96 94 82 84	NLSVHTVVLNR	CID
NQLENYAYQLK	11	91	11	692.349	2	33.74	1382.68	-0.4	69 90 99 100 98 98 98 98 98 94 66	NQLENYAYQLK	CID
WVTLNEM(+15.99)TVMK	11	91	11	684.338	2	33.33	1366.66	-0.6	85 94 99 99 98 99 98 96 90 83 66	WVTLNEM(+15.99)TVMK	CID
DFDVQSAGR	9	91	9	497.733	2	24.63	993.452	-0.4	73 77 98 98 96 97 97 93 96	DFDVQSAGR	CID
SSPATLNSR	9	91	9	466.744	2	16.74	931.472	0.4	85 86 91 97 97 96 91 92 89	SSPATLNSR	CID
M(+15.99)DGTGGESLYKK	12	91	12	651.304	2	26.73	1300.6	-3.2	86 95 96 98 95 93 99 96 98 95 87 60	M(+15.99)DGTGGESLYKK	CID
ESTDKELLNK	10	91	10	588.809	2	17.64	1175.6	-0.4	84 67 96 97 96 99 98 99 89 92	ESTDKELLNK	CID
YVMDMEFDDKR	11	91	11	724.813	2	33.59	1447.61	-0.1	83 92 98 98 98 99 97 92 95 79 74	YVMDMEFDDKR	CID
SSPATLNSR	9	91	9	466.743	2	16.29	931.472	-0.6	91 92 81 89 97 97 92 93 90	SSPATLNSR	CID
KPLAYENR	8	91	8	495.771	2	17.38	989.529	-1.6	95 94 99 95 94 96 92 66	KPLAYENR	CID
QTHM(+15.99)LGK	7	91	7	415.711	2	21.17	829.412	-4.5	91 96 95 94 95 86 83	QTHM(+15.99)LGK	CID
YGDQYEKYLNAM(+15.99)K	13	91	13	819.876	2	43.83	1637.74	-1.1	75 83 93 97 99 99 96 96 99 99 98 90 63	YGDQYEKYLNAM(+15.99)K	CID
VSNC(+57.02)TEDLVR	10	91	10	596.784	2	24.34	1191.56	-0.8	85 91 87 88 98 99 97 98 92 78	VSNC(+57.02)TEDLVR	CID
ANQNSEFSR	9	91	9	526.741	2	16.79	1051.47	0.1	78 88 96 97 89 97 97 92 89	ANQNSEFSR	CID
QVEC(+57.02)VTC(+57.02)TEKR	11	91	11	705.329	2	16.58	1408.64	-0.4	73 92 99 95 98 96 95 93 99 88 76	QVEC(+57.02)VTC(+57.02)TEKR	CID
DLLQVSTADFDK	12	91	12	676.341	2	37.19	1350.67	0.8	62 77 99 96 97 99 98 97 98 93 90 88	DLLQVSTADFDK	CID
LDEEFSNKDK	10	91	10	612.79	2	19.72	1223.57	-0.7	91 95 100 100 97 93 82 90 85 79	LDEEFSNKDK	CID
GPSAC(+57.02)VVEESKK	12	91	12	645.821	2	18.83	1289.63	-0.3	68 92 94 98 97 99 99 99 99 94 89 66	GPSAC(+57.02)VVEESKK	CID
VGLNGFGR	8	91	8	410.228	2	28.51	818.44	1	91 90 99 97 95 96 92 70	VGLNGFGR	CID
VGTPDVSC(+57.02)VDLTC(+57.02)R	14	91	14	789.866	2	31.08	1577.72	0.4	79 66 95 95 95 97 98 95 97 98 99 95 85 86	VGTPDVSC(+57.02)VDLTC(+57.02)R	CID
GYLHSNDKEK	10	91	10	397.532	3	14.19	1189.57	0.5	85 95 97 93 93 89 89 90 96 85	GYLHSNDKEK	CID
VDALTGR	7	91	7	366.206	2	17.07	730.397	0.4	86 88 95 98 97 80 94	VDALTGR	CID
FDDVQSAGR	9	91	9	497.733	2	23.69	993.452	-0.1	74 79 98 98 96 97 96 90 92	FDDVQSAGR	CID
FEELLSK	7	91	7	433.237	2	29.19	864.459	-0.2	89 97 99 97 95 86 76	FEELLSK	CID
EVLQVSTADFDK	12	91	12	676.341	2	38.13	1350.67	0.3	82 67 98 97 99 98 97 96 97 91 86 85	EVLQVSTADFDK	CID
FGLSGFPTLK	10	91	10	533.801	2	42.77	1065.59	0.4	92 92 99 99 97 98 92 96 90 56	FGLSGFPTLK	CID
FLLQNFSASAR	11	91	11	627.335	2	38.93	1252.66	-0.2	82 97 99 97 97 98 98 96 89 79 69	FLLQNFSASAR	CID
DLLQVSTADFDK	12	91	12	676.341	2	37.61	1350.67	0.5	63 77 99 98 99 98 98 97 98 92 89 86	DLLQVSTADFDK	CID
TC(+57.02)VADESHAGC(+57.02)EK	13	91	13	732.298	2	15.38	1462.58	-0.4	77 90 99 99 99 100 98 98 95 82 90 94 66	TC(+57.02)VADESHAGC(+57.02)EK	CID
C(+57.02)PASC(+57.02)SSC(+57.02)SYDSSK	14	91	14	798.291	2	16.09	1594.57	-1.1	67 89 95 99 92 95 97 92 96 97 98 94 85 80	C(+57.02)PASC(+57.02)SSC(+57.02)SYDSSK	CID
VLNFVLYTAPK	11	91	11	632.869	2	41.86	1263.72	0.8	82 88 96 99 99 99 99 98 92 80 70	VLNFVLYTAPK	CID
VDADEGTAMGK	11	91	11	547.245	2	17.63	1092.48	-0.8	88 95 99 99 99 93 90 90 98 83 67	VDADEGTAMGK	CID
LPLGM(+15.99)KLLHDAK	12	91	12	676.39	2	42.41	1350.77	-2.4	68 96 99 95 98 95 98 99 96 95 89 67	LPLGM(+15.99)KLLHDAK	CID
VGM(+15.99)ENESQKEK	11	91	11	647.798	2	21.25	1293.59	-4.4	74 78 90 99 97 99 97 95 97 94 80	VGM(+15.99)ENESQKEK	CID
KVYFHETFENR	11	91	11	735.362	2	28.03	1468.71	0.2	88 95 98 99 99 99 95 81 96 82 70	KVYFHETFENR	CID
LYDGYGFLEDLEK	13	91	13	781.376	2	46.11	1560.73	1.5	80 90 98 97 99 98 99 99 99 93 81 82 66	LYDGYGFLEDLEK	CID
LALDGLQENLK	11	91	11	607.343	2	34.8	1212.67	0.1	81 79 99 99 96 99 96 99 95 93 65	LALDGLQENLK	CID
HFYLLM(+15.99)R	7	91	7	498.258	2	33.34	994.506	-3.9	88 93 98 98 91 79 88	HFYLLM(+15.99)R	CID
KVYFHETFENR	11	91	11	735.363	2	27.55	1468.71	0.9	87 94 95 95 99 99 96 84 97 82 73	KVYFHETFENR	CID
LYQNYEDPTK	10	91	10	635.801	2	22.99	1269.59	-0.1	89 92 97 97 98 99 97 87 85 67	LYQNYEDPTK	CID
NLELFDLTK	9	91	9	546.801	2	42.39	1091.59	0.2	71 90 99 99 97 90 92 90 89	NLELFDLTK	CID
NNEVELK	7	91	7	423.222	2	18.42	844.429	0.7	79 91 99 98 99 99 70	NNEVELK	CID
LLVNEYLYENK	11	91	11	699.37	2	36.17	1396.72	0.4	95 98 95 91 99 98 99 97 97 61 70	LLVNEYLYENK	CID
SSPATLNSR	9	91	9	466.744	2	16.77	931.472	0.3	85 86 92 97 96 95 89 92 86	SSPATLNSR	CID
LPLGM(+15.99)KLLHDAK	12	90	12	676.391	2	42.36	1350.77	-1.9	67 96 99 92 98 96 98 98 98 95 88 65	LPLGM(+15.99)KLLHDAK	CID
LVMASNR	7	90	7	395.716	2	18.06	789.417	0.4	92 90 97 95 86 86 89	LVMASNR	CID
LFFDK	5	90	5	335.184	2	30.59	668.353	0	96 95 95 95 72	LFFDK	CID
FATDTELLVGEAAK	14	90	14	732.883	2	37.58	1463.75	0.7	74 91 97 97 96 99 99 99 99 98 99 93 80 50	FATDTELLVGEAAK	CID
ASDNTYYC(+57.02)PLK	11	90	11	666.301	2	28.3	1330.59	0.5	73 89 92 96 98 99 98 95 84 88 86	ASDNTYYC(+57.02)PLK	CID
TC(+57.02)VADESHAGC(+57.02)EK	13	90	13	732.298	2	14.93	1462.58	0.4	74 90 99 99 99 100 99 98 96 93 75 92 66	TC(+57.02)VADESHAGC(+57.02)EK	CID
VVTEVAQKPLTK	12	90	12	656.894	2	20.41	1311.78	-1.4	91 95 98 100 99 99 97 97 71 82 88 70	VVTEVAQKPLTK	CID
NLKEM(+15.99)NLATLR	11	90	11	659.86	2	40.65	1317.71	-1.6	59 90 97 100 98 95 98 98 97 91 77	NLKEM(+15.99)NLATLR	CID
GPSAC(+57.02)VVEESKK	12	90	12	645.822	2	18.8	1289.63	0.2	62 90 93 99 97 99 99 100 99 95 90 66	GPSAC(+57.02)VVEESKK	CID
TNNVLLK	7	90	7	401.245	2	21.6	800.476	-1	79 89 90 97 99 99 80	TNNVLLK	CID
YGYGNTFEFK	10	90	10	613.283	2	36.05	1224.55	4.6	89 88 99 96 95 95 90 98 89 67	YGYGNTFEFK	CID
TSVLLAHR	8	90	8	448.769	2	20.08	895.524	-0.4	75 88 98 99 99 98 99 69	TSVLLAHR	CID
VEVDGVDPK	9	90	9	479.248	2	19.86	956.481	-0.7	82 95 97 95 85 93 95 95 79	VEVDGVDPK	CID
FGC(+57.02)GVDENLFPR	12	90	12	705.828	2	37.96	1409.64	1.3	66 74 86 87 98 99 99 95 98 99 92 94	FGC(+57.02)GVDENLFPR	CID
LFLQNFSASAR	11	90	11	627.336	2	38.95	1252.66	0.4	73 93 99 97 96 98 98 97 94 79 70	LFLQNFSASAR	CID
VLFASDYNYK	10	90	10	610.303	2	32.47	1218.59	0	85 92 98 98 90 81 90 93 89 90	VLFASDYNYK	CID
AKFEELNLELFK	12	90	12	740.906	2	44.43	1479.8	0.5	73 90 92 99 100 98 95 97 99 96 88 60	AKFEELNLELFK	CID
SGAYTDTQC(+57.02)K	10	90	10	565.743	2	14.18	1129.47	-0.2	81 79 90 99 99 98 93 93 86 89	SGAYTDTQC(+57.02)K	CID
M(+15.99)EKGLDC(+57.02)GGGYLK	13	90	13	722.332	2	30.22	1442.65	-2.6	85 95 98 97 96 95 96 92 81 88 95 93 69	M(+15.99)EKGLDC(+57.02)GGGYLK	CID
METAQFLDELLSR	13	90	13	776.887	2	51.12	1551.76	-0.4	74 97 97 91 85 98 99 94 97 98 90 82 75	METAQFLDELLSR	CID
AEQENLSLLSKLK	13	90	13	736.92	2	45.87	1471.82	1.2	54 93 86 99 96 99 99 99 99 99 99 94 61	AEQENLSLLSKLK	CID
NQLENYAYQLK	11	90	11	692.349	2	33.69	1382.68	0.3	70 90 99 99 94 96 98 98 94 93 65	NQLENYAYQLK	CID
SYQLLASR	8	90	8	469.259	2	26.13	936.503	-0.2	69 72 96 99 99 97 97 95	SYQLLASR	CID
YGDQYEQYLNAFK	13	90	13	819.876	2	43.39	1637.74	0.9	70 79 92 97 99 99 92 95 99 99 99 92 65	YGDQYEQYLNAFK	CID
YFFNTFK	7	90	7	483.74	2	40.48	965.465	-0.2	92 97 95 84 94 93 77	YFFNTFK	CID
TSSDNTVDSVDR	12	90	12	648.289	2	17.43	1294.56	-0.2	79 95 95 94 96 97 98 98 95 92 75 72	TSSDNTVDSVDR	CID
YC(+57.02)NFLTPK	8	90	8	521.755	2	29.17	1041.5	0	91 94 95 96 98 97 89 63	YC(+57.02)NFLTPK	CID
YGDKYEQYLNAM(+15.99)K	13	90	13	819.876	2	43.88	1637.74	-1.2	74 81 91 98 99 99 91 95 99 98 99 90 61	YGDKYEQYLNAM(+15.99)K	CID
SSHLTSTDGPC(+57.02)K	12	90	12	645.293	2	16.27	1288.57	-1.1	92 97 96 99 99 97 96 97 88 82 75 66	SSHLTSTDGPC(+57.02)K	CID
FYLAAAK	7	90	7	392.224	2	27.67	782.433	1.1	92 94 99 96 89 87 76	FYLAAAK	CID
FLLVFK	6	90	6	383.747	2	43.13	765.479	0.4	91 97 98 96 87 73	FLLVFK	CID
LDEFESNK	8	90	8	491.23	2	21.53	980.445	0.1	89 93 99 88 95 91 90 78	LDEFESNK	CID
VEVNGVDPK	9	90	9	478.755	2	20.35	955.497	-1.4	86 98 98 97 90 95 99 94 56	VEVNGVDPK	CID
SELQTNQLK	9	90	9	530.784	2	21.43	1059.56	-1.5	68 90 99 96 96 93 89 92 90	SELQTNQLK	CID
VVC(+57.02)SEC(+57.02)YENLQGVTTR	16	90	16	957.938	2	30.23	1913.86	-0.1	66 68 86 95 96 88 98 99 97 99 98 97 98 90 90 79	VVC(+57.02)SEC(+57.02)YENLQGVTTR	CID
HFYLLM(+15.99)R	7	90	7	498.259	2	33.32	994.506	-2.8	88 93 98 99 93 80 81	HFYLLM(+15.99)R	CID
WELDTER	7	90	7	474.725	2	29.21	947.435	0	90 97 97 94 73 91 90	WELDTER	CID
KVYFHETFENR	11	90	11	490.577	3	27.93	1468.71	-0.2	89 95 95 96 98 100 98 95 97 62 69	KVYFHETFENR	CID
AMTGEC(+57.02)DASTYLC(+57.02)K	14	90	14	803.831	2	26.77	1605.65	0.3	77 90 93 93 99 96 95 73 77 97 98 98 85 94	AMTGEC(+57.02)DASTYLC(+57.02)K	CID
DDDSPQC(+57.02)GEQAR	12	90	12	689.27	2	14.16	1376.53	0	48 89 99 98 97 95 96 85 98 95 93 91	DDDSPQC(+57.02)GEQAR	CID
DLLQVSTADFDK	12	90	12	676.341	2	38.09	1350.67	1	60 73 98 97 98 98 98 97 98 92 88 86	DLLQVSTADFDK	CID
EKVQEVDLC(+57.02)AEETK	14	90	14	839.403	2	25.51	1676.79	-0.4	71 75 96 90 98 98 98 98 94 96 99 96 81 73	EKVQEVDLC(+57.02)AEETK	CID
TPC(+57.02)SEC(+57.02)YENLKGVTTR	16	90	16	957.938	2	30.19	1913.86	0.2	63 54 84 95 98 94 98 99 97 99 99 97 98 94 91 81	TPC(+57.02)SEC(+57.02)YENLKGVTTR	CID
VDDLAATNQK	10	90	10	537.774	2	17.41	1073.54	-0.6	79 84 97 99 99 98 96 90 81 80	VDDLAATNQK	CID
YSVEDGK	7	90	7	399.187	2	16.35	796.36	-0.1	92 94 98 98 96 82 72	YSVEDGK	CID
YGDKYEQYLNAM(+15.99)K	13	90	13	819.876	2	43.37	1637.74	-0.8	71 78 89 98 99 99 97 97 99 98 98 89 61	YGDKYEQYLNAM(+15.99)K	CID
DGTTVLLTEDDRK	13	90	13	731.872	2	26.01	1461.73	-1.3	74 77 88 94 97 99 97 92 97 98 98 80 82	DGTTVLLTEDDRK	CID
LSATTVYQR	9	90	9	519.783	2	25.34	1037.55	-0.1	82 88 91 92 96 96 92 84 90	LSATTVYQR	CID
ESTLHLVLR	9	90	9	534.314	2	32.93	1066.61	-0.3	91 79 82 89 86 96 95 98 95	ESTLHLVLR	CID
KLTPLTTEQEQK	12	90	12	708.389	2	21.01	1414.77	-1.7	91 96 99 85 91 96 90 95 87 93 73 85	KLTPLTTEQEQK	CID
ELC(+57.02)QEHGLR	9	90	9	571.274	2	18.47	1140.53	-0.8	94 91 82 92 98 97 87 97 72	ELC(+57.02)QEHGLR	CID
YDTLVK	6	90	6	369.705	2	21.99	737.396	-0.3	88 91 95 95 93 79	YDTLVK	CID
FAESGVM(+15.99)SANKENYVR	16	90	16	909.426	2	34.58	1816.84	-1.9	56 61 96 98 95 98 99 95 94 98 99 99 98 90 83 81	FAESGVM(+15.99)SANKENYVR	CID
FEELLSK	7	90	7	433.237	2	29.69	864.459	-0.1	89 98 99 98 96 82 68	FEELLSK	CID
WELDTER	7	90	7	474.725	2	29.25	947.435	0.4	76 98 92 89 95 95 85	WELDTER	CID
VYDQLMLR	8	90	8	519.276	2	33.41	1036.54	0.3	82 90 97 95 98 98 98 62	VYDQLMLR	CID
FDLDGLQPAPR	11	90	11	614.819	2	35.6	1227.62	-0.6	82 86 99 98 95 98 96 92 96 75 71	FDLDGLQPAPR	CID
TYTYDSK	7	90	7	439.201	2	17.45	876.386	0.2	85 85 96 93 94 88 91	TYTYDSK	CID
VYDQLMLR	8	90	8	519.276	2	33.37	1036.54	0.2	82 91 96 95 98 96 97 63	VYDQLMLR	CID
ANQNSEFSR	9	90	9	526.741	2	16.76	1051.47	-0.1	76 85 77 85 97 99 97 97 95	ANQNSEFSR	CID
LVSLLDSLESDER	13	90	13	738.384	2	42.46	1474.75	1.8	72 70 97 98 99 99 92 95 99 98 99 97 55	LVSLLDSLESDER	CID
FEELLSK	7	90	7	433.237	2	29.64	864.459	0	90 98 99 98 97 82 66	FEELLSK	CID
DSVTDEEYNKM(+15.99)YK	13	90	13	819.352	2	31.59	1636.69	-2	60 62 87 99 99 100 100 98 95 97 98 92 83	DSVTDEEYNKM(+15.99)YK	CID
SC(+57.02)NKFPEHC(+57.02)SK	11	90	11	465.204	3	15.48	1392.59	-0.6	79 85 95 97 98 95 99 94 87 87 73	SC(+57.02)NKFPEHC(+57.02)SK	CID
DFDVQSAGR	9	90	9	497.733	2	24.19	993.452	-0.6	69 73 98 98 97 98 97 87 94	DFDVQSAGR	CID
YC(+57.02)YQNR	6	90	6	452.192	2	15.49	902.37	-0.4	86 86 91 89 91 96	YC(+57.02)YQNR	CID
LSQDATSLTVK	11	90	11	581.819	2	24.53	1161.62	-0.8	84 90 96 98 98 97 95 97 92 82 60	LSQDATSLTVK	CID
VATVSLPR	8	90	8	421.758	2	26.59	841.502	0.2	85 86 96 93 93 93 90 82	VATVSLPR	CID
SYLSEEMLAEFK	12	89	12	723.845	2	45.7	1445.67	0.9	68 74 98 97 99 98 90 98 99 100 93 62	SYLSEEMLAEFK	CID
NNVNLC(+57.02)ESC(+57.02)LLMK	13	89	13	797.873	2	35.77	1593.73	0.4	72 78 98 97 99 96 99 96 86 96 96 86 67	NNVNLC(+57.02)ESC(+57.02)LLMK	CID
GADYVEKEK	9	89	9	519.758	2	15.23	1037.5	-1.2	63 90 95 94 89 99 86 96 94	GADYVEKEK	CID
ACHLTSTDGQEK	12	89	12	645.293	2	15.82	1288.57	-0.9	85 88 96 100 99 98 96 96 89 78 84 67	ACHLTSTDGQEK	CID
ESLLLTNSK	9	89	9	502.782	2	24.68	1003.55	-4.6	86 71 96 99 99 95 84 91 87	ESLLLTNSK	CID
GFLEENEYVR	10	89	10	628.301	2	34.22	1254.59	-0.2	39 82 98 100 99 97 99 99 95 90	GFLEENEYVR	CID
FLASNTELYQLK	12	89	12	713.883	2	35.74	1425.75	0.3	75 93 97 97 97 97 99 98 97 83 82 60	FLASNTELYQLK	CID
KPLAYENR	8	89	8	495.772	2	17.81	989.529	-0.6	95 95 99 98 95 98 83 55	KPLAYENR	CID
TFSLLDALMK	10	89	10	569.813	2	51.72	1137.61	0.7	90 91 98 99 90 80 91 96 88 72	TFSLLDALMK	CID
KVYFHETFENR	11	89	11	735.362	2	27.52	1468.71	0.3	78 91 94 99 99 99 96 86 97 79 68	KVYFHETFENR	CID
FDLDGLQPAPR	11	89	11	614.82	2	35.7	1227.62	0.1	82 85 99 98 94 98 96 93 96 74 71	FDLDGLQPAPR	CID
VSLSSYEQLSQK	12	89	12	684.854	2	31.11	1367.69	-0.5	79 92 95 96 98 95 99 94 98 90 79 60	VSLSSYEQLSQK	CID
NLSVHTVVLNR	11	89	11	626.362	2	29.45	1250.71	0	67 92 98 96 95 92 97 95 91 79 80	NLSVHTVVLNR	CID
NETSVAVSEENFK	13	89	13	727.344	2	27.4	1452.67	0.6	49 79 97 95 95 99 99 98 99 99 90 85 82	NETSVAVSEENFK	CID
VEVTC(+57.02)GTEDTSSNLK	15	89	15	820.377	2	22.03	1638.74	-0.5	63 86 93 99 97 95 98 99 98 97 98 84 82 81 71	VEVTC(+57.02)GTEDTSSNLK	CID
LALEETDLK	9	89	9	516.284	2	28.76	1030.55	-0.6	90 93 98 99 97 73 74 92 89	LALEETDLK	CID
LDC(+57.02)TLYSSVR	10	89	10	607.298	2	29.48	1212.58	-0.3	65 79 96 97 95 93 96 96 90 88	LDC(+57.02)TLYSSVR	CID
ENEC(+57.02)NETEEYK	11	89	11	722.78	2	17.52	1443.55	-0.8	73 74 95 86 95 99 95 96 98 88 85	ENEC(+57.02)NETEEYK	CID
EQVKEVDLC(+57.02)AEETK	14	89	14	839.404	2	25.54	1676.79	0.1	78 79 96 96 99 98 98 98 95 97 94 90 73 62	EQVKEVDLC(+57.02)AEETK	CID
DC(+57.02)VNEQC(+57.02)LPR	10	89	10	645.782	2	23.63	1289.55	-0.4	69 84 96 97 99 96 95 99 80 80	DC(+57.02)VNEQC(+57.02)LPR	CID
LFLQNFSASAR	11	89	11	627.336	2	39.41	1252.66	0.4	68 90 99 97 97 98 97 96 93 80 70	LFLQNFSASAR	CID
LMNSFSC(+57.02)TGEFLK	13	89	13	767.357	2	39.5	1532.7	0.2	80 90 97 99 98 97 93 90 79 99 92 89 60	LMNSFSC(+57.02)TGEFLK	CID
LVSLLDSLESDER	13	89	13	738.384	2	42.49	1474.75	1.1	72 69 96 99 99 99 90 93 99 98 98 96 54	LVSLLDSLESDER	CID
LGALTDVPNR	10	89	10	528.296	2	26.35	1054.58	0	86 81 97 99 95 94 96 88 84 75	LGALTDVPNR	CID
LQELVLTEK	9	89	9	536.816	2	29.56	1071.62	0.2	82 86 99 96 92 97 82 93 77	LQELVLTEK	CID
QVDALQHTSNK	11	89	11	620.817	2	15.67	1239.62	-0.5	61 87 95 96 99 91 96 96 97 83 83	QVDALQHTSNK	CID
LGEYGFQNALLVR	13	89	13	740.403	2	41.49	1478.79	2.4	65 38 95 99 96 98 96 95 97 99 99 94 91	LGEYGFQNALLVR	CID
C(+57.02)NAEYLEAK	9	89	9	549.25	2	22.98	1096.49	0.5	67 86 97 100 98 98 99 93 67	C(+57.02)NAEYLEAK	CID
ALLDGLQENLK	11	89	11	607.343	2	34.85	1212.67	-0.1	72 86 99 99 96 99 95 98 89 88 63	ALLDGLQENLK	CID
TYTYDSK	7	89	7	439.2	2	17.88	876.386	0	86 86 96 91 92 86 89	TYTYDSK	CID
SNYYPK	6	89	6	386.188	2	18.5	770.36	0.7	83 88 97 96 91 81	SNYYPK	CID
SYDKEPYVLLPNK	13	89	13	783.414	2	32.72	1564.81	-0.1	73 79 96 97 99 92 94 97 99 99 86 81 70	SYDKEPYVLLPNK	CID
LLVHSR	6	89	6	362.727	2	16.75	723.439	0.2	88 94 93 94 93 74	LLVHSR	CID
M(+15.99)GKKPLK	7	89	7	409.25	2	16.31	816.489	-4	85 83 96 96 96 98 71	M(+15.99)GKKPLK	CID
LPLQDVYK	8	89	8	488.279	2	31.41	974.544	0	71 95 98 85 88 89 95 94	LPLQDVYK	CID
LLVASGK	7	89	7	344.224	2	19.13	686.433	0.3	97 98 97 89 88 72 85	LLVASGK	CID
TEC(+57.02)ENGYYLEK	11	89	11	703.301	2	25.47	1404.59	0.2	67 87 91 98 94 88 92 85 93 96 91	TEC(+57.02)ENGYYLEK	CID
NNYEQNLLLRPLK	13	89	13	807.952	2	36.54	1613.89	0.5	59 82 96 99 93 95 97 99 99 97 82 88 76	NNYEQNLLLRPLK	CID
LQQDDLLLLPR	11	89	11	662.385	2	39.91	1322.76	0.4	73 83 97 98 98 98 99 99 99 88 49	LQQDDLLLLPR	CID
ESDYPYTGSDSTC(+57.02)R	14	89	14	819.322	2	23.44	1636.63	-0.6	82 66 82 96 98 98 98 95 95 97 95 90 83 74	ESDYPYTGSDSTC(+57.02)R	CID
SHC(+57.02)LAEVEK	9	89	9	536.758	2	18.18	1071.5	-0.7	85 91 95 97 90 96 89 96 65	SHC(+57.02)LAEVEK	CID
SPYTDAQVSK	10	89	10	548.269	2	19.31	1094.52	-1.2	92 91 97 98 96 89 79 86 85 80	SPYTDAQVSK	CID
TFTGLVTDQR	10	89	10	569.298	2	30.32	1136.58	-0.1	71 76 97 92 94 95 95 98 88 87	TFTGLVTDQR	CID
LPLYLLQDYPR	11	89	11	695.891	2	44.78	1389.77	0.9	62 94 97 98 99 98 95 97 98 68 74	LPLYLLQDYPR	CID
KPLAYENR	8	89	8	495.772	2	17.37	989.529	-1	94 93 96 95 93 96 85 61	KPLAYENR	CID
C(+57.02)NLNTGMC(+57.02)ENR	11	89	11	684.775	2	21.49	1367.54	-1.3	66 71 98 97 98 90 94 92 98 89 89	C(+57.02)NLNTGMC(+57.02)ENR	CID
TNNVLLK	7	89	7	401.245	2	22.04	800.476	-1	76 86 93 96 98 99 76	TNNVLLK	CID
SVVTLNEM(+15.99)TTEK	12	89	12	684.338	2	33.3	1366.66	-2.3	65 71 91 98 99 97 99 98 98 89 92 72	SVVTLNEM(+15.99)TTEK	CID
QAHVVASLAEELLK	14	89	14	754.428	2	42.69	1506.84	0.7	60 68 92 99 98 98 97 98 97 99 96 92 89 63	QAHVVASLAEELLK	CID
LAVC(+57.02)LGK	7	89	7	380.723	2	26.31	759.431	-0.1	90 90 95 87 91 77 93	LAVC(+57.02)LGK	CID
TFSLLDALMK	10	89	10	569.812	2	51.75	1137.61	0.1	83 85 98 99 92 83 92 97 90 72	TFSLLDALMK	CID
LSC(+57.02)DTYSSC(+57.02)GGDSTGSVC(+57.02)K	19	89	19	1020.9	2	22.31	2039.79	-0.3	75 86 84 90 96 99 99 99 96 90 67 91 97 96 92 92 86 78 81	LSC(+57.02)DTYSSC(+57.02)GGDSTGSVC(+57.02)K	CID
EKFHR	5	89	5	358.695	2	21.36	715.376	-0.5	80 76 94 97 98	EKFHR	CID
SSPATLNSR	9	89	9	466.743	2	16.31	931.472	-0.6	76 79 89 96 97 95 90 93 88	SSPATLNSR	CID
TTVTDEEYNQM(+15.99)YK	13	89	13	819.352	2	31.61	1636.69	-2.5	48 52 87 99 99 100 100 99 97 98 98 93 90	TTVTDEEYNQM(+15.99)YK	CID
LSATTVYQR	9	89	9	519.783	2	25.39	1037.55	0.2	80 88 95 97 85 84 92 88 92	LSATTVYQR	CID
QTHM(+15.99)LGK	7	89	7	415.711	2	21.13	829.412	-4.7	76 91 97 95 96 90 79	QTHM(+15.99)LGK	CID
TC(+57.02)SLLETR	8	89	8	490.247	2	24.82	978.48	-0.6	63 69 97 98 99 99 97 90	TC(+57.02)SLLETR	CID
AQHVVASLAEELLK	14	89	14	754.428	2	43.21	1506.84	0.7	65 66 92 99 99 97 95 98 95 98 97 93 90 63	AQHVVASLAEELLK	CID
VDADEGTAM(+15.99)GK	11	89	11	555.242	2	17.8	1108.47	-0.8	79 92 98 99 99 94 96 95 96 69 62	VDADEGTAM(+15.99)GK	CID
TDMETVTTDLLR	12	89	12	697.846	2	36.8	1393.68	0.5	52 59 96 100 99 99 99 97 98 98 93 79	TDMETVTTDLLR	CID
YMVYLLK	7	89	7	465.262	2	39.12	928.509	0.1	83 89 97 93 96 95 70	YMVYLLK	CID
ALANSLSEAEELSK	14	89	14	731.375	2	33.4	1460.74	-0.2	65 76 86 94 90 94 96 98 90 98 98 95 82 83	ALANSLSEAEELSK	CID
LPGC(+57.02)LLC(+57.02)SDDDTLC(+57.02)YK	16	89	16	965.423	2	38.08	1928.83	0.2	88 70 37 57 99 100 99 99 99 99 99 99 99 98 91 90	LPGC(+57.02)LLC(+57.02)SDDDTLC(+57.02)YK	CID
M(+15.99)LASNTELYKLK	12	89	12	713.883	2	35.71	1425.75	-2	74 93 98 97 96 97 99 96 98 82 77 60	M(+15.99)LASNTELYKLK	CID
TPQLLSK	7	89	7	393.739	2	20.82	785.465	-1.4	88 90 85 92 97 92 79	TPQLLSK	CID
VVLEVDK	7	89	7	401.239	2	24.27	800.464	0	88 90 97 96 83 87 82	VVLEVDK	CID
LAVLTTC(+57.02)EANR	11	89	11	624.324	2	27.43	1246.63	0.3	75 73 98 99 98 95 89 95 96 83 76	LAVLTTC(+57.02)EANR	CID
KAFLEGK	7	89	7	396.734	2	18.08	791.454	0	96 97 94 79 90 85 82	KAFLEGK	CID
LPLYLLQDYPR	11	89	11	695.891	2	44.71	1389.77	0.9	62 94 98 98 100 99 96 98 98 65 70	LPLYLLQDYPR	CID
VVQPNVDQQENK	12	89	12	699.355	2	18.98	1396.69	-0.1	87 86 90 79 80 96 97 90 91 95 85 89	VVQPNVDQQENK	CID
KVEC(+57.02)VTC(+57.02)TEQR	11	89	11	705.329	2	17.51	1408.64	-0.8	87 93 98 88 92 96 92 79 94 81 76	KVEC(+57.02)VTC(+57.02)TEQR	CID
TYLDC(+57.02)LGNDDNFK	13	89	13	787.843	2	33.98	1573.67	0.3	67 74 99 99 96 99 94 95 97 98 91 86 61	TYLDC(+57.02)LGNDDNFK	CID
LFLQNFK	7	89	7	455.263	2	38.76	908.512	-0.4	82 91 98 89 88 82 92	LFLQNFK	CID
QAHVVASLAEELLK	14	89	14	754.428	2	42.75	1506.84	0.6	56 65 91 99 99 98 98 98 96 98 96 94 90 66	QAHVVASLAEELLK	CID
C(+57.02)NAEYLEAK	9	89	9	549.25	2	23.02	1096.49	0.6	63 82 98 100 99 99 99 95 66	C(+57.02)NAEYLEAK	CID
TNNVLLK	7	89	7	401.245	2	21.57	800.476	-1	74 86 97 98 99 99 68	TNNVLLK	CID
SMEGGEPEYLK	11	88	11	620.281	2	26.34	1238.55	-0.4	80 84 99 95 82 96 66 93 96 95 90	SMEGGEPEYLK	CID
MNLATTVEDVKK	12	88	12	674.86	2	30.85	1347.71	-0.5	72 88 98 99 99 97 97 96 92 90 79 59	MNLATTVEDVKK	CID
DC(+57.02)VNEQC(+57.02)LPR	10	88	10	645.781	2	24.56	1289.55	-1.1	70 85 98 95 99 95 96 99 76 74	DC(+57.02)VNEQC(+57.02)LPR	CID
LTNNSTTTNGEVNYDTK	17	88	17	936.433	2	20.97	1870.85	-1.3	70 89 87 96 98 99 99 98 90 80 99 98 98 97 68 69 74	LTNNSTTTNGEVNYDTK	CID
FGLSGFPTLK	10	88	10	533.801	2	42.72	1065.59	0.4	92 92 99 99 97 98 90 93 79 48	FGLSGFPTLK	CID
C(+57.02)SGM(+15.99)GAM(+15.99)AMNR	11	88	11	609.228	2	25.62	1216.45	-3.3	72 89 95 96 85 79 82 95 97 92 93	C(+57.02)SGM(+15.99)GAM(+15.99)AMNR	CID
DNTC(+57.02)KM(+15.99)LLR	9	88	9	583.785	2	32.95	1165.56	-3	73 85 90 85 83 95 97 98 93	DNTC(+57.02)KM(+15.99)LLR	CID
SPVLTTS(+203.08)ANR	10	88	10	624.825	2	26.66	1247.64	-0.1	82 89 98 99 97 86 85 91 69 90	SPVLTTS(+203.08)ANR	CID
LVTVETK	7	88	7	395.239	2	23.45	788.464	-0.4	95 93 87 81 93 84 88	LVTVETK	CID
FKDLGEEHFK	10	88	10	417.212	3	26.05	1248.61	0.3	66 85 97 99 77 96 99 98 93 77	FKDLGEEHFK	CID
KQTALVELLK	10	88	10	571.861	2	36.5	1141.71	0.2	69 88 95 94 97 95 98 96 94 61	KQTALVELLK	CID
KGTTEPLEYENR	12	88	12	718.854	2	22.17	1435.69	-0.8	83 79 90 98 99 88 78 92 95 98 84 80	KGTTEPLEYENR	CID
LFLQNFK	7	88	7	455.263	2	38.28	908.512	-0.2	86 92 98 88 82 79 94	LFLQNFK	CID
LGAGEELK	8	88	8	408.727	2	17.64	815.439	0.3	88 78 94 74 94 93 96 92	LGAGEELK	CID
LPLYLLQDYPR	11	88	11	695.89	2	44.75	1389.77	0.1	63 94 99 98 99 98 95 97 95 63 71	LPLYLLQDYPR	CID
VTEYLVDVFK	10	88	10	606.83	2	43.88	1211.64	1	86 92 100 98 79 72 96 98 94 70	VTEYLVDVFK	CID
C(+57.02)NLNTGMC(+57.02)ENR	11	88	11	684.775	2	21.45	1367.54	-1.5	63 69 99 98 99 86 92 95 98 88 89	C(+57.02)NLNTGMC(+57.02)ENR	CID
NLQEFNLATLR	11	88	11	659.86	2	40.62	1317.7	1.5	51 84 95 100 99 97 99 98 97 90 67	NLQEFNLATLR	CID
VEVNGVDPK	9	88	9	478.755	2	20.31	955.497	-1.1	89 98 98 97 89 92 95 88 50	VEVNGVDPK	CID
QEGLSLYK	8	88	8	469.253	2	27.37	936.492	0.4	70 97 91 97 97 95 93 68	QEGLSLYK	CID
KPLAYENR	8	88	8	495.772	2	17.84	989.529	-0.5	94 93 99 96 86 92 85 62	KPLAYENR	CID
ASDNTYYC(+57.02)PLK	11	88	11	666.301	2	27.85	1330.59	0.5	67 85 90 94 97 98 98 94 81 85 83	ASDNTYYC(+57.02)PLK	CID
SETDKELLNK	10	88	10	588.809	2	17.66	1175.6	-0.5	49 90 85 89 96 99 98 99 89 92	SETDKELLNK	CID
VLNFVLYTPAK	11	88	11	632.869	2	41.82	1263.72	0.5	71 79 96 99 99 99 99 97 81 85 67	VLNFVLYTPAK	CID
VEVTC(+57.02)GTEDTSSVQK	15	88	15	820.377	2	22	1638.74	-0.6	51 79 90 98 97 96 98 99 96 96 97 88 86 79 74	VEVTC(+57.02)GTEDTSSVQK	CID
GSYSC(+57.02)EVTHEGSTVTK	16	88	16	871.388	2	22.16	1740.76	-0.8	56 92 93 96 92 99 98 98 98 99 85 90 88 89 83 60	GSYSC(+57.02)EVTHEGSTVTK	CID
NKENEC(+57.02)AC(+57.02)LNDGYK	14	88	14	857.861	2	21.1	1713.71	-1.2	62 88 99 97 99 89 91 92 95 96 96 76 79 78	NKENEC(+57.02)AC(+57.02)LNDGYK	CID
FEQGLDC(+57.02)GNYLK	12	88	12	722.332	2	30.71	1442.65	-0.3	79 92 96 94 98 97 94 82 79 93 91 66	FEQGLDC(+57.02)GNYLK	CID
LLNDTMQGVTSMR	13	88	13	733.361	2	33.73	1464.71	0	87 95 96 97 98 92 85 89 97 98 88 54 75	LLNDTMQGVTSMR	CID
FFLTHK	6	88	6	396.724	2	27.59	791.433	0.7	96 96 98 95 85 60	FFLTHK	CID
LPQDESQEAQK	11	88	11	636.806	2	15.8	1271.6	-0.9	96 90 91 97 97 86 86 96 90 80 63	LPQDESQEAQK	CID
SGAYTDTQC(+57.02)K	10	88	10	565.742	2	14.17	1129.47	-0.5	77 59 88 99 99 98 97 95 85 88	SGAYTDTQC(+57.02)K	CID
VTNNLLNR	8	88	8	472.269	2	24.43	942.525	-0.7	76 87 94 92 97 98 93 70	VTNNLLNR	CID
FGLYGYR	7	88	7	438.224	2	34.42	874.434	0	87 85 99 98 93 90 67	FGLYGYR	CID
TYLDC(+57.02)LGNDDNFK	13	88	13	787.843	2	34.5	1573.67	0.1	59 86 98 98 96 98 95 96 98 97 87 79 61	TYLDC(+57.02)LGNDDNFK	CID
YGYGNTFEFK	10	88	10	613.282	2	36.19	1224.55	4.2	86 85 98 96 94 95 80 97 88 66	YGYGNTFEFK	CID
FGC(+57.02)GVDQDLFPR	12	88	12	705.828	2	38.88	1409.64	0.8	77 81 87 93 96 98 89 90 99 99 73 79	FGC(+57.02)GVDQDLFPR	CID
VVTEVAQKPLTK	12	88	12	656.894	2	20.89	1311.78	-1.9	84 86 97 99 99 98 96 95 70 83 84 67	VVTEVAQKPLTK	CID
MLLSNTLEER	10	88	10	603.311	2	32.8	1204.61	-3.8	71 93 95 90 81 85 95 98 97 79	MLLSNTLEER	CID
C(+57.02)DEVSNEYC(+57.02)R	10	88	10	666.253	2	20.03	1330.49	0.3	70 82 99 99 98 96 99 98 82 60	C(+57.02)DEVSNEYC(+57.02)R	CID
VNEFC(+57.02)DSC(+57.02)NSK	11	88	11	680.268	2	20.51	1358.52	-1.7	83 90 99 97 87 92 95 79 87 84 78	VNEFC(+57.02)DSC(+57.02)NSK	CID
EYHLQYFDK	9	88	9	621.793	2	31.51	1241.57	-0.6	84 79 94 98 93 92 83 86 85	EYHLQYFDK	CID
SLQENLSLLSQLK	13	88	13	736.92	2	45.93	1471.82	1.1	57 69 85 99 97 99 99 99 99 98 92 90 63	SLQENLSLLSQLK	CID
YFYNAK	6	88	6	403.198	2	24.88	804.381	0.1	93 95 95 91 82 73	YFYNAK	CID
FAELTDEELLEK	12	88	12	718.862	2	35.83	1435.71	0.2	76 90 99 99 93 92 99 99 99 98 85 30	FAELTDEELLEK	CID
GFEELNEELKK	11	88	11	668.343	2	30.54	1334.67	-0.2	44 85 99 100 99 95 99 99 99 89 62	GFEELNEELKK	CID
SNYYPK	6	88	6	386.187	2	18.52	770.36	0.4	80 81 97 96 93 82	SNYYPK	CID
KAFLEGK	7	88	7	396.734	2	18.12	791.454	0.1	93 90 83 95 98 85 72	KAFLEGK	CID
YEEATLEEC(+57.02)AC(+57.02)K	12	88	12	751.811	2	25.23	1501.61	0.3	51 80 98 98 95 96 100 99 93 92 75 81	YEEATLEEC(+57.02)AC(+57.02)K	CID
KEYSPEELSASQKK	14	88	14	812.419	2	38.47	1622.82	4.8	76 95 90 90 89 97 98 96 88 92 90 82 74 77	KEYSPEELSASQKK	CID
M(+15.99)C(+57.02)GMYSLKNK	10	88	10	624.281	2	34.26	1246.55	-2.4	67 69 94 98 98 95 96 97 84 84	M(+15.99)C(+57.02)GMYSLKNK	CID
AFELTDEELLEK	12	88	12	718.861	2	35.79	1435.71	-0.1	59 61 98 98 98 95 98 99 99 98 95 59	AFELTDEELLEK	CID
M(+15.99)LLHPVKR	8	88	8	505.301	2	29.29	1008.59	-3.4	81 94 99 97 90 88 84 72	M(+15.99)LLHPVKR	CID
SQPLSLM(+15.99)KALQR	12	88	12	694.392	2	44.74	1386.77	2.8	62 67 91 97 95 96 91 89 97 97 86 88	SQPLSLM(+15.99)KALQR	CID
TC(+57.02)SLTETK	8	88	8	470.225	2	16.13	938.438	-3	70 73 97 92 85 97 96 93	TC(+57.02)SLTETK	CID
GNENLEFEGPR	11	88	11	631.294	2	28.06	1260.57	0.1	41 62 95 96 99 100 98 99 97 90 90	GNENLEFEGPR	CID
YFMNQLTAEEER	12	88	12	765.849	2	35.31	1529.68	0.9	54 80 95 87 85 99 99 98 100 99 95 66	YFMNQLTAEEER	CID
KELM(+15.99)AR	6	88	6	382.212	2	31.64	762.406	4.9	82 95 89 89 83 88	KELM(+15.99)AR	CID
NVVSLSTANFNDYVK	15	88	15	835.923	2	38.89	1669.83	0.5	57 65 92 98 99 99 98 96 97 97 96 89 86 78 73	NVVSLSTANFNDYVK	CID
LNGNQC(+57.02)LTC(+57.02)MEGYYLSK	17	88	17	1025.96	2	39.75	2049.9	0.3	66 86 79 88 95 88 95 98 96 98 99 98 99 98 83 72 55	LNGNQC(+57.02)LTC(+57.02)MEGYYLSK	CID
QLVLPLYSLFHK	12	88	12	729.43	2	50.95	1456.84	0.9	54 69 93 99 92 90 94 92 97 95 92 89	QLVLPLYSLFHK	CID
ALETHTYFER	10	88	10	633.809	2	27.47	1265.6	0	57 83 98 98 97 97 94 90 94 70	ALETHTYFER	CID
LPGC(+57.02)LLC(+57.02)SDDDTLC(+57.02)YK	16	88	16	965.424	2	37.61	1928.83	0.7	85 66 35 56 98 99 97 98 98 99 99 99 99 91 91 93	LPGC(+57.02)LLC(+57.02)SDDDTLC(+57.02)YK	CID
TEC(+57.02)ENGYYLEK	11	88	11	703.3	2	25.49	1404.59	-0.3	65 86 94 99 95 82 90 80 89 96 90	TEC(+57.02)ENGYYLEK	CID
LESVDLGNK	9	88	9	487.761	2	23.06	973.508	-0.2	86 95 95 97 93 89 70 84 81	LESVDLGNK	CID
EYALEKGAEM(+15.99)K	11	88	11	642.809	2	31.63	1283.61	-2.6	79 80 86 95 99 97 91 95 99 86 57	EYALEKGAEM(+15.99)K	CID
LQLYDAFFR	9	88	9	586.809	2	47.96	1171.6	1.1	73 77 96 97 95 94 94 88 77	LQLYDAFFR	CID
VELQVSTADFDK	12	88	12	676.341	2	37.17	1350.67	0.3	52 82 97 95 97 97 96 95 96 86 82 77	VELQVSTADFDK	CID
LSVVDVYEDKK	11	88	11	647.848	2	31.22	1293.68	-0.2	76 83 95 98 95 92 96 98 97 67 68	LSVVDVYEDKK	CID
NLELFDLTK	9	88	9	546.801	2	42.83	1091.59	0.5	70 85 99 99 96 86 85 86 83	NLELFDLTK	CID
ESMETVTTDLLR	12	87	12	697.846	2	36.77	1393.68	0.9	76 54 94 99 99 98 97 94 90 92 89 71	ESMETVTTDLLR	CID
M(+15.99)NSLLETR	8	87	8	490.248	2	25.35	978.48	0.6	62 66 97 98 97 98 95 90	M(+15.99)NSLLETR	CID
C(+57.02)SGFDC(+57.02)AMNR	10	87	10	609.229	2	26.17	1216.44	0.1	49 74 93 97 94 95 97 98 92 89	C(+57.02)SGFDC(+57.02)AMNR	CID
FEQGLDC(+57.02)GGGYLK	13	87	13	722.332	2	29.73	1442.65	0	74 95 97 96 95 93 95 82 78 85 93 90 67	FEQGLDC(+57.02)GGGYLK	CID
VATVSLPR	8	87	8	421.759	2	27.49	841.502	1.4	90 90 97 95 92 93 79 65	VATVSLPR	CID
VAYNQLADLMR	11	87	11	647.335	2	38.84	1292.65	-0.1	52 78 84 96 94 99 97 97 98 85 82	VAYNQLADLMR	CID
FAEVNC(+57.02)EESK	10	87	10	606.763	2	20.26	1211.51	-0.7	88 93 100 98 96 93 95 97 62 54	FAEVNC(+57.02)EESK	CID
GNTYTVETELTK	12	87	12	678.338	2	29.87	1354.66	-0.1	43 62 86 97 98 98 99 97 99 95 90 89	GNTYTVETELTK	CID
LGSPFGGMLYLR	12	87	12	655.851	2	46.08	1309.69	1.1	86 79 93 95 97 90 60 77 96 95 94 90	LGSPFGGMLYLR	CID
C(+57.02)NLNTGMC(+57.02)ENR	11	87	11	684.776	2	21.96	1367.54	-0.5	61 66 98 98 99 95 97 94 98 80 80	C(+57.02)NLNTGMC(+57.02)ENR	CID
SSVGLSSVGVMKPEFLVR	18	87	18	946.52	2	40.38	1891.02	0.6	48 57 89 90 98 99 99 99 90 95 98 99 98 100 89 90 76 63	SSVGLSSVGVMKPEFLVR	CID
FLGTDLAPNKK	11	87	11	602.34	2	26.63	1202.67	-0.1	88 95 90 97 95 88 79 82 89 82 78	FLGTDLAPNKK	CID
KLDDKLLK	8	87	8	486.808	2	24.95	971.601	-0.5	82 89 94 86 85 92 97 77	KLDDKLLK	CID
EAHEM(+15.99)LLYK	9	87	9	575.284	2	27.24	1148.55	-0.1	95 91 97 99 94 85 82 84 60	EAHEM(+15.99)LLYK	CID
CVTGEC(+57.02)DGTTYLC(+57.02)K	14	87	14	803.832	2	27.29	1605.65	1.1	39 43 91 94 99 96 98 93 97 99 99 99 86 94	CVTGEC(+57.02)DGTTYLC(+57.02)K	CID
THVLMNYK	8	87	8	503.263	2	22.64	1004.51	0.2	70 83 97 98 91 86 88 88	THVLMNYK	CID
LESVEVGNK	9	87	9	487.761	2	23.56	973.508	-0.8	88 95 93 93 93 81 70 91 85	LESVEVGNK	CID
GTGTGVSLQTC(+57.02)PSK	14	87	14	696.842	2	21.78	1391.67	-1.1	45 70 84 96 97 99 99 99 97 99 98 90 87 68	GTGTGVSLQTC(+57.02)PSK	CID
LLTQLYGER	9	87	9	546.806	2	31.6	1091.6	-0.2	90 94 95 92 95 93 46 93 89	LLTQLYGER	CID
NDSETLDLSEEHMVQC(+57.02)TR	18	87	18	1082.47	2	31.99	2162.92	-0.1	54 90 91 97 94 96 95 99 98 99 100 99 98 98 97 62 62 49	NDSETLDLSEEHMVQC(+57.02)TR	CID
M(+15.99)EKGLDC(+57.02)GGGYLK	13	87	13	722.332	2	29.77	1442.65	-2.1	70 95 97 97 96 94 96 81 78 85 92 90 68	M(+15.99)EKGLDC(+57.02)GGGYLK	CID
TSLVFSANTPK	11	87	11	582.817	2	29.67	1163.62	0	68 72 97 99 99 96 95 91 90 76 82	TSLVFSANTPK	CID
LATNEDLLK	9	87	9	508.785	2	25.87	1015.55	-0.3	92 92 86 72 96 92 93 96 69	LATNEDLLK	CID
KEYSPEELSAMVLK	14	87	14	812.419	2	38.43	1622.82	0.7	75 95 97 97 71 92 98 95 84 90 91 90 89 60	KEYSPEELSAMVLK	CID
S(+365.13)PSTEDLQC(+57.02)ASGLKR	15	87	15	1007.46	2	33.29	2012.92	-4.9	40 51 97 99 99 99 99 97 97 98 99 96 98 80 63	S(+365.13)PSTEDLQC(+57.02)ASGLKR	CID
YC(+57.02)NFLTPK	8	87	8	521.755	2	29.65	1041.5	0	77 83 95 96 98 97 90 63	YC(+57.02)NFLTPK	CID
FGLEENEYVR	10	87	10	628.301	2	34.73	1254.59	-0.1	72 75 93 99 98 93 98 95 79 71	FGLEENEYVR	CID
TC(+57.02)TLKEDMC(+57.02)K	10	87	10	643.282	2	20.7	1284.55	-1.9	70 84 96 98 91 97 98 98 83 61	TC(+57.02)TLKEDMC(+57.02)K	CID
LSQDATSLTVK	11	87	11	581.819	2	24.51	1161.62	-0.9	84 90 95 98 98 97 94 96 90 74 48	LSQDATSLTVK	CID
KLFFLNNK	8	87	8	512.303	2	36.39	1022.59	0.2	90 97 98 91 94 66 77 88	KLFFLNNK	CID
YFLSSTSR	8	87	8	480.743	2	25.96	959.471	-0.2	81 81 97 95 91 88 89 77	YFLSSTSR	CID
YLC(+57.02)DNQDTLSSK	12	87	12	722.324	2	22.21	1442.63	-0.3	77 91 95 97 82 81 89 90 97 95 91 63	YLC(+57.02)DNQDTLSSK	CID
VNEFC(+57.02)DSC(+57.02)NSK	11	87	11	680.268	2	20.55	1358.52	-1.8	79 90 99 99 98 98 98 94 90 60 59	VNEFC(+57.02)DSC(+57.02)NSK	CID
GPSAC(+57.02)VVEESKK	12	87	12	645.821	2	18.37	1289.63	-0.3	56 88 91 98 96 95 94 99 99 86 86 61	GPSAC(+57.02)VVEESKK	CID
LMNSFSC(+57.02)TGEFLK	13	87	13	767.358	2	39	1532.7	0.3	86 93 98 99 99 95 91 88 74 98 77 76 61	LMNSFSC(+57.02)TGEFLK	CID
TPVC(+57.02)WEEVYQK	11	87	11	719.837	2	34.87	1437.66	0.1	89 91 91 96 97 99 99 93 81 74 52	TPVC(+57.02)WEEVYQK	CID
KVTLEDGKEYK	11	87	11	655.353	2	19.77	1308.69	-0.1	88 93 93 98 99 95 76 73 96 86 62	KVTLEDGKEYK	CID
GPSAC(+57.02)VVEESKK	12	87	12	645.821	2	19.28	1289.63	-0.4	57 89 91 93 88 98 98 99 99 92 85 61	GPSAC(+57.02)VVEESKK	CID
M(+15.99)PQLGLTSLPM(+15.99)K	12	87	12	674.353	2	47.32	1346.69	-1.7	60 48 90 98 96 99 98 98 99 86 88 90	M(+15.99)PQLGLTSLPM(+15.99)K	CID
KGLNQLALTGDK	12	87	12	629.361	2	29.5	1256.71	-0.5	79 79 91 94 93 97 97 93 92 93 84 56	KGLNQLALTGDK	CID
LGALTDVPNR	10	87	10	528.296	2	26.37	1054.58	-0.3	82 79 95 99 92 91 95 85 90 66	LGALTDVPNR	CID
LDDYDEEC(+57.02)GR	10	87	10	636.246	2	19.89	1270.48	0.4	83 90 99 99 99 99 98 88 66 52	LDDYDEEC(+57.02)GR	CID
LSGLGTVPC(+57.02)GR	11	87	11	558.795	2	26.72	1115.58	-0.4	85 82 89 97 96 97 97 78 90 82 68	LSGLGTVPC(+57.02)GR	CID
QDYVEKEK	8	87	8	519.758	2	15.22	1037.5	-1	59 88 97 85 93 92 95 90	QDYVEKEK	CID
YTLDC(+57.02)LGNDDNFK	13	87	13	787.843	2	33.93	1573.67	0.3	80 93 99 98 95 97 90 85 89 88 88 76 59	YTLDC(+57.02)LGNDDNFK	CID
LTNDGEYLLPER	12	87	12	710.36	2	31.53	1418.7	0.2	78 76 69 90 80 97 95 98 99 87 95 86	LTNDGEYLLPER	CID
VATVSLPR	8	87	8	421.759	2	27.05	841.502	1.8	88 88 96 95 90 92 81 68	VATVSLPR	CID
TVMENFVAFVDK	12	87	12	700.351	2	47.9	1398.69	1.3	61 65 95 99 96 94 93 98 98 95 90 65	TVMENFVAFVDK	CID
VLEDSGM(+15.99)SK	9	87	9	491.231	2	18.36	980.448	0.1	92 97 100 98 92 69 82 84 71	VLEDSGM(+15.99)SK	CID
ELC(+57.02)QEHGLR	9	87	9	571.274	2	18.48	1140.53	-0.3	93 87 81 82 95 96 77 95 79	ELC(+57.02)QEHGLR	CID
GFLEENEYVR	10	87	10	628.301	2	34.68	1254.59	0	43 69 98 100 98 95 99 98 91 82	GFLEENEYVR	CID
LDC(+57.02)TLYSSVR	10	87	10	607.298	2	29.52	1212.58	0.1	65 70 92 95 91 88 95 97 94 85	LDC(+57.02)TLYSSVR	CID
STLESLASLLK	11	87	11	581.34	2	47.71	1160.67	0.5	74 90 94 97 89 92 96 91 94 85 57	STLESLASLLK	CID
LSATTVYQR	9	87	9	519.782	2	24.87	1037.55	-0.3	85 90 98 98 98 96 93 57 70	LSATTVYQR	CID
LLGGKEPR	8	87	8	435.264	2	16.82	868.513	-0.2	76 86 82 76 88 98 96 95	LLGGKEPR	CID
ELLQENR	7	87	7	451.24	2	19.35	900.466	0	84 93 97 83 94 72 86	ELLQENR	CID
LFNTC(+57.02)TEM(+15.99)SVK	11	87	11	673.308	2	31.45	1344.61	-3	89 93 96 97 94 95 98 91 67 70 69	LFNTC(+57.02)TEM(+15.99)SVK	CID
NLSLEETSLYK	11	87	11	648.838	2	34.57	1295.66	0.2	67 91 98 98 99 99 94 80 91 80 62	NLSLEETSLYK	CID
AMTGEC(+57.02)DGTTYLC(+57.02)K	14	87	14	803.831	2	26.81	1605.65	0.1	78 90 93 93 99 95 96 41 65 96 98 98 86 94	AMTGEC(+57.02)DGTTYLC(+57.02)K	CID
FFLTHK	6	87	6	396.724	2	27.55	791.433	0.6	96 97 98 94 79 60	FFLTHK	CID
EAALEGQYYVK	11	87	11	635.819	2	28.73	1269.62	-0.5	83 67 97 99 99 81 85 87 90 86 85	EAALEGQYYVK	CID
YFNDAQR	7	87	7	457.211	2	19.4	912.409	-0.7	83 90 86 86 92 79 94	YFNDAQR	CID
LDEEFSNK	8	87	8	491.229	2	22.02	980.445	-1	91 93 99 96 88 77 76 77	LDEEFSNK	CID
TFTGLVTDQR	10	87	10	569.298	2	30.27	1136.58	-0.1	56 62 97 93 93 93 92 98 91 94	TFTGLVTDQR	CID
LTLTTDK	7	87	7	396.228	2	20.06	790.444	-3.8	87 92 94 75 84 85 92	LTLTTDK	CID
TNDDLYC(+57.02)R	8	87	8	528.723	2	20.45	1055.43	-2	66 82 97 97 97 84 86 89	TNDDLYC(+57.02)R	CID
KAEALENAYYVK	12	87	12	699.866	2	26.65	1397.72	-0.4	72 88 96 96 98 96 80 82 96 89 80 72	KAEALENAYYVK	CID
LATVTVPR	8	87	8	428.766	2	28.1	855.518	0.5	95 96 98 96 72 74 93 72	LATVTVPR	CID
KLTPLTTEQEQK	12	87	12	708.389	2	20.99	1414.77	-2.3	86 95 98 82 90 95 88 94 82 88 71 74	KLTPLTTEQEQK	CID
GNENLEFEGPR	11	87	11	631.294	2	28.02	1260.57	0.1	37 59 95 96 99 99 97 99 96 90 90	GNENLEFEGPR	CID
GPSAC(+57.02)VVEESKK	12	87	12	645.821	2	18.34	1289.63	-0.6	52 86 90 92 96 98 98 99 99 90 84 60	GPSAC(+57.02)VVEESKK	CID
FLLVFK	6	87	6	383.747	2	43.09	765.479	-0.4	92 97 98 96 78 61	FLLVFK	CID
ESALC(+57.02)KATDFSPK	13	87	13	727.353	2	36.22	1452.69	0.2	82 63 65 93 95 97 97 95 95 97 96 88 68	ESALC(+57.02)KATDFSPK	CID
ELTFTDFPLDSYNK	14	87	14	845.405	2	44.38	1688.79	1.2	77 86 90 98 98 93 89 92 96 97 95 82 71 52	ELTFTDFPLDSYNK	CID
NNVNLC(+57.02)ESC(+57.02)LLMK	13	87	13	797.873	2	35.73	1593.73	0.3	70 77 96 96 98 85 93 93 84 95 95 86 62	NNVNLC(+57.02)ESC(+57.02)LLMK	CID
SETDKELLNK	10	87	10	588.809	2	18.14	1175.6	-0.3	39 72 95 95 96 98 97 99 89 90	SETDKELLNK	CID
C(+57.02)DLVYQQELALNK	13	87	13	797.402	2	34.56	1592.79	1.2	46 55 96 99 98 96 95 99 98 99 99 88 61	C(+57.02)DLVYQQELALNK	CID
KVYFHETEFNR	11	87	11	735.363	2	27.98	1468.71	1.1	85 93 98 98 99 99 92 80 72 77 63	KVYFHETEFNR	CID
DTDYPYTGSDSTC(+57.02)R	14	87	14	819.323	2	22.95	1636.63	0	68 70 79 98 96 98 98 93 97 98 96 81 66 80	DTDYPYTGSDSTC(+57.02)R	CID
EVEGC(+57.02)VVTK	9	87	9	510.755	2	24.39	1019.5	-0.6	85 72 99 88 86 88 92 93 80	EVEGC(+57.02)VVTK	CID
C(+57.02)NLNTGMC(+57.02)ENR	11	87	11	684.776	2	22.01	1367.54	-0.5	60 65 98 98 99 95 97 94 97 66 87	C(+57.02)NLNTGMC(+57.02)ENR	CID
VLNFVLYTPAK	11	87	11	632.869	2	42.32	1263.72	0.8	61 86 95 98 99 99 98 97 89 79 55	VLNFVLYTPAK	CID
LNQLQGSLDMC(+57.02)K	12	87	12	703.843	2	29.89	1405.67	0.9	63 79 94 98 96 93 95 91 95 97 79 60	LNQLQGSLDMC(+57.02)K	CID
LADVNDTR	8	87	8	452.23	2	16.57	902.446	-1.3	88 89 97 93 82 84 88 74	LADVNDTR	CID
YFVLYDLEDGSYR	13	87	13	820.387	2	46.29	1638.76	1.3	63 66 97 99 99 99 98 99 97 94 87 72 57	YFVLYDLEDGSYR	CID
EGHSEWDER	9	87	9	572.736	2	19.62	1143.46	-0.4	82 44 88 96 98 92 95 98 89	EGHSEWDER	CID
QEGLSLYK	8	87	8	469.253	2	27.86	936.492	-0.2	68 96 90 94 95 97 92 62	QEGLSLYK	CID
LPGC(+57.02)LLC(+57.02)SDDDTLC(+57.02)YK	16	86	16	965.423	2	38.04	1928.83	0.2	85 63 34 55 99 99 98 99 99 99 99 99 99 92 82 86	LPGC(+57.02)LLC(+57.02)SDDDTLC(+57.02)YK	CID
EGNDQPHLR	9	86	9	533.257	2	16.49	1064.5	-0.1	83 44 95 97 96 97 98 99 73	EGNDQPHLR	CID
VGLDGFGR	8	86	8	410.72	2	28.08	819.424	1	87 84 98 97 91 90 88 59	VGLDGFGR	CID
QLC(+57.02)GATFVYC(+57.02)NR	12	86	12	744.84	2	34.19	1487.66	-0.1	55 90 94 92 96 98 99 99 99 82 51 88	QLC(+57.02)GATFVYC(+57.02)NR	CID
SSHLTSTDGPC(+57.02)K	12	86	12	645.293	2	15.8	1288.57	-0.6	93 98 97 100 99 98 97 97 85 54 56 67	SSHLTSTDGPC(+57.02)K	CID
QLDVYTR	7	86	7	447.738	2	21.89	893.461	0	75 98 98 92 80 92 72	QLDVYTR	CID
ASDC(+57.02)VSLTTK	10	86	10	541.262	2	21.04	1080.51	-2.3	60 82 91 95 92 94 99 99 94 61	ASDC(+57.02)VSLTTK	CID
TVGHSGSVDM(+15.99)SK	12	86	12	610.78	2	16.75	1219.55	-3.4	79 88 82 96 97 70 82 83 96 92 89 86	TVGHSGSVDM(+15.99)SK	CID
NPC(+57.02)ETATC(+57.02)NQTTGETLYTK	19	86	19	1094.98	2	24.69	2187.94	-0.5	61 92 91 99 98 99 99 97 93 91 98 97 92 99 98 99 73 48 24	NPC(+57.02)ETATC(+57.02)NQTTGETLYTK	CID
FEKGLDC(+57.02)GGGEFK	13	86	13	722.332	2	30.27	1442.65	0	75 96 98 96 96 94 95 80 75 78 95 81 67	FEKGLDC(+57.02)GGGEFK	CID
LEADKQYK	8	86	8	497.763	2	21.09	993.513	-2.2	89 96 90 88 88 86 89 69	LEADKQYK	CID
DDDGNAVTFLK	11	86	11	597.785	2	30.69	1193.56	-0.5	54 98 99 95 96 97 97 97 91 70 60	DDDGNAVTFLK	CID
SPETGEMELLTR	12	86	12	681.835	2	33.66	1361.65	4.8	69 82 96 98 79 95 97 99 98 97 73 56	SPETGEMELLTR	CID
LPLQDVYK	8	86	8	488.279	2	32.41	974.544	-0.6	72 93 98 72 75 92 96 95	LPLQDVYK	CID
FFDNDTLPLAR	11	86	11	654.833	2	38.39	1307.65	0.4	79 90 97 95 97 97 99 82 82 82 52	FFDNDTLPLAR	CID
SPYTDQAVSK	10	86	10	548.269	2	19.39	1094.52	-0.9	92 89 97 98 96 69 74 96 90 65	SPYTDQAVSK	CID
AFTDTELLVGEAAK	14	86	14	732.883	2	37.54	1463.75	1.1	45 78 92 96 88 97 99 99 99 97 99 86 86 54	AFTDTELLVGEAAK	CID
VTEYLVDVFK	10	86	10	606.83	2	43.92	1211.64	0.5	84 91 99 96 75 67 96 98 92 67	VTEYLVDVFK	CID
DNTC(+57.02)QFLLR	9	86	9	583.785	2	32.9	1165.55	-0.1	54 71 90 95 94 92 93 97 92	DNTC(+57.02)QFLLR	CID
SYLSEEMLAEFK	12	86	12	723.846	2	45.75	1445.67	1.2	48 52 98 98 99 99 98 99 99 99 92 57	SYLSEEMLAEFK	CID
NGDNSYSC(+57.02)VFEK	12	86	12	710.296	2	29.27	1418.58	0.2	60 46 91 97 99 99 97 93 98 99 97 62	NGDNSYSC(+57.02)VFEK	CID
LGALTDVNPR	10	86	10	528.296	2	25.88	1054.58	-0.4	85 79 98 99 99 98 97 73 68 69	LGALTDVNPR	CID
ESTLHLVLR	9	86	9	534.314	2	32.96	1066.61	-0.3	81 63 66 94 94 96 93 97 95	ESTLHLVLR	CID
YC(+57.02)NFLTPK	8	86	8	521.755	2	30.1	1041.5	-0.1	74 93 92 94 97 96 86 60	YC(+57.02)NFLTPK	CID
LTSNETSDVLK	11	86	11	603.814	2	23.98	1205.61	-0.3	90 92 90 84 98 95 90 86 86 80 60	LTSNETSDVLK	CID
LATVSLPR	8	86	8	428.766	2	27.19	855.518	-1.3	93 95 96 94 89 84 82 59	LATVSLPR	CID
VATVSLPR	8	86	8	421.758	2	46.6	841.502	0.2	79 80 90 90 90 93 97 71	VATVSLPR	CID
DC(+57.02)VNEQC(+57.02)LPR	10	86	10	645.782	2	23.61	1289.55	-0.1	52 73 94 96 99 94 94 99 82 81	DC(+57.02)VNEQC(+57.02)LPR	CID
YFYNAK	6	86	6	403.198	2	25.37	804.381	0.3	96 96 91 75 74 86	YFYNAK	CID
TGLGNETYLPR	11	86	11	610.817	2	30.8	1219.62	-0.5	56 63 89 89 97 99 98 97 98 86 79	TGLGNETYLPR	CID
NKENEC(+57.02)AGCLNDGYK	15	86	15	857.86	2	20.62	1713.71	-1.7	46 79 98 96 99 89 89 74 89 98 98 99 75 83 84	NKENEC(+57.02)AGCLNDGYK	CID
GSYSC(+57.02)EVTHEGSTVTK	16	86	16	871.389	2	22.12	1740.76	0.2	32 82 88 92 96 99 98 96 97 99 94 91 90 88 82 59	GSYSC(+57.02)EVTHEGSTVTK	CID
NPC(+57.02)ETATC(+57.02)NQTTGETLYTK	19	86	19	1094.98	2	24.82	2187.94	-0.4	59 90 89 99 99 99 99 97 92 90 98 97 92 99 98 99 78 46 23	NPC(+57.02)ETATC(+57.02)NQTTGETLYTK	CID
SFLELFK	7	86	7	442.25	2	47.46	882.485	0	67 74 97 98 95 92 82	SFLELFK	CID
KVYFHETFENR	11	86	11	490.577	3	28.45	1468.71	0.5	59 83 94 96 97 99 97 94 97 76 59	KVYFHETFENR	CID
GSLFHR	6	86	6	358.695	2	21.41	715.376	-0.3	54 83 95 96 96 95	GSLFHR	CID
ASYTLVDTK	9	86	9	499.264	2	26.48	996.513	-0.2	60 79 88 91 98 96 94 88 86	ASYTLVDTK	CID
YC(+57.02)NFLTPK	8	86	8	521.755	2	29.14	1041.5	0.1	78 84 94 96 98 96 87 59	YC(+57.02)NFLTPK	CID
LATVSLPR	8	86	8	428.766	2	27.63	855.518	-0.5	95 96 98 95 84 84 72 67	LATVSLPR	CID
VSAEVC(+57.02)LSVM(+15.99)K	11	86	11	619.808	2	32.19	1237.6	-2.6	74 90 97 99 97 85 63 69 97 90 88	VSAEVC(+57.02)LSVM(+15.99)K	CID
LADVNDTR	8	86	8	452.229	2	16.53	902.446	-3.3	85 86 85 83 89 92 89 80	LADVNDTR	CID
AGANTGEMELLTR	13	86	13	681.836	2	33.7	1361.66	-2.4	65 75 85 89 97 89 98 97 99 99 92 80 60	AGANTGEMELLTR	CID
LAVLTTC(+57.02)EANR	11	86	11	624.324	2	27.35	1246.63	0.1	69 65 96 96 94 97 92 98 95 82 66	LAVLTTC(+57.02)EANR	CID
WYGDANNK	8	86	8	484.216	2	21.36	966.419	-1.5	74 90 87 86 88 84 88 93	WYGDANNK	CID
LEEFK	5	86	5	333.179	2	23.19	664.343	-0.2	88 93 82 78 90	LEEFK	CID
MSEGGEPEYLK	11	86	11	620.282	2	26.37	1238.55	-0.2	57 62 99 93 93 99 76 93 92 95 90	MSEGGEPEYLK	CID
LGALTDVPNR	10	86	10	528.296	2	25.92	1054.58	-0.3	86 66 94 99 99 98 96 73 79 72	LGALTDVPNR	CID
AAAEGPVAAALDASGVK	17	86	17	749.4	2	37.66	1496.78	0.9	68 71 79 95 94 89 93 98 99 98 98 98 95 86 71 73 61	AAAEGPVAAALDASGVK	CID
HLDC(+57.02)NQMEKVR	11	86	11	715.336	2	22.44	1428.66	-2.2	89 96 99 95 95 92 50 77 91 88 78	HLDC(+57.02)NQMEKVR	CID
VQEVDLC(+57.02)AEETK	12	86	12	710.835	2	26.42	1419.65	0	52 78 99 98 98 97 95 96 96 88 72 66	VQEVDLC(+57.02)AEETK	CID
YTAGTGQVDPLLNLAK	16	86	16	830.949	2	38.32	1659.88	0.6	75 90 96 91 97 93 94 96 97 74 92 95 83 78 74 55	YTAGTGQVDPLLNLAK	CID
LSSPATLNSR	10	86	10	523.285	2	23.03	1044.56	-0.1	77 74 95 88 89 87 90 94 87 82	LSSPATLNSR	CID
EADKEAYC(+57.02)TYELTTR	15	86	15	925.417	2	28.91	1848.82	-0.1	82 63 90 93 100 99 99 95 97 97 100 99 88 56 37	EADKEAYC(+57.02)TYELTTR	CID
NLNEFYYLLC(+57.02)K	11	86	11	738.865	2	45.81	1475.71	2.2	52 84 87 99 90 86 95 96 96 77 86	NLNEFYYLLC(+57.02)K	CID
NETSVAVSEENFK	13	86	13	727.345	2	27.38	1452.67	1.6	50 79 95 98 97 98 99 98 99 99 67 57 84	NETSVAVSEENFK	CID
HLDC(+57.02)NQPYQVR	11	86	11	715.335	2	22.41	1428.66	-1	86 94 97 82 82 90 84 82 89 82 78	HLDC(+57.02)NQPYQVR	CID
SELQTNQLK	9	86	9	530.785	2	21.9	1059.56	-0.8	57 83 97 94 95 88 85 90 86	SELQTNQLK	CID
VVTVSLPR	8	86	8	435.774	2	28.32	869.533	0.5	95 93 96 87 77 92 86 62	VVTVSLPR	CID
VDC(+57.02)SVYPK	8	86	8	484.23	2	20.8	966.448	-2.9	84 92 94 86 86 96 92 60	VDC(+57.02)SVYPK	CID
KGTTEPLEYENR	12	86	12	718.854	2	22.13	1435.69	-0.1	82 78 89 92 97 80 77 91 94 97 81 74	KGTTEPLEYENR	CID
CPSFPGTLPTHLDK	14	86	14	756.883	2	37.54	1511.74	4.6	85 76 86 96 91 82 92 96 90 90 86 90 82 62	CPSFPGTLPTHLDK	CID
C(+57.02)DVDLR	6	86	6	389.182	2	19.6	776.349	-0.1	62 76 95 96 95 92	C(+57.02)DVDLR	CID
LEDTC(+57.02)LLR	8	86	8	510.263	2	31.41	1018.51	-0.2	71 86 87 77 78 95 99 97	LEDTC(+57.02)LLR	CID
EFEC(+57.02)SALTKANLK	13	86	13	755.883	2	31.88	1509.75	0.5	78 56 98 93 97 91 95 98 95 95 86 82 54	EFEC(+57.02)SALTKANLK	CID
TVLPEVQAEQLLR	13	86	13	748.431	2	41.01	1494.84	4	65 70 90 83 95 95 89 91 97 92 97 95 60	TVLPEVQAEQLLR	CID
SELQTNQLK	9	86	9	530.784	2	21.45	1059.56	-1.6	66 87 98 95 97 92 91 76 73	SELQTNQLK	CID
LM(+15.99)VPVVSVESKK	12	86	12	666.383	2	38.92	1330.75	-1.6	79 77 97 90 93 96 94 89 91 78 78 71	LM(+15.99)VPVVSVESKK	CID
LLTQLYEGR	9	86	9	546.806	2	31.64	1091.6	-0.2	81 84 94 93 97 93 84 57 91	LLTQLYEGR	CID
VQHLDVLVTPK	11	86	11	624.869	2	28.79	1247.72	0.1	77 76 97 98 93 89 90 86 93 84 65	VQHLDVLVTPK	CID
LGLSTSVK	8	86	8	402.745	2	24	803.475	-0.3	89 78 97 96 89 82 88 68	LGLSTSVK	CID
LTDEDC(+57.02)MPSR	10	86	10	612.254	2	21.47	1222.5	-1.4	73 81 98 99 97 92 94 85 76 65	LTDEDC(+57.02)MPSR	CID
TC(+57.02)TLKEDMC(+57.02)K	10	86	10	643.282	2	20.68	1284.55	-1.6	62 82 98 99 86 95 97 97 81 61	TC(+57.02)TLKEDMC(+57.02)K	CID
LNGNQC(+57.02)LTC(+57.02)MEGYYLSK	17	86	17	1025.96	2	39.69	2049.9	0	65 86 79 87 88 90 99 94 89 98 99 97 98 97 79 68 50	LNGNQC(+57.02)LTC(+57.02)MEGYYLSK	CID
C(+57.02)DLESQR	7	86	7	454.2	2	15.81	906.386	-0.2	67 81 99 99 82 85 88	C(+57.02)DLESQR	CID
YLEVSK	6	86	6	369.705	2	19.73	737.396	0.4	85 92 98 79 76 87	YLEVSK	CID
LDQTSEGEELAK	12	86	12	660.319	2	21.14	1318.63	-1.5	66 61 85 97 97 99 85 97 97 94 85 67	LDQTSEGEELAK	CID
ESMETVTTVELR	12	86	12	697.846	2	37.28	1393.68	0.9	79 60 91 99 98 98 94 88 82 94 84 63	ESMETVTTVELR	CID
VLGTSGNNHQVC(+57.02)K	13	86	13	707.348	2	16.55	1412.68	-0.8	68 88 79 90 92 66 70 93 94 97 98 88 94	VLGTSGNNHQVC(+57.02)K	CID
VTNENALAAGFSAK	14	86	14	696.86	2	34.41	1391.7	0.2	51 54 94 99 89 92 99 99 98 97 98 92 82 60	VTNENALAAGFSAK	CID
TDVPLNTFYK	10	86	10	599.311	2	34.02	1196.61	-0.1	71 77 94 96 95 84 85 88 86 81	TDVPLNTFYK	CID
SQNC(+57.02)QEYVC(+57.02)DEK	12	86	12	780.308	2	20.11	1558.6	-0.2	49 52 85 95 97 100 99 99 98 98 97 62	SQNC(+57.02)QEYVC(+57.02)DEK	CID
SLDQEAYC(+57.02)TYELTTR	15	86	15	925.418	2	28.38	1848.82	0.6	54 68 89 88 98 99 99 95 97 96 99 98 73 77 59	SLDQEAYC(+57.02)TYELTTR	CID
LAVC(+57.02)LGK	7	86	7	380.723	2	26.73	759.431	0	92 91 96 87 85 57 92	LAVC(+57.02)LGK	CID
HLPLMLEDKPR	11	86	11	450.252	3	29.08	1347.73	-0.4	88 92 61 78 91 95 99 96 94 83 68	HLPLMLEDKPR	CID
VQEVDLC(+57.02)AEETK	12	86	12	710.835	2	26.46	1419.65	-0.4	70 85 99 94 91 92 90 90 95 95 69 59	VQEVDLC(+57.02)AEETK	CID
QLDVYTR	7	86	7	447.738	2	21.93	893.461	-0.2	74 96 97 92 88 92 60	QLDVYTR	CID
LLNEPTAAAMAYLGNK	16	86	16	838.938	2	37.75	1675.86	1.1	88 87 79 98 91 77 77 95 94 93 98 96 88 67 76 70	LLNEPTAAAMAYLGNK	CID
FLLQNFSAASR	11	86	11	627.336	2	39.48	1252.66	0.1	69 85 99 96 96 96 95 95 76 73 63	FLLQNFSAASR	CID
SSPATLNSR	9	86	9	466.744	2	17.2	931.472	0.4	78 79 69 90 94 95 89 93 85	SSPATLNSR	CID
VEVDGVDPK	9	86	9	479.248	2	19.82	956.481	-0.5	80 94 97 93 67 81 93 95 72	VEVDGVDPK	CID
EYALEQKEM(+15.99)K	10	86	10	642.809	2	31.68	1283.61	-3	80 61 85 94 95 79 92 99 88 84	EYALEQKEM(+15.99)K	CID
LFLQNFK	7	86	7	455.263	2	38.71	908.512	0.1	82 92 98 85 82 76 85	LFLQNFK	CID
WTLC(+57.02)QATDFRR	11	86	11	727.353	2	35.73	1452.69	-0.7	46 51 91 95 95 96 94 94 97 93 91	WTLC(+57.02)QATDFRR	CID
M(+15.99)GLSGFAKLK	10	86	10	534.302	2	42.67	1066.58	4.2	78 79 98 99 94 97 85 79 85 65	M(+15.99)GLSGFAKLK	CID
YLEC(+57.02)SALTQK	10	86	10	606.799	2	25.65	1211.59	-1.5	72 80 99 94 95 93 96 90 75 63	YLEC(+57.02)SALTQK	CID
LLKNEPR	7	86	7	435.264	2	16.32	868.513	-0.5	94 88 79 77 96 77 89	LLKNEPR	CID
SSSQLYDETK	10	86	10	579.27	2	19.79	1156.52	0	39 88 91 92 97 97 95 98 82 79	SSSQLYDETK	CID
TLSDYNLQK	9	86	9	541.28	2	24.92	1080.55	-0.2	76 85 94 95 89 82 88 82 82	TLSDYNLQK	CID
VTHTLFGDELC(+57.02)K	12	85	12	710.352	2	37.76	1418.69	1.6	55 61 91 98 96 92 94 97 99 98 82 62	VTHTLFGDELC(+57.02)K	CID
TLELEK	6	85	6	366.71	2	20.91	731.407	-1.2	81 86 96 79 86 86	TLELEK	CID
TPC(+57.02)SEC(+57.02)YENLKGVTTR	16	85	16	957.938	2	30.72	1913.86	-0.3	40 31 80 92 98 90 97 99 95 98 99 95 98 92 90 77	TPC(+57.02)SEC(+57.02)YENLKGVTTR	CID
EGLSSYEKLSQK	12	85	12	684.854	2	31.14	1367.69	0.4	75 56 90 94 95 98 99 97 99 89 78 57	EGLSSYEKLSQK	CID
GYLDGDSYSNPYK	13	85	13	739.825	2	29	1477.64	0.2	43 68 98 99 97 96 96 98 98 97 83 79 62	GYLDGDSYSNPYK	CID
LVVVDTLLGNK	11	85	11	585.858	2	38.43	1169.7	-0.2	73 78 99 99 96 95 97 96 68 79 62	LVVVDTLLGNK	CID
LTNDGEYLLPER	12	85	12	710.36	2	31.09	1418.7	0.5	67 66 66 86 79 97 97 99 99 88 96 88	LTNDGEYLLPER	CID
TLTEEESEKETLK	13	85	13	768.885	2	21.22	1535.76	-0.5	59 86 92 98 99 98 72 88 91 97 78 83 72	TLTEEESEKETLK	CID
NVVSLSTANFNDYVK	15	85	15	835.923	2	38.94	1669.83	0.8	38 43 90 98 99 99 99 98 96 97 97 90 87 79 77	NVVSLSTANFNDYVK	CID
MGLLSTNLFR	10	85	10	576.316	2	43.35	1150.62	0.8	71 54 97 99 96 85 79 90 90 96	MGLLSTNLFR	CID
KVYFHETFENR	11	85	11	490.577	3	27.5	1468.71	0.4	83 86 83 82 83 99 97 95 98 79 57	KVYFHETFENR	CID
SNNNLC(+57.02)YQAK	10	85	10	606.277	2	19.42	1210.54	-0.9	76 88 88 94 98 95 96 89 69 62	SNNNLC(+57.02)YQAK	CID
VATVSLPR	8	85	8	421.759	2	28.45	841.502	0.9	82 83 95 93 90 90 82 68	VATVSLPR	CID
M(+15.99)PM(+15.99)LNR	6	85	6	397.187	2	29.86	792.362	-4.3	86 78 80 84 88 97	M(+15.99)PM(+15.99)LNR	CID
DVNDSVYLLPER	12	85	12	710.359	2	31.57	1418.7	0.2	55 52 92 95 88 87 97 98 99 83 95 83	DVNDSVYLLPER	CID
FTTGLVTDQR	10	85	10	569.298	2	30.77	1136.58	-0.5	66 69 96 93 93 93 87 97 81 79	FTTGLVTDQR	CID
YYQLDK	6	85	6	415.208	2	23.1	828.402	0.1	82 89 94 95 85 68	YYQLDK	CID
SPDGKSLTM(+15.99)KVLEM(+15.99)GK	16	85	16	876.944	2	44.13	1751.88	-3.4	78 66 74 91 98 99 99 98 98 96 99 99 99 80 34 60	SPDGKSLTM(+15.99)KVLEM(+15.99)GK	CID
KLDEAGM(+15.99)KVR	10	85	10	581.814	2	27.47	1161.62	-3.4	84 94 98 99 96 73 75 85 82 67	KLDEAGM(+15.99)KVR	CID
ANNEGATLLLWPK	13	85	13	713.889	2	41.72	1425.76	1.2	50 51 76 99 91 89 92 96 100 99 98 85 86	ANNEGATLLLWPK	CID
SC(+57.02)NKFPEHC(+57.02)SK	11	85	11	697.303	2	15.19	1392.59	-0.3	59 63 95 98 99 97 99 96 83 85 67	SC(+57.02)NKFPEHC(+57.02)SK	CID
GPSAC(+57.02)VVEESKK	12	85	12	645.822	2	19.25	1289.63	0	68 90 90 95 95 97 97 99 99 67 69 57	GPSAC(+57.02)VVEESKK	CID
GYVEQFPTLLLHQK	14	85	14	836.957	2	41.62	1671.9	0.9	39 65 71 99 96 98 92 94 96 99 94 88 80 86	GYVEQFPTLLLHQK	CID
LQGLVSWGSGDTEK	14	85	14	738.867	2	34.48	1475.73	-4.7	82 79 87 96 98 95 93 91 90 76 79 75 89 65	LQGLVSWGSGDTEK	CID
SNNNLC(+57.02)YQAK	10	85	10	606.277	2	19.43	1210.54	-0.8	70 71 88 93 98 95 97 95 84 63	SNNNLC(+57.02)YQAK	CID
APAEM(+15.99)VKLDGK	11	85	11	587.808	2	31.15	1173.61	-3.3	52 89 94 99 99 98 95 97 94 68 55	APAEM(+15.99)VKLDGK	CID
LATVSLPR	8	85	8	428.766	2	28.15	855.518	0.5	96 96 98 96 91 82 72 52	LATVSLPR	CID
STTTELNFQK	10	85	10	584.796	2	26.38	1167.58	-0.1	66 70 97 92 98 97 91 90 76 77	STTTELNFQK	CID
LMLQNGEK	8	85	8	466.745	2	20.92	931.48	-3.6	85 90 99 94 92 71 92 60	LMLQNGEK	CID
VGELLVNDQGNR	12	85	12	657.344	2	28.74	1312.67	-0.1	62 44 95 99 100 99 98 98 98 89 87 57	VGELLVNDQGNR	CID
LFLPWEALTAPK	12	85	12	693.396	2	51.13	1384.78	1.1	68 85 99 92 89 91 78 95 96 86 79 67	LFLPWEALTAPK	CID
APVELNKPLQEK	12	85	12	683.39	2	24.35	1364.77	-0.5	81 86 90 99 98 93 93 57 82 85 92 68	APVELNKPLQEK	CID
ESDYPYTGSDSTC(+57.02)R	14	85	14	819.323	2	23.4	1636.63	-0.3	85 70 80 98 85 90 97 92 95 97 80 73 82 70	ESDYPYTGSDSTC(+57.02)R	CID
C(+57.02)C(+57.02)TESLVNR	9	85	9	569.752	2	21.46	1137.49	-1.6	59 78 95 98 96 97 95 80 71	C(+57.02)C(+57.02)TESLVNR	CID
EVTDYLMK	8	85	8	499.747	2	38.99	997.479	0	86 70 92 91 79 86 88 90	EVTDYLMK	CID
YETLVK	6	85	6	376.713	2	22.64	751.412	-0.6	85 96 91 89 84 68	YETLVK	CID
VGM(+15.99)ENESKQEK	11	85	11	647.798	2	21.21	1293.59	-3.9	59 60 78 99 97 99 97 95 89 94 73	VGM(+15.99)ENESKQEK	CID
TC(+57.02)LKEETC(+57.02)K	9	85	9	584.77	2	15.1	1167.53	-0.4	46 69 96 91 97 99 93 85 91	TC(+57.02)LKEETC(+57.02)K	CID
M(+15.99)QEEQDDGC(+57.02)NSEK	13	85	13	793.291	2	13.67	1584.57	0.1	34 35 98 99 97 98 98 95 96 97 93 91 77	M(+15.99)QEEQDDGC(+57.02)NSEK	CID
ALC(+57.02)QKPELSNGK	12	85	12	672.851	2	19.06	1343.69	0	82 92 82 94 85 85 97 95 90 83 66 72	ALC(+57.02)QKPELSNGK	CID
YTLNEDHVNK	10	85	10	616.799	2	20.13	1231.58	0.6	85 93 98 79 78 82 92 85 78 84	YTLNEDHVNK	CID
KGEGGTLLSLR	11	85	11	565.83	2	28.8	1129.65	-0.5	79 68 93 70 71 96 98 97 90 94 79	KGEGGTLLSLR	CID
EEWTLLTC(+57.02)EGCLK	13	85	13	791.371	2	30.94	1580.72	4.1	79 80 94 97 99 99 96 85 93 67 69 79 70	EEWTLLTC(+57.02)EGCLK	CID
LLNEPTAAAMAYGLNK	16	85	16	838.938	2	38.18	1675.86	0.9	79 80 74 98 91 82 83 97 96 95 97 96 70 79 75 68	LLNEPTAAAMAYGLNK	CID
FSTEFEYNSK	10	85	10	626.28	2	31.07	1250.55	0	83 92 99 100 98 99 90 84 63 44	FSTEFEYNSK	CID
TC(+57.02)SLLETR	8	85	8	490.248	2	25.32	978.48	0	51 72 89 92 97 98 94 86	TC(+57.02)SLLETR	CID
YC(+57.02)NFLTPK	8	85	8	521.755	2	29.6	1041.5	0.3	86 95 95 96 98 98 77 37	YC(+57.02)NFLTPK	CID
NLELFDLTK	9	85	9	546.801	2	42.87	1091.59	0.5	63 78 99 99 95 85 83 85 79	NLELFDLTK	CID
FSYVAATDSTQK	12	85	12	659.319	2	22.99	1316.62	-0.4	63 67 98 99 99 98 98 96 90 73 75 65	FSYVAATDSTQK	CID
SC(+57.02)NKFPEHC(+57.02)SK	11	85	11	697.303	2	15.62	1392.59	-0.1	60 63 94 97 98 89 97 92 90 87 68	SC(+57.02)NKFPEHC(+57.02)SK	CID
AGLC(+57.02)QTFVYGGC(+57.02)R	13	85	13	744.84	2	33.6	1487.66	-0.3	69 55 94 96 96 99 99 99 99 95 76 74 56	AGLC(+57.02)QTFVYGGC(+57.02)R	CID
LQLLDR	6	85	6	379.232	2	25.67	756.449	0.3	85 79 97 92 77 81	LQLLDR	CID
EETAQFLDELLDK	13	85	13	775.88	2	51.15	1549.75	-3.4	72 75 93 96 95 89 91 97 98 97 77 73 52	EETAQFLDELLDK	CID
FQNAGTEC(+57.02)LLSGWGNTR	17	85	17	955.941	2	38.42	1909.87	-3.7	51 50 90 97 96 98 99 96 98 99 99 99 99 72 83 68 51	FQNAGTEC(+57.02)LLSGWGNTR	CID
YFSVTK	6	85	6	372.7	2	24.52	743.385	-0.1	87 90 93 89 81 70	YFSVTK	CID
AEAVKAAATK	10	85	10	480.28	2	23.85	958.545	0.4	61 93 96 89 81 90 92 90 90 68	AEAVKAAATK	CID
LAELDDLAK	9	85	9	494.271	2	32.19	986.528	-0.1	90 89 99 96 84 77 79 79 73	LAELDDLAK	CID
NNVNLC(+57.02)EVNM(+15.99)LMK	13	85	13	797.873	2	36.2	1593.73	0.1	65 69 96 96 98 93 98 72 62 84 94 88 90	NNVNLC(+57.02)EVNM(+15.99)LMK	CID
NKLAKNPENDVM(+15.99)ELK	15	85	15	879.956	2	39.45	1757.9	-0.3	57 62 86 98 98 95 78 87 88 84 90 95 95 86 77	NKLAKNPENDVM(+15.99)ELK	CID
DESDKSVLK	9	85	9	510.763	2	16.13	1019.51	-1.7	89 97 88 86 88 79 80 93 63	DESDKSVLK	CID
KLDDMTADNEK	11	85	11	640.296	2	18.79	1278.58	0.4	81 93 91 93 90 82 88 87 83 90 54	KLDDMTADNEK	CID
VDDLAATNQK	10	85	10	537.774	2	17.4	1073.54	-0.8	70 88 95 98 99 98 97 89 57 61	VDDLAATNQK	CID
FNLLK	5	85	5	317.7	2	30.74	633.385	-0.9	82 89 92 95 68	FNLLK	CID
DLLEVSTASS(+203.08)K	11	85	11	676.843	2	37.34	1351.67	-0.7	60 86 98 99 97 97 95 90 80 70 63	DLLEVSTASS(+203.08)K	CID
LDEEFSNDKK	10	85	10	408.863	3	20.06	1223.57	-0.4	94 95 99 99 89 80 73 72 59 89	LDEEFSNDKK	CID
TYVDC(+57.02)LGNDDNFK	13	85	13	780.835	2	31.8	1559.66	-0.2	69 75 98 98 85 85 82 90 95 93 90 82 63	TYVDC(+57.02)LGNDDNFK	CID
LEQTLDLK	8	85	8	480.274	2	27.07	958.534	0.8	83 95 93 92 96 95 90 37	LEQTLDLK	CID
C(+57.02)DLESQR	7	85	7	454.2	2	15.78	906.386	-0.8	62 85 98 99 90 76 85	C(+57.02)DLESQR	CID
VTNNLLNR	8	85	8	472.269	2	24	942.525	-0.2	73 85 95 94 97 97 86 52	VTNNLLNR	CID
CVLETLNSESEK	12	85	12	676.324	2	27.39	1350.63	-0.2	43 48 97 100 98 98 93 94 98 80 90 80	CVLETLNSESEK	CID
SGLQVR	6	85	6	330.196	2	16.98	658.376	0.7	86 82 91 82 95 72	SGLQVR	CID
VGDYLELR	8	85	8	482.758	2	34.74	963.503	-0.6	61 43 90 98 99 99 98 92	VGDYLELR	CID
YYQLDK	6	85	6	415.208	2	23.07	828.402	0	78 86 94 96 86 69	YYQLDK	CID
DGDSLAVK	8	85	8	402.709	2	18.13	803.403	0.4	77 83 98 90 85 76 94 76	DGDSLAVK	CID
HLVDEPQNLLK	11	85	11	653.362	2	30.43	1304.71	-0.1	87 95 99 98 98 59 72 74 89 88 75	HLVDEPQNLLK	CID
GC(+57.02)DGGGYVTLK	11	85	11	563.764	2	25.42	1125.51	0.4	57 84 97 92 88 82 92 93 93 91 65	GC(+57.02)DGGGYVTLK	CID
QSNC(+57.02)QEYVC(+57.02)DEK	12	85	12	780.309	2	20.08	1558.6	0.1	50 52 82 87 96 99 99 98 98 98 97 62	QSNC(+57.02)QEYVC(+57.02)DEK	CID
APAEM(+15.99)VKLDGK	11	85	11	587.809	2	31.19	1173.61	-2.7	51 89 95 99 99 98 96 96 85 63 61	APAEM(+15.99)VKLDGK	CID
VLEDSM(+15.99)QK	8	85	8	483.234	2	18.77	964.454	-0.1	91 96 99 95 82 48 78 89	VLEDSM(+15.99)QK	CID
VVQPNVNEQENK	12	85	12	699.355	2	18.96	1396.69	0.1	72 72 95 90 79 80 72 88 91 98 88 93	VVQPNVNEQENK	CID
YETLVK	6	85	6	376.713	2	22.67	751.412	-0.6	84 95 83 84 87 75	YETLVK	CID
MWLHLVLR	8	85	8	534.314	2	33.44	1066.61	1.5	66 69 82 91 93 92 96 90	MWLHLVLR	CID
AMTGEC(+57.02)DSATYLC(+57.02)K	14	85	14	803.832	2	27.24	1605.65	1	75 79 92 85 99 94 95 50 51 96 97 97 84 93	AMTGEC(+57.02)DSATYLC(+57.02)K	CID
KM(+15.99)GWPYEEMPMVR	13	85	13	835.38	2	26.68	1668.75	-0.6	62 90 94 97 95 97 100 99 88 86 65 56 72	KM(+15.99)GWPYEEMPMVR	CID
C(+57.02)SC(+57.02)VLKVGENK	11	85	11	647.317	2	26.94	1292.62	-1	55 60 95 98 99 99 98 84 96 74 76	C(+57.02)SC(+57.02)VLKVGENK	CID
VATVSLPR	8	85	8	421.759	2	28.49	841.502	0.7	85 88 97 94 92 92 78 52	VATVSLPR	CID
KAEALENFSYVK	12	84	12	699.867	2	26.14	1397.72	-0.3	80 90 99 98 98 97 68 68 86 90 84 60	KAEALENFSYVK	CID
KGLNQLATLGDK	12	84	12	629.362	2	29.53	1256.71	0	75 74 89 94 94 97 96 94 97 69 82 55	KGLNQLATLGDK	CID
KLTDLVLPEK	10	84	10	578.353	2	34.06	1154.69	0.5	82 93 95 90 96 95 96 61 79 59	KLTDLVLPEK	CID
EVQTSEGEELAK	12	84	12	660.319	2	21.18	1318.63	-1.8	79 60 82 98 96 98 79 92 97 91 82 62	EVQTSEGEELAK	CID
VDADEGTAMGK	11	84	11	547.245	2	17.61	1092.48	-1.3	83 93 98 98 98 81 96 96 98 54 35	VDADEGTAMGK	CID
FAESGVM(+15.99)SANKENYVR	16	84	16	909.427	2	34.54	1816.84	-1.4	38 39 96 96 86 98 99 99 98 96 99 99 96 72 77 68	FAESGVM(+15.99)SANKENYVR	CID
SMYEDTDTFTK	11	84	11	669.282	2	28.16	1336.55	0.3	66 82 98 99 91 86 90 86 90 81 61	SMYEDTDTFTK	CID
FLALNTEEK	9	84	9	532.784	2	29.75	1063.55	-0.4	84 90 98 98 68 66 90 91 76	FLALNTEEK	CID
DDDGNAVTFLK	11	84	11	597.785	2	30.73	1193.56	-0.4	33 94 98 93 95 90 90 97 97 90 55	DDDGNAVTFLK	CID
LSVVDVYDEKK	11	84	11	647.848	2	31.26	1293.68	0	79 82 90 98 98 97 92 56 88 77 73	LSVVDVYDEKK	CID
LHFNTEDGSVFR	12	84	12	711.344	2	33.56	1420.67	0.2	94 95 98 85 88 94 84 66 88 88 80 56	LHFNTEDGSVFR	CID
MNLATTVEDVKK	12	84	12	674.86	2	30.91	1347.71	-1.1	76 88 98 99 95 91 95 95 92 88 57 41	MNLATTVEDVKK	CID
TGLGNETYPLR	11	84	11	610.817	2	30.78	1219.62	0.1	54 60 89 96 96 99 90 88 86 93 80	TGLGNETYPLR	CID
NTHLPLSK	8	84	8	455.261	2	19.68	908.508	-1.1	62 77 95 98 87 91 93 74	NTHLPLSK	CID
ENSTELVTLK	10	84	10	567.306	2	28.11	1132.6	-0.1	86 70 81 82 95 90 94 92 90 65	ENSTELVTLK	CID
LDAEVYNNLSC(+57.02)NK	13	84	13	770.36	2	28.38	1538.7	1	61 50 73 99 98 99 96 95 98 97 82 79 74	LDAEVYNNLSC(+57.02)NK	CID
SHDVTEYLTAC(+57.02)NK	13	84	13	769.354	2	29.54	1536.69	4.3	82 94 99 99 98 99 98 98 90 62 61 50 68	SHDVTEYLTAC(+57.02)NK	CID
LDEEFSNKDK	10	84	10	612.79	2	20.64	1223.57	-1.9	85 91 99 99 95 93 51 80 78 72	LDEEFSNKDK	CID
ASDC(+57.02)VSLK	8	84	8	440.216	2	18.7	878.417	-0.4	79 88 95 78 81 89 94 72	ASDC(+57.02)VSLK	CID
SMYEDTDTFTK	11	84	11	669.282	2	28.14	1336.55	0.3	67 80 97 99 89 74 90 90 94 88 62	SMYEDTDTFTK	CID
VEEGC(+57.02)VVTK	9	84	9	510.755	2	24.41	1019.5	-0.5	65 89 99 89 70 85 91 95 78	VEEGC(+57.02)VVTK	CID
YTVDC(+57.02)LGNDDNFK	13	84	13	780.836	2	32.24	1559.66	0.1	76 91 98 98 82 81 79 92 95 88 85 76 57	YTVDC(+57.02)LGNDDNFK	CID
ELNHVDAVFR	10	84	10	600.312	2	28.98	1198.61	-0.1	91 80 94 97 76 75 73 82 91 86	ELNHVDAVFR	CID
TVTDSLEELM(+15.99)K	11	84	11	641.314	2	42.68	1280.62	-1.9	46 51 90 95 91 98 99 98 97 80 84	TVTDSLEELM(+15.99)K	CID
NTNNELTGYC(+57.02)LK	12	84	12	713.835	2	28.56	1425.66	0.2	57 82 85 85 99 99 98 95 98 82 62 70	NTNNELTGYC(+57.02)LK	CID
VGELLVNDQGNR	12	84	12	657.344	2	28.18	1312.67	0.5	61 43 96 99 100 99 97 98 97 83 82 59	VGELLVNDQGNR	CID
LVSLFK	6	84	6	353.728	2	35.13	705.442	-0.2	94 92 86 79 73 82	LVSLFK	CID
TVMENFVAFVDK	12	84	12	700.351	2	48.4	1398.69	1.1	48 72 93 99 95 92 92 97 94 90 82 59	TVMENFVAFVDK	CID
LLVASGK	7	84	7	344.224	2	19.55	686.433	-0.4	97 98 98 90 77 59 73	LLVASGK	CID
LLSGLYYEK	9	84	9	543.297	2	32.94	1084.58	-0.1	96 95 96 83 93 83 54 82 77	LLSGLYYEK	CID
FAPSGVSSEC(+57.02)K	11	84	11	584.768	2	20.69	1167.52	-1.9	87 89 92 96 92 94 92 82 97 62 45	FAPSGVSSEC(+57.02)K	CID
NHELC(+57.02)DYTGTTPQC(+57.02)K	15	84	15	912.388	2	23.31	1822.76	-0.4	63 90 98 99 96 98 99 98 95 98 98 46 63 67 57	NHELC(+57.02)DYTGTTPQC(+57.02)K	CID
LGNVLEEMR	9	84	9	530.777	2	32.47	1059.54	0.3	74 67 82 97 98 99 92 75 74	LGNVLEEMR	CID
YSVEDGK	7	84	7	399.187	2	16.33	796.36	-0.1	91 94 96 98 94 68 50	YSVEDGK	CID
TSSDNTVDSVDR	12	84	12	648.289	2	17.45	1294.56	-0.7	60 68 90 87 95 97 98 98 90 86 81 62	TSSDNTVDSVDR	CID
NGGVPFK	7	84	7	359.698	2	22.27	717.381	0.1	82 87 91 96 77 82 77	NGGVPFK	CID
DKAQC(+57.02)GSC(+57.02)YTM(+15.99)GSLAALEGR	20	84	20	1095.98	2	42.43	2189.95	-1.1	44 82 84 85 92 82 90 96 99 99 99 95 99 99 99 99 99 88 22 37	DKAQC(+57.02)GSC(+57.02)YTM(+15.99)GSLAALEGR	CID
C(+57.02)C(+57.02)TESLVNR	9	84	9	569.752	2	21.43	1137.49	-1.3	63 86 97 97 91 94 92 62 77	C(+57.02)C(+57.02)TESLVNR	CID
QLEQLAQPLLAK	12	84	12	676.401	2	34.26	1350.79	-0.1	60 82 98 95 94 79 79 76 93 96 90 69	QLEQLAQPLLAK	CID
M(+15.99)LLHPVKR	8	84	8	505.301	2	29.74	1008.59	-3	65 79 97 95 86 85 92 77	M(+15.99)LLHPVKR	CID
VVELR	5	84	5	308.195	2	18.34	614.375	0.5	89 86 86 80 80	VVELR	CID
LGVDEFAALVK	11	84	11	581.33	2	43.93	1160.64	2	76 75 97 98 99 89 95 84 91 72 52	LGVDEFAALVK	CID
KVTLEDKGEYK	11	84	11	655.353	2	19.74	1308.69	-0.3	88 93 92 96 99 94 51 33 97 93 91	KVTLEDKGEYK	CID
QLC(+57.02)QTFVYGGC(+57.02)R	12	84	12	744.84	2	33.58	1487.66	-0.2	51 69 94 96 99 99 99 99 96 81 78 54	QLC(+57.02)QTFVYGGC(+57.02)R	CID
LAELDDLAK	9	84	9	494.271	2	32.14	986.528	-0.2	89 89 98 89 78 79 89 86 60	LAELDDLAK	CID
C(+57.02)TSLLETR	8	84	8	490.247	2	24.37	978.48	-0.7	59 82 98 99 98 98 82 57	C(+57.02)TSLLETR	CID
HLDEEPYVLLNPK	13	84	13	783.915	2	32.34	1565.81	4.5	65 76 93 97 97 69 74 92 98 99 90 76 67	HLDEEPYVLLNPK	CID
QLC(+57.02)SGEMAPANYYR	14	84	14	830.366	2	30.82	1658.72	0.2	51 65 90 86 68 97 97 97 78 90 91 94 89 85	QLC(+57.02)SGEMAPANYYR	CID
LTSNETSDVLK	11	84	11	603.814	2	23.93	1205.61	-0.3	87 90 89 82 98 93 84 83 82 78 59	LTSNETSDVLK	CID
DNSRGPGK	8	84	8	415.711	2	21.61	829.404	3.9	66 79 85 92 92 94 88 76	DNSRGPGK	CID
YC(+57.02)YQNR	6	84	6	452.192	2	15.47	902.37	0	87 85 78 70 91 94	YC(+57.02)YQNR	CID
NLGLMQEK	8	84	8	466.748	2	23.39	931.48	1.3	76 93 92 94 75 88 93 63	NLGLMQEK	CID
LDC(+57.02)TLYSSVR	10	84	10	607.298	2	29.01	1212.58	0.3	76 80 93 95 82 79 91 90 81 75	LDC(+57.02)TLYSSVR	CID
FLVSTYGQSGK	11	84	11	593.809	2	28.46	1185.6	0.8	75 86 98 98 98 97 78 84 90 62 60	FLVSTYGQSGK	CID
VSFYYDEPPLNSK	13	84	13	779.875	2	35.4	1557.74	0.6	69 71 85 96 96 74 88 90 74 91 88 86 86	VSFYYDEPPLNSK	CID
ADLGTSGNNHKVC(+57.02)K	14	84	14	750.864	2	19.01	1499.72	-0.6	61 67 90 90 96 96 50 62 91 98 98 97 87 94	ADLGTSGNNHKVC(+57.02)K	CID
LDDYDEEC(+57.02)GR	10	84	10	636.245	2	19.85	1270.48	-0.9	85 93 99 99 99 100 99 97 46 26	LDDYDEEC(+57.02)GR	CID
NTNNELTGYC(+57.02)LK	12	84	12	713.835	2	28.58	1425.66	0.3	60 85 85 86 99 98 96 91 97 82 62 69	NTNNELTGYC(+57.02)LK	CID
GEHSEWDER	9	84	9	572.736	2	19.53	1143.46	-0.9	56 92 96 84 87 74 76 98 93	GEHSEWDER	CID
ALPLQELPFSR	11	84	11	635.861	2	42.82	1269.71	-0.1	57 70 75 95 95 99 96 81 90 86 82	ALPLQELPFSR	CID
GFLKEDEFVR	10	84	10	620.322	2	34.24	1238.63	-0.1	48 73 97 97 99 95 97 77 79 79	GFLKEDEFVR	CID
GVLDSDDLPLNVGR	14	84	14	735.384	2	37.76	1468.75	1.4	31 60 89 97 97 99 98 98 89 94 91 95 84 56	GVLDSDDLPLNVGR	CID
QEGLSLYK	8	84	8	469.253	2	27.8	936.492	0.3	69 96 91 97 87 89 79 65	QEGLSLYK	CID
LQELVLETK	9	84	9	536.816	2	29.51	1071.62	0.4	85 87 99 96 91 96 76 55 72	LQELVLETK	CID
QLDWVALK	8	84	8	486.781	2	25.45	971.544	3.7	62 86 94 94 90 88 96 62	QLDWVALK	CID
FVQLTDDPSLDSEHFR	16	84	16	953.452	2	36.52	1904.89	0.1	40 41 62 97 98 99 99 80 82 95 97 95 98 92 86 82	FVQLTDDPSLDSEHFR	CID
VVTVSLPR	8	84	8	435.774	2	28.86	869.533	-0.1	89 87 95 92 83 91 88 46	VVTVSLPR	CID
LFSPTEENK	9	84	9	532.766	2	24.25	1063.52	-0.9	90 86 96 91 69 82 92 79 70	LFSPTEENK	CID
QEGLLSYK	8	84	8	469.253	2	27.33	936.492	0	70 95 86 94 79 78 91 78	QEGLLSYK	CID
NLGLMQEK	8	84	8	466.747	2	23.91	931.48	-0.3	74 90 86 85 74 86 97 79	NLGLMQEK	CID
M(+15.99)KLYK	5	84	5	349.697	2	29.65	697.383	-5	85 90 99 91 55	M(+15.99)KLYK	CID
S(+365.13)VMWGFKTRR	10	84	10	816.909	2	56.07	1631.8	3.2	71 86 84 77 82 94 96 98 76 75	S(+365.13)VMWGFKTRR	CID
AM(+15.99)TGEC(+57.02)DASTYLC(+57.02)K	14	84	14	811.829	2	27.13	1621.64	0.7	40 74 79 79 96 85 89 88 96 95 94 97 77 87	AM(+15.99)TGEC(+57.02)DASTYLC(+57.02)K	CID
NKENEC(+57.02)AC(+57.02)LNDGYK	14	84	14	857.861	2	21.06	1713.71	-1.2	43 76 94 96 99 94 90 88 98 95 96 78 54 77	NKENEC(+57.02)AC(+57.02)LNDGYK	CID
YMLTR	5	84	5	342.181	2	22.08	682.347	-0.6	79 85 96 79 79	YMLTR	CID
TPC(+57.02)LLVGTK	9	84	9	494.779	2	29.4	987.542	0.3	90 88 95 92 94 95 66 79 57	TPC(+57.02)LLVGTK	CID
C(+57.02)SSLTC(+57.02)PADTTYR	13	84	13	766.329	2	25.21	1530.64	-0.3	68 88 97 98 97 96 72 79 95 96 79 68 59	C(+57.02)SSLTC(+57.02)PADTTYR	CID
FWTFELPVR	9	84	9	597.819	2	49.63	1193.62	0.7	83 91 98 98 96 84 50 86 69	FWTFELPVR	CID
FSTEFEYNSK	10	84	10	626.28	2	30.63	1250.55	-0.2	82 91 95 98 98 99 86 68 57 63	FSTEFEYNSK	CID
AEDKLDVK	8	84	8	459.251	2	26.32	916.486	0.2	67 92 89 86 91 92 92 62	AEDKLDVK	CID
SLNENALAAGFSAK	14	84	14	696.859	2	34.38	1391.7	-0.5	49 63 84 99 89 89 97 97 97 95 96 83 77 60	SLNENALAAGFSAK	CID
ELYSQSNQK	9	84	9	548.767	2	17.32	1095.52	0.1	89 85 97 97 92 95 82 56 61	ELYSQSNQK	CID
QYLALLDSR	9	84	9	539.798	2	26.6	1077.58	-0.1	56 63 91 88 95 97 95 86 84	QYLALLDSR	CID
FALQTDK	7	84	7	411.721	2	23.57	821.428	-0.7	84 86 96 89 63 77 91	FALQTDK	CID
VYEAKK	6	84	6	369.213	2	19.27	736.412	0	88 92 94 77 73 79	VYEAKK	CID
YGAFTTTAER	10	84	10	558.77	2	27.2	1115.52	1.3	65 48 95 92 92 98 86 86 96 79	YGAFTTTAER	CID
NQLENYAYQLK	11	84	11	692.348	2	34.2	1382.68	-0.5	49 54 95 99 96 97 97 94 95 87 59	NQLENYAYQLK	CID
GYLDGDSYSNPYK	13	84	13	739.824	2	29.93	1477.64	-1.2	38 83 98 98 94 97 90 91 97 96 77 74 55	GYLDGDSYSNPYK	CID
VTNNLLNR	8	84	8	472.269	2	24.45	942.525	-0.8	76 86 92 82 90 97 93 56	VTNNLLNR	CID
YLQMNDDGLGR	11	84	11	641.298	2	28.74	1280.58	-0.2	79 86 96 98 95 95 89 67 92 70 56	YLQMNDDGLGR	CID
AEPLLVDLGGEGTQR	15	84	15	777.911	2	39.42	1553.8	1.1	57 83 51 79 98 99 97 98 95 93 99 80 86 77 65	AEPLLVDLGGEGTQR	CID
NAENNQVLEK	10	84	10	579.791	2	16.56	1157.57	-0.9	66 87 99 83 78 77 94 99 97 60	NAENNQVLEK	CID
VSFYYDEPPLNSK	13	84	13	779.875	2	35.45	1557.74	0.4	77 79 89 97 85 69 85 89 70 90 89 84 85	VSFYYDEPPLNSK	CID
ASDC(+57.02)VSLTTK	10	84	10	541.262	2	21.08	1080.51	-1.9	59 61 93 93 92 92 98 99 92 59	ASDC(+57.02)VSLTTK	CID
FLCDC(+57.02)LANDDNFWLYK	16	84	16	1018.95	2	39.88	2035.88	1.5	37 43 32 94 95 98 99 96 98 97 98 99 97 92 86 81	FLCDC(+57.02)LANDDNFWLYK	CID
VFYEQYLR	8	83	8	559.288	2	36.01	1116.56	0.9	80 87 96 96 71 62 90 88	VFYEQYLR	CID
ASDC(+57.02)VSLTTK	10	83	10	541.263	2	21.54	1080.51	-1.7	56 79 95 95 92 91 98 99 87 45	ASDC(+57.02)VSLTTK	CID
FEEKTTNTLTK	11	83	11	656.343	2	22.28	1310.67	-1	73 90 99 95 97 91 73 74 91 75 62	FEEKTTNTLTK	CID
VVTVSLPR	8	83	8	435.774	2	28.36	869.533	0.5	92 92 90 95 82 81 75 62	VVTVSLPR	CID
ALPLQELMSLR	11	83	11	635.862	2	43.25	1269.71	-2.2	85 90 82 96 91 98 95 63 72 68 79	ALPLQELMSLR	CID
M(+15.99)KDAKC(+57.02)TDSGR	11	83	11	642.785	2	14.31	1283.56	-3	78 89 98 98 94 87 96 97 82 46 56	M(+15.99)KDAKC(+57.02)TDSGR	CID
LNGLMQEK	8	83	8	466.747	2	23.82	931.48	0.1	80 85 92 93 83 84 93 59	LNGLMQEK	CID
WTSPVAHKNSM(+15.99)EK	13	83	13	765.875	2	29.76	1529.73	3.5	67 82 93 95 95 84 54 67 86 95 90 94 85	WTSPVAHKNSM(+15.99)EK	CID
GNENLEFEGPR	11	83	11	631.294	2	28.51	1260.57	0.8	34 48 91 93 98 99 97 99 94 84 84	GNENLEFEGPR	CID
VELVVEGNEQFLNMK	15	83	15	874.944	2	34.32	1747.88	-4.6	32 83 85 89 98 99 94 95 94 77 92 94 82 71 69	VELVVEGNEQFLNMK	CID
LQQDDLLLLPR	11	83	11	662.386	2	39.94	1322.76	0.6	54 71 93 90 91 98 99 99 99 82 43	LQQDDLLLLPR	CID
AEANELYTLNQNK	13	83	13	754.372	2	31.83	1506.73	-1.1	38 67 66 80 99 99 99 99 99 97 89 82 72	AEANELYTLNQNK	CID
LFLKM(+15.99)NK	7	83	7	455.263	2	38.24	908.515	-3.8	87 93 93 83 74 75 79	LFLKM(+15.99)NK	CID
HELC(+57.02)DYTGDKPK	12	83	12	731.836	2	19.98	1461.66	0.8	85 98 99 96 98 97 94 38 76 96 77 50	HELC(+57.02)DYTGDKPK	CID
LLFATVK	7	83	7	396.255	2	33.67	790.495	0	96 97 94 66 63 85 83	LLFATVK	CID
VTEYLVDVFK	10	83	10	606.829	2	43.41	1211.64	0.4	77 86 99 96 70 61 95 97 92 61	VTEYLVDVFK	CID
LTLTTDK	7	83	7	396.228	2	20.02	790.444	-3	87 92 97 88 66 63 91	LTLTTDK	CID
YLEC(+57.02)SALTQK	10	83	10	606.8	2	25.63	1211.59	-0.1	81 93 99 95 95 95 95 70 50 62	YLEC(+57.02)SALTQK	CID
ELLDQDYR	8	83	8	526.256	2	29.83	1050.5	0.2	88 82 85 83 90 93 92 55	ELLDQDYR	CID
LGVDEFAALVK	11	83	11	581.33	2	43.98	1160.64	0.4	80 79 96 97 99 96 92 88 88 46 56	LGVDEFAALVK	CID
FSTEFEYNSK	10	83	10	626.28	2	31.12	1250.55	0	80 92 98 100 98 99 95 71 61 40	FSTEFEYNSK	CID
SFPAVVEGNTLAGDSTK	17	83	17	846.926	2	34.49	1691.84	0.1	51 57 66 92 97 98 97 79 86 90 94 95 86 92 85 78 73	SFPAVVEGNTLAGDSTK	CID
TSYSSLLVLK	10	83	10	555.824	2	38.06	1109.63	0.2	56 79 88 97 89 92 96 96 85 55	TSYSSLLVLK	CID
VVQPNVDQQENK	12	83	12	699.354	2	18.53	1396.69	-0.4	65 67 95 79 77 79 93 84 92 96 85 89	VVQPNVDQQENK	CID
YTKTGEVDPLLNRR	14	83	14	831.451	2	37.97	1660.89	-1.4	68 85 93 97 93 99 92 87 50 93 96 86 67 60	YTKTGEVDPLLNRR	CID
TVSFPGTLNGYLDK	14	83	14	756.391	2	39.33	1510.77	0.4	65 73 90 94 90 88 93 94 86 77 87 82 78 71	TVSFPGTLNGYLDK	CID
LLFASLK	7	83	7	396.255	2	33.15	790.495	-0.1	97 98 96 83 56 74 79	LLFASLK	CID
LQVNSPSSSFSSPDYLENVK	20	83	20	1099.53	2	36.12	2197.05	0.6	61 54 75 90 96 73 82 98 97 97 98 98 81 86 97 97 94 66 66 61	LQVNSPSSSFSSPDYLENVK	CID
EQNGFLLESNLNEK	14	83	14	817.905	2	39.25	1633.79	0.6	83 77 92 79 90 93 60 77 93 93 97 85 90 56	EQNGFLLESNLNEK	CID
FAPSGVSESC(+57.02)K	11	83	11	584.767	2	20.66	1167.52	-2.4	93 93 96 95 91 92 90 82 73 61 48	FAPSGVSESC(+57.02)K	CID
VVLEVDK	7	83	7	401.239	2	24.76	800.464	-0.2	87 86 87 88 88 81 66	VVLEVDK	CID
MALETLGGSESEK	13	83	13	676.325	2	27.34	1350.63	1.3	50 55 91 97 92 92 82 85 93 98 80 86 80	MALETLGGSESEK	CID
YTLM(+15.99)AMQGRK	10	83	10	607.803	2	36.48	1213.59	-2.1	62 81 93 97 97 97 93 86 63 62	YTLM(+15.99)AMQGRK	CID
SATEPLEYENR	11	83	11	654.807	2	24.1	1307.6	-0.6	52 61 85 97 94 96 99 93 98 83 59	SATEPLEYENR	CID
APESDVWR	8	83	8	480.232	2	26.41	958.451	-0.7	86 82 98 93 66 61 93 87	APESDVWR	CID
LQELVLTEK	9	83	9	536.816	2	30.05	1071.62	0.4	75 81 99 92 85 92 73 90 62	LQELVLTEK	CID
GM(+15.99)PTVLVFNWCLK	13	83	13	762.391	2	42.66	1522.77	-0.1	54 76 76 79 89 99 99 95 92 86 83 83 73	GM(+15.99)PTVLVFNWCLK	CID
SGLQVR	6	83	6	330.196	2	16.94	658.376	0.9	84 81 94 83 94 63	SGLQVR	CID
NQLVNENK	8	83	8	479.751	2	15.89	957.488	-0.3	65 68 97 96 90 97 85 69	NQLVNENK	CID
YNASGCEPK	9	83	9	484.711	2	14.91	967.407	-0.4	79 87 97 92 71 74 97 85 66	YNASGCEPK	CID
LLENPSMK	8	83	8	466.249	2	22.75	930.484	-0.4	98 98 99 67 57 75 88 82	LLENPSMK	CID
C(+57.02)NQNTVEDYGC(+57.02)K	12	83	12	744.298	2	19.09	1486.58	-0.1	54 79 95 96 95 73 90 98 98 81 81 60	C(+57.02)NQNTVEDYGC(+57.02)K	CID
VATVSLPR	8	83	8	421.758	2	30.41	841.502	-0.2	70 72 92 88 90 89 88 76	VATVSLPR	CID
SAEDEWKR	8	83	8	510.741	2	18.78	1019.47	-0.4	45 71 97 92 95 85 95 83	SAEDEWKR	CID
VLEDSGSMK	9	83	9	483.234	2	18.33	964.454	-0.4	90 95 99 96 90 61 77 76 65	VLEDSGSMK	CID
EADTAGMYLGK	11	83	11	578.271	2	26.9	1154.53	0.3	85 68 92 93 93 66 82 92 98 85 62	EADTAGMYLGK	CID
LEQTLDLK	8	83	8	480.274	2	27.08	958.534	-0.3	82 94 93 86 86 85 85 51	LEQTLDLK	CID
WFYYPM(+15.99)PPLNSK	12	83	12	779.875	2	34.94	1557.73	1.9	78 85 96 95 82 86 89 61 88 82 77 79	WFYYPM(+15.99)PPLNSK	CID
TLVGYSLYESDK	12	83	12	687.843	2	33.4	1373.67	0.2	59 73 95 95 98 97 97 96 99 87 56 46	TLVGYSLYESDK	CID
QDEC(+57.02)NETEEYK	11	83	11	722.78	2	17.54	1443.55	-0.2	44 51 93 84 82 93 95 98 99 89 86	QDEC(+57.02)NETEEYK	CID
AAAEGPVAAALDADKK	16	83	16	749.399	2	37.7	1496.78	0.4	71 76 82 96 90 55 66 97 99 98 99 98 94 67 69 72	AAAEGPVAAALDADKK	CID
EVLPLLSC(+57.02)DSLNTK	14	83	14	794.917	2	38.58	1587.82	0.8	83 68 95 90 97 98 76 62 87 86 90 77 78 75	EVLPLLSC(+57.02)DSLNTK	CID
TNNVLLK	7	83	7	401.245	2	22.18	800.476	-0.2	62 78 89 91 95 95 71	TNNVLLK	CID
LPLKDFDK	8	83	8	488.279	2	39.05	974.544	-0.2	65 89 96 86 82 78 84 86	LPLKDFDK	CID
NLELFTEVK	9	83	9	546.801	2	42.35	1091.59	0.4	60 84 99 98 92 73 90 76 75	NLELFTEVK	CID
AQHVVASLAEELLK	14	83	14	754.428	2	43.16	1506.84	0.7	41 43 88 98 98 97 86 90 90 97 96 90 88 59	AQHVVASLAEELLK	CID
YLETDWTPLSTVWK	14	83	14	869.942	2	32.24	1737.86	4.5	61 85 98 97 98 98 97 45 62 91 91 88 80 71	YLETDWTPLSTVWK	CID
M(+15.99)TAKETNPTNTNC(+57.02)QK	15	83	15	877.393	2	20.53	1752.78	-2.8	60 62 61 68 99 98 96 86 90 93 98 95 85 79 76	M(+15.99)TAKETNPTNTNC(+57.02)QK	CID
LQGLVSWGSGDETK	14	83	14	738.867	2	34.99	1475.73	-4.3	61 62 85 96 99 95 94 95 96 93 70 75 73 68	LQGLVSWGSGDETK	CID
NANEGATLLLWPK	13	83	13	713.889	2	41.28	1425.76	2	34 66 75 98 89 87 90 94 99 99 98 74 76	NANEGATLLLWPK	CID
YYFTLLDAPHGR	12	83	12	726.867	2	38.63	1451.72	0	73 76 92 95 99 99 98 97 82 76 54 55	YYFTLLDAPHGR	CID
NANELQFFEFAPYR	14	83	14	873.418	2	48.29	1744.82	0.5	38 41 62 96 98 96 96 94 98 99 98 82 80 82	NANELQFFEFAPYR	CID
WYGDANNK	8	83	8	484.216	2	20.95	966.419	-2.6	83 94 92 96 95 50 68 86	WYGDANNK	CID
YYFTLLDAPGHR	12	83	12	726.868	2	39.08	1451.72	1.3	75 78 96 98 99 99 98 97 88 56 55 57	YYFTLLDAPGHR	CID
TYLDC(+57.02)LGNDDNFK	13	83	13	787.843	2	34.44	1573.67	0.3	71 90 98 97 83 91 79 94 96 89 67 69 55	TYLDC(+57.02)LGNDDNFK	CID
LDEFSM(+15.99)PKDK	10	83	10	613.292	2	19.84	1224.57	-0.5	89 92 99 95 71 69 72 90 85 67	LDEFSM(+15.99)PKDK	CID
LSAQLNMDK	9	83	9	510.263	2	27.58	1018.51	-0.1	86 91 97 92 62 63 95 96 63	LSAQLNMDK	CID
SSTNAGTEC(+57.02)LLSGWNWK	17	83	17	955.941	2	38.37	1909.86	2.4	65 71 60 82 98 93 98 99 95 98 99 100 98 98 63 50 44	SSTNAGTEC(+57.02)LLSGWNWK	CID
VAYNQLADLMR	11	83	11	647.335	2	38.74	1292.65	-0.1	48 50 72 93 95 98 97 96 98 89 74	VAYNQLADLMR	CID
AAAEGPVAAALDADKK	16	83	16	749.399	2	37.23	1496.78	0.3	56 61 73 94 94 90 92 98 99 98 99 94 89 56 61 73	AAAEGPVAAALDADKK	CID
C(+57.02)FGMYSLQNK	10	83	10	624.281	2	34.23	1246.55	0.2	56 62 90 97 96 84 86 92 82 82	C(+57.02)FGMYSLQNK	CID
VLEDSGMSK	9	83	9	483.234	2	18.75	964.454	-0.3	89 95 99 96 88 55 72 83 70	VLEDSGMSK	CID
STTTELNFQK	10	83	10	584.796	2	26.42	1167.58	-0.2	65 67 93 92 98 97 84 83 77 73	STTTELNFQK	CID
GESLLELDKYGR	12	83	12	690.362	2	39.2	1378.71	0.4	18 65 82 96 98 99 98 91 94 93 78 82	GESLLELDKYGR	CID
GMLLSTNLFR	10	83	10	576.316	2	43.41	1150.62	0.2	49 72 96 99 96 77 72 90 83 95	GMLLSTNLFR	CID
SC(+57.02)NKFPEHC(+57.02)SK	11	83	11	465.204	3	15.04	1392.59	0.1	71 77 90 94 94 71 93 85 85 83 68	SC(+57.02)NKFPEHC(+57.02)SK	CID
SFPAVVEGNTLAGDSTK	17	83	17	846.925	2	34.99	1691.84	-0.5	51 56 59 79 97 98 97 81 86 89 96 97 88 92 88 79 73	SFPAVVEGNTLAGDSTK	CID
SKPLLLGGFNR	11	83	11	601.356	2	32.14	1200.7	0.3	68 71 80 95 99 96 83 57 89 86 86	SKPLLLGGFNR	CID
MLNSFSC(+57.02)TGEFLK	13	83	13	767.358	2	39.55	1532.7	0.5	59 88 91 96 97 92 90 87 51 96 86 86 59	MLNSFSC(+57.02)TGEFLK	CID
EC(+57.02)PATC(+57.02)VGSYEC(+57.02)R	13	83	13	794.813	2	25.77	1587.61	-0.3	79 61 72 82 97 95 97 95 97 97 91 56 54	EC(+57.02)PATC(+57.02)VGSYEC(+57.02)R	CID
LSGDQYLMESAK	12	83	12	671.322	2	31	1340.63	0.4	71 82 80 90 91 85 90 96 98 70 72 67	LSGDQYLMESAK	CID
QNLENYAYQLK	11	83	11	692.349	2	33.24	1382.68	0.4	43 46 97 99 97 98 97 96 89 89 60	QNLENYAYQLK	CID
DVPESVDWR	9	83	9	551.762	2	31.03	1101.51	-0.4	78 77 82 96 91 90 90 74 67	DVPESVDWR	CID
FGEELNSELRK	11	83	11	661.341	2	31.41	1320.67	0.4	66 49 97 99 99 95 92 96 90 63 65	FGEELNSELRK	CID
NTALTRR	7	83	7	416.245	2	30.99	830.472	3.6	63 81 84 92 91 89 79	NTALTRR	CID
KAELFGK	7	83	7	396.735	2	17.63	791.454	0.7	86 82 89 81 79 81 82	KAELFGK	CID
FVQLTDDPSLDTDHFR	16	83	16	953.453	2	36.57	1904.89	0.4	59 63 84 99 98 99 99 75 73 93 95 70 70 89 85 74	FVQLTDDPSLDTDHFR	CID
VALELHK	7	83	7	405.247	2	23.56	808.481	-0.6	83 88 96 87 74 78 73	VALELHK	CID
VANQLATLGDK	11	83	11	565.314	2	32.99	1128.61	-0.6	48 49 91 94 98 97 96 97 93 87 59	VANQLATLGDK	CID
SFPAVVEGNTLAGDSTK	17	83	17	846.926	2	34.53	1691.84	0.1	51 56 60 90 96 98 97 79 87 90 96 96 89 92 78 78 73	SFPAVVEGNTLAGDSTK	CID
LGAGEELK	8	82	8	408.727	2	17.6	815.439	0.5	85 75 89 83 75 71 93 90	LGAGEELK	CID
QAPLDPGTNNRK	12	82	12	655.844	2	16.52	1309.67	-0.7	77 90 86 95 97 91 73 86 76 72 73 75	QAPLDPGTNNRK	CID
CMPYPYTGSDSTC(+57.02)R	14	82	14	819.323	2	22.91	1636.63	-0.6	48 51 61 98 98 98 98 93 97 98 96 80 63 79	CMPYPYTGSDSTC(+57.02)R	CID
LTVNEEFKAYK	11	82	11	671.356	2	40.96	1340.7	0.7	63 75 95 89 98 93 81 92 88 79 56	LTVNEEFKAYK	CID
FAPSGVSSEC(+57.02)K	11	82	11	584.768	2	21.13	1167.52	-1.6	73 76 88 96 90 95 95 88 97 66 45	FAPSGVSSEC(+57.02)K	CID
YGLDGDSYSNPYK	13	82	13	739.825	2	29.44	1477.64	-0.8	66 48 98 98 95 95 91 91 97 96 74 70 56	YGLDGDSYSNPYK	CID
KLFM(+15.99)LLSR	8	82	8	512.303	2	36.36	1022.59	-2.9	73 94 96 96 95 71 72 63	KLFM(+15.99)LLSR	CID
LLNDTMQRTDMK	12	82	12	733.36	2	33.76	1464.71	-0.5	82 92 88 95 96 96 94 95 96 49 41 67	LLNDTMQRTDMK	CID
M(+15.99)PM(+15.99)LNR	6	82	6	397.187	2	30.36	792.362	-4.6	73 65 80 93 88 98	M(+15.99)PM(+15.99)LNR	CID
VLNFVLYTAPK	11	82	11	632.869	2	42.36	1263.72	0.8	59 71 93 98 99 99 98 95 82 63 51	VLNFVLYTAPK	CID
FGLKEDEFVR	10	82	10	620.322	2	34.28	1238.63	-0.3	62 44 93 96 98 94 97 82 82 79	FGLKEDEFVR	CID
LSSPATLNSR	10	82	10	523.285	2	22.53	1044.56	-0.4	82 79 89 78 79 89 90 84 86 71	LSSPATLNSR	CID
YGVEQFPTLLLHQK	14	82	14	558.307	3	41.56	1671.9	0.1	85 83 98 96 88 90 67 76 91 97 90 63 50 82	YGVEQFPTLLLHQK	CID
FLELEK	6	82	6	389.721	2	28.75	777.427	0.6	92 95 86 67 84 70	FLELEK	CID
WLGASTSCR	9	82	9	490.737	2	21.51	979.455	5	82 97 86 89 81 79 68 89 71	WLGASTSCR	CID
LDEEFSNDKK	10	82	10	612.79	2	21.23	1223.57	-1.6	85 91 99 98 94 82 66 67 70 73	LDEEFSNDKK	CID
EGEGSLC(+57.02)FK	9	82	9	513.732	2	26.92	1025.45	0.5	82 41 97 82 86 94 86 85 90	EGEGSLC(+57.02)FK	CID
DYPYVAAEETC(+57.02)TYDK	15	82	15	912.886	2	32.17	1823.76	0.5	75 75 63 91 97 98 94 71 75 90 91 86 85 77 69	DYPYVAAEETC(+57.02)TYDK	CID
VESQYNSLR	9	82	9	548.274	2	21.58	1094.54	-2.5	83 96 92 92 56 48 87 95 93	VESQYNSLR	CID
EVGAQLPFR	9	82	9	508.78	2	37.64	1015.54	0.2	84 66 67 84 93 96 76 89 90	EVGAQLPFR	CID
NLLVQYNLK	9	82	9	552.824	2	34.76	1103.63	-0.5	57 82 98 97 91 84 80 85 67	NLLVQYNLK	CID
YTLVGDNR	8	82	8	469.238	2	23.26	936.466	-4.4	73 87 98 96 87 92 75 51	YTLVGDNR	CID
NVVSLSTANFNDYVK	15	82	15	835.924	2	39.42	1669.83	1.4	32 35 86 96 98 98 98 97 95 96 95 84 85 76 67	NVVSLSTANFNDYVK	CID
LLVASGK	7	82	7	344.224	2	19.6	686.433	-0.2	97 98 97 90 69 44 82	LLVASGK	CID
ADNDQPHLR	9	82	9	533.257	2	16.47	1064.5	-0.6	52 71 83 95 95 95 97 98 55	ADNDQPHLR	CID
LSGLGTVPC(+57.02)GR	11	82	11	558.795	2	26.3	1115.58	-0.2	75 76 82 97 95 97 96 72 88 66 62	LSGLGTVPC(+57.02)GR	CID
WTGTVSYR	8	82	8	485.243	2	32.45	968.472	0	57 82 89 95 86 88 91 71	WTGTVSYR	CID
M(+15.99)GKKPLK	7	82	7	409.25	2	16.33	816.489	-4.4	80 76 95 92 72 82 79	M(+15.99)GKKPLK	CID
YFYNAK	6	82	6	403.198	2	25.33	804.381	0.3	93 95 94 67 60 85	YFYNAK	CID
SLSFPGTLNGYLDK	14	82	14	756.391	2	39.74	1510.77	1	44 62 89 96 93 88 94 95 87 65 80 92 84 83	SLSFPGTLNGYLDK	CID
M(+15.99)KNAGTEC(+57.02)LLSGWQGSR	17	82	17	955.941	2	37.45	1909.88	-4.8	48 51 71 97 94 97 99 95 98 99 99 97 98 81 51 71 54	M(+15.99)KNAGTEC(+57.02)LLSGWQGSR	CID
LSKWTCPTVK	10	82	10	581.819	2	24.06	1161.62	1.1	82 90 96 96 92 79 75 93 63 55	LSKWTCPTVK	CID
AEAGLHSVQAYYAK	14	82	14	754.38	2	30.02	1506.75	-1.4	54 92 82 89 98 98 96 95 89 68 68 77 73 74	AEAGLHSVQAYYAK	CID
C(+57.02)DVNEQC(+57.02)LPR	10	82	10	645.783	2	25.05	1289.55	0.9	45 72 94 96 99 92 94 99 69 65	C(+57.02)DVNEQC(+57.02)LPR	CID
M(+15.99)GLSGFAKLK	10	82	10	534.302	2	42.61	1066.58	3.9	70 54 97 98 95 97 82 75 88 65	M(+15.99)GLSGFAKLK	CID
VVC(+57.02)SEC(+57.02)YENLQRESK	15	82	15	950.93	2	29.05	1899.85	0.4	50 49 77 93 96 92 88 95 95 97 97 94 86 63 61	VVC(+57.02)SEC(+57.02)YENLQRESK	CID
VATVSLPR	8	82	8	421.758	2	39.55	841.502	0.1	75 77 90 93 91 92 71 69	VATVSLPR	CID
KAEALENAYYVK	12	82	12	699.867	2	26.1	1397.72	-0.3	81 90 99 98 98 98 40 44 91 90 82 75	KAEALENAYYVK	CID
FGTLLK	6	82	6	339.713	2	28.96	677.411	-0.3	92 73 89 93 86 60	FGTLLK	CID
EGKAVLCPNK	10	82	10	529.787	2	30.55	1057.56	-0.4	81 62 79 92 95 97 87 90 79 60	EGKAVLCPNK	CID
NTRANTLEER	10	82	10	602.306	2	32.73	1202.6	-3.3	51 77 78 83 76 79 94 99 98 86	NTRANTLEER	CID
EC(+57.02)PATC(+57.02)VGSYEC(+57.02)K	13	82	13	780.809	2	25.1	1559.61	-1.3	90 78 62 70 94 79 82 92 95 92 97 78 57	EC(+57.02)PATC(+57.02)VGSYEC(+57.02)K	CID
DFETGTASYK	10	82	10	559.753	2	24.35	1117.49	-0.4	77 89 99 97 68 82 79 93 78 59	DFETGTASYK	CID
TNPLSLM(+15.99)QALKR	12	82	12	694.392	2	45.28	1386.77	2.9	51 54 92 98 96 90 84 83 94 95 81 68	TNPLSLM(+15.99)QALKR	CID
DPSSYSTEDLKC(+57.02)ASGLQR	18	82	18	1007.46	2	33.26	2012.91	0.4	49 38 45 56 97 97 98 100 99 99 98 98 97 97 95 98 74 45	DPSSYSTEDLKC(+57.02)ASGLQR	CID
MGLVFSFVHK	10	82	10	582.817	2	29.7	1163.62	2	60 44 94 99 98 93 92 94 79 70	MGLVFSFVHK	CID
SAGTGVSLQTC(+57.02)SPK	14	82	14	696.842	2	21.75	1391.67	-1.3	38 44 74 97 96 98 98 99 96 99 97 86 69 62	SAGTGVSLQTC(+57.02)SPK	CID
LNTNETYLPR	10	82	10	610.817	2	31.37	1219.62	-0.5	51 62 66 94 99 97 97 99 84 73	LNTNETYLPR	CID
TGCSLTETK	9	82	9	470.225	2	16.12	938.438	-3	67 63 79 94 89 74 96 93 85	TGCSLTETK	CID
FAPSGVSSEC(+57.02)K	11	82	11	584.768	2	21.17	1167.52	-2	76 79 85 96 92 94 93 84 97 62 45	FAPSGVSSEC(+57.02)K	CID
SC(+57.02)NKFPEHC(+57.02)SK	11	82	11	465.204	3	15.51	1392.59	-0.5	59 72 94 96 97 94 99 92 80 71 49	SC(+57.02)NKFPEHC(+57.02)SK	CID
T(+203.08)SHLNVVWNAVSM(+15.99)DRSK	17	82	17	1082.03	2	44.56	2162.04	4	52 80 95 99 97 99 99 98 96 96 86 92 97 79 56 43 33	T(+203.08)SHLNVVWNAVSM(+15.99)DRSK	CID
FDGTGGESLYQK	12	82	12	651.304	2	27.15	1300.59	0.4	83 92 95 97 79 74 98 86 96 95 55 34	FDGTGGESLYQK	CID
ETYGDMADC(+57.02)C(+57.02)EK	12	82	12	739.765	2	22.97	1477.52	0.3	75 56 79 79 97 96 96 95 95 71 89 57	ETYGDMADC(+57.02)C(+57.02)EK	CID
FEQGLDC(+57.02)GNYLK	12	82	12	722.332	2	30.76	1442.65	-0.6	66 86 95 93 93 91 89 59 82 86 83 61	FEQGLDC(+57.02)GNYLK	CID
VGGAYSLK	8	82	8	397.724	2	22.08	793.433	-0.3	88 85 88 93 91 83 81 48	VGGAYSLK	CID
M(+15.99)SAVSLR	7	82	7	390.207	2	20.36	778.401	-2.9	71 82 82 82 84 88 85	M(+15.99)SAVSLR	CID
TLFAAVDC(+57.02)EEHR	12	82	12	724.335	2	31.62	1446.66	-0.3	68 81 92 98 97 93 62 49 95 95 84 71	TLFAAVDC(+57.02)EEHR	CID
FLGTDLAPKNK	11	82	11	602.34	2	26.6	1202.67	-0.8	89 95 93 96 94 78 72 66 81 73 67	FLGTDLAPKNK	CID
QTHYPGK	7	82	7	415.711	2	20.7	829.408	-1.1	70 94 94 82 83 78 72	QTHYPGK	CID
FLNTFEK	7	82	7	449.737	2	28.6	897.46	0.2	86 92 89 79 74 89 66	FLNTFEK	CID
NTHLPLSK	8	82	8	455.261	2	19.18	908.508	-0.1	69 85 96 98 74 81 90 65	NTHLPLSK	CID
C(+57.02)SGM(+15.99)GAM(+15.99)AMNR	11	82	11	609.228	2	25.64	1216.45	-3.5	69 88 94 97 71 54 56 95 97 91 92	C(+57.02)SGM(+15.99)GAM(+15.99)AMNR	CID
LTADGVR	7	82	7	366.206	2	16.63	730.397	-0.1	94 94 93 81 52 71 89	LTADGVR	CID
EATDSLEELFK	11	82	11	641.314	2	42.74	1280.61	0.6	76 55 92 89 96 97 96 95 93 63 50	EATDSLEELFK	CID
EVVNLC(+57.02)ESC(+57.02)LLCR	13	82	13	797.873	2	36.26	1593.73	0.1	66 43 96 96 98 95 98 79 80 97 96 79 45	EVVNLC(+57.02)ESC(+57.02)LLCR	CID
YFLSSTSR	8	82	8	480.743	2	25.93	959.471	-0.2	86 91 97 95 73 60 73 80	YFLSSTSR	CID
LTGAC(+57.02)DKR	8	82	8	460.735	2	16.42	919.455	0.7	88 90 77 95 89 70 68 79	LTGAC(+57.02)DKR	CID
YTLYGTNVLNQPNQK	15	82	15	876.949	2	34.41	1751.88	0.1	60 68 94 97 90 91 95 96 99 96 96 50 61 73 67	YTLYGTNVLNQPNQK	CID
QTEQYLNTLK	10	82	10	619.325	2	27.99	1236.63	0.4	55 57 97 83 95 97 93 89 89 65	QTEQYLNTLK	CID
NKLAQNPENTLM(+15.99)ELK	15	82	15	879.956	2	39.41	1757.9	0.1	52 57 88 98 95 95 86 95 88 71 90 92 96 66 59	NKLAQNPENTLM(+15.99)ELK	CID
LDEEFSNK	8	82	8	491.23	2	22.46	980.445	-0.2	86 89 98 87 75 72 84 65	LDEEFSNK	CID
YMVYLLK	7	82	7	465.262	2	39.08	928.509	-0.1	82 88 95 82 84 77 66	YMVYLLK	CID
GFEELNEELKK	11	82	11	668.343	2	30.5	1334.67	-0.2	24 70 99 99 95 81 98 97 95 89 56	GFEELNEELKK	CID
LFNTC(+57.02)TEFDAK	11	82	11	673.308	2	31.42	1344.6	-0.3	83 90 96 97 94 96 98 92 79 45 34	LFNTC(+57.02)TEFDAK	CID
QTNFC(+57.02)WVC(+57.02)NPR	11	82	11	741.325	2	34.87	1480.63	0.5	50 55 88 96 95 97 97 94 97 82 50	QTNFC(+57.02)WVC(+57.02)NPR	CID
GLWYTFVGDGR	11	82	11	635.815	2	44.34	1269.61	0.3	30 80 75 95 98 98 98 93 96 68 70	GLWYTFVGDGR	CID
EGKAVLCPNK	10	82	10	529.787	2	30.46	1057.56	-0.3	82 62 79 89 88 97 91 92 79 59	EGKAVLCPNK	CID
GMLLSNTLFR	10	82	10	576.316	2	42.93	1150.62	-0.1	44 68 96 99 96 68 70 96 93 90	GMLLSNTLFR	CID
EYLLEPPKK	9	82	9	558.816	2	15.15	1115.62	-4	94 86 83 77 88 80 81 86 62	EYLLEPPKK	CID
DTVPLNTFYK	10	82	10	599.311	2	33.97	1196.61	0.3	70 72 96 94 95 89 65 74 84 80	DTVPLNTFYK	CID
T(+203.08)SHLNVVWNAWFRDSK	16	82	16	1082.03	2	44.12	2162.05	-2.1	51 78 75 90 95 98 99 96 94 95 95 96 54 66 67 62	T(+203.08)SHLNVVWNAWFRDSK	CID
LETNVQYK	8	82	8	497.763	2	21.14	993.513	-2.2	86 94 88 78 75 84 85 65	LETNVQYK	CID
SYSC(+57.02)VFEK	8	82	8	510.229	2	27.13	1018.44	0.9	72 75 89 79 82 84 96 78	SYSC(+57.02)VFEK	CID
FSTEFEYNSK	10	82	10	626.28	2	31.62	1250.55	-0.5	78 89 98 99 97 99 84 82 55 38	FSTEFEYNSK	CID
VEVTC(+57.02)GTEDTSSNLK	15	82	15	820.376	2	22.48	1638.74	-1.7	46 91 88 98 96 94 97 99 98 96 92 52 43 75 65	VEVTC(+57.02)GTEDTSSNLK	CID
FDGTGGESLYQK	12	82	12	651.305	2	27.22	1300.59	0.9	83 92 93 97 87 71 95 89 95 92 52 32	FDGTGGESLYQK	CID
ELC(+57.02)QEHGLR	9	82	9	571.275	2	18.99	1140.53	0.1	90 82 88 88 96 91 55 88 59	ELC(+57.02)QEHGLR	CID
GSYYLLPEGYK	11	82	11	645.324	2	36.75	1288.63	-0.2	44 69 86 97 99 98 79 93 75 82 79	GSYYLLPEGYK	CID
YSQLLASR	8	82	8	469.258	2	26.7	936.503	-0.8	44 41 92 98 97 95 98 89	YSQLLASR	CID
LM(+15.99)FLVTR	7	82	7	448.255	2	39.66	894.5	-3.8	85 79 97 95 74 77 65	LM(+15.99)FLVTR	CID
LQYTTLLTDK	10	82	10	598.332	2	35.29	1194.65	-0.2	63 57 93 95 93 93 88 76 80 77	LQYTTLLTDK	CID
SQNC(+57.02)QEYVC(+57.02)DEK	12	82	12	780.308	2	20.55	1558.6	-0.9	48 51 84 95 94 99 97 97 97 98 88 33	SQNC(+57.02)QEYVC(+57.02)DEK	CID
YLANAENLMTEVVEARK	17	82	17	975.997	2	53.62	1949.99	-4.1	55 90 89 96 98 99 96 95 92 97 99 99 98 99 34 27 28	YLANAENLMTEVVEARK	CID
LYQNYEDTPK	10	82	10	635.801	2	22.95	1269.59	-0.6	81 87 87 84 95 98 92 83 55 55	LYQNYEDTPK	CID
VANQLATLGDK	11	82	11	565.314	2	33.02	1128.61	-0.6	52 54 76 96 99 97 96 97 90 82 60	VANQLATLGDK	CID
TFAQETNPTNTNC(+57.02)QK	15	82	15	877.394	2	20.04	1752.77	0.4	33 37 67 82 99 98 97 90 91 94 97 92 90 80 80	TFAQETNPTNTNC(+57.02)QK	CID
ACHLTSTDGQEK	12	82	12	645.293	2	15.37	1288.57	-0.6	52 60 93 99 99 98 96 96 68 74 82 61	ACHLTSTDGQEK	CID
YGAFTTTAER	10	82	10	558.77	2	27.25	1115.52	1.2	66 49 96 88 87 96 84 86 95 71	YGAFTTTAER	CID
T(+203.08)SHLNVVWNAVSFLGC(+57.02)R	17	82	17	1082.03	2	0.48	2162.06	-3.7	61 82 97 98 96 98 99 98 96 96 89 92 97 96 30 38 27	T(+203.08)SHLNVVWNAVSFLGC(+57.02)R	CID
WMPLNNVVWNAVSFLC(+57.02)GR	18	82	18	1082.03	2	43.63	2162.06	-2.7	45 46 37 85 94 96 99 99 97 95 95 97 97 97 98 68 54 73	WMPLNNVVWNAVSFLC(+57.02)GR	CID
MKLM(+15.99)VK	6	81	6	383.22	2	31.15	764.429	-4.5	83 86 90 84 90 57	MKLM(+15.99)VK	CID
VYFHETFENR	10	81	10	447.879	3	29.66	1340.62	-0.1	90 89 63 65 96 88 81 96 83 65	VYFHETFENR	CID
NTHLPLSK	8	81	8	455.261	2	19.64	908.508	-1.2	59 74 96 98 71 84 90 81	NTHLPLSK	CID
AAAEGPVAAALDADKK	16	81	16	749.4	2	36.78	1496.78	1.1	55 60 71 98 89 73 82 96 98 97 99 96 91 66 68 68	AAAEGPVAAALDADKK	CID
GC(+57.02)NGGGYVTLK	11	81	11	563.271	2	24.48	1124.53	-0.5	40 79 87 92 90 76 92 96 94 91 62	GC(+57.02)NGGGYVTLK	CID
LSQDATSLTVK	11	81	11	581.819	2	24.09	1161.62	-0.9	76 84 96 98 98 96 92 94 85 49 31	LSQDATSLTVK	CID
VATVSLPR	8	81	8	421.759	2	27.54	841.502	1.1	88 89 94 95 90 92 63 41	VATVSLPR	CID
VASPFGGMLYLR	12	81	12	655.848	2	46.01	1309.69	-3.2	71 74 91 90 93 87 50 79 95 84 82 84	VASPFGGMLYLR	CID
C(+57.02)SAQLNNMDR	10	81	10	604.76	2	14.01	1207.51	-0.8	54 59 96 95 98 95 91 82 84 63	C(+57.02)SAQLNNMDR	CID
VATVSPLR	8	81	8	421.758	2	28.95	841.502	-0.1	81 84 96 96 86 67 89 54	VATVSPLR	CID
VYEAKK	6	81	6	369.213	2	19.29	736.412	-0.1	85 89 88 63 83 80	VYEAKK	CID
AELTVAEEGVTMK	13	81	13	689.349	2	44.19	1376.69	-1.2	74 96 98 98 98 98 99 98 79 62 44 59 57	AELTVAEEGVTMK	CID
NEGNC(+57.02)GSC(+57.02)YTM(+15.99)GSLAALVSR	20	81	20	1081.97	2	41.71	2161.92	-0.3	52 83 24 40 94 92 97 96 98 98 97 88 97 99 99 96 97 66 65 55	NEGNC(+57.02)GSC(+57.02)YTM(+15.99)GSLAALVSR	CID
M(+15.99)QNAGTEC(+57.02)LLSGWQATK	17	81	17	955.942	2	37.49	1909.87	1.3	49 50 73 97 95 98 99 96 98 99 99 97 98 84 73 49 33	M(+15.99)QNAGTEC(+57.02)LLSGWQATK	CID
TVSFPGTLDGYLDK	14	81	14	756.883	2	37.4	1511.75	0.5	62 70 87 97 93 62 78 95 90 78 86 90 81 75	TVSFPGTLDGYLDK	CID
NVVSLSTANFNDYVK	15	81	15	835.923	2	39.47	1669.83	0.5	44 46 83 96 98 98 97 90 85 88 83 85 85 75 70	NVVSLSTANFNDYVK	CID
AETPKSGGFEAVDKK	15	81	15	782.404	2	28.65	1562.79	0	78 93 88 90 82 93 77 72 69 91 95 92 73 73 56	AETPKSGGFEAVDKK	CID
YTAGTGQVDPLLNLAK	16	81	16	830.95	2	37.85	1659.88	1.4	69 87 95 89 96 92 94 97 95 45 76 94 81 74 68 52	YTAGTGQVDPLLNLAK	CID
EDVNLLTQK	9	81	9	530.287	2	25.47	1058.56	-0.5	81 65 91 90 95 97 83 75 57	EDVNLLTQK	CID
DLC(+57.02)GNYGVQGFPTVK	15	81	15	827.899	2	36.33	1653.78	1.1	54 86 85 93 88 90 84 90 96 94 98 70 70 70 55	DLC(+57.02)GNYGVQGFPTVK	CID
VALLEHK	7	81	7	405.248	2	23.6	808.481	-0.3	86 90 97 70 80 80 66	VALLEHK	CID
LTVEFDNSAQELK	13	81	13	747.379	2	32.69	1492.74	1.1	48 68 94 96 89 86 77 82 79 93 94 81 70	LTVEFDNSAQELK	CID
GYTPVLDC(+57.02)HTSHLAC(+57.02)K	16	81	16	929.933	2	26.64	1857.85	0.4	22 45 87 94 97 98 97 92 90 72 85 86 92 88 79 79	GYTPVLDC(+57.02)HTSHLAC(+57.02)K	CID
LSMENFVAFVDK	12	81	12	700.351	2	48.36	1398.69	1.5	69 63 86 93 87 90 86 92 96 85 76 54	LSMENFVAFVDK	CID
VPGVSLPR	8	81	8	412.753	2	26.82	823.492	0.6	82 76 69 96 95 96 83 54	VPGVSLPR	CID
TALSHC(+57.02)YK	8	81	8	490.236	2	16.02	978.459	-1.6	70 75 97 86 76 79 84 85	TALSHC(+57.02)YK	CID
NGTYTVETELTK	12	81	12	678.338	2	29.91	1354.66	-0.2	38 24 82 95 97 97 99 95 99 92 82 79	NGTYTVETELTK	CID
SLDLDSLLAEVK	12	81	12	651.862	2	48.97	1301.71	0.9	30 43 90 98 98 93 96 98 98 99 85 51	SLDLDSLLAEVK	CID
VTNNLLNR	8	81	8	472.27	2	23.96	942.525	0.2	71 81 82 85 98 97 85 54	VTNNLLNR	CID
WLHNLDVLWNEQFLFHK	17	81	17	1120.07	2	39.09	2238.14	-4.6	30 41 86 95 98 99 99 99 98 96 99 98 99 97 45 52 54	WLHNLDVLWNEQFLFHK	CID
WLDSTSSGK	9	81	9	490.737	2	20.46	979.461	-1.8	94 97 95 93 78 83 75 51 65	WLDSTSSGK	CID
TLVNELYQAYK	11	81	11	671.356	2	40.47	1340.7	0.3	70 82 94 86 95 70 62 89 96 89 62	TLVNELYQAYK	CID
M(+15.99)YKGNYENQLLLRPLK	16	81	16	998.537	2	40.44	1995.06	-1.1	51 81 79 73 83 86 95 73 88 96 99 99 95 62 76 62	M(+15.99)YKGNYENQLLLRPLK	CID
HTPQYEEYLNAM(+15.99)K	13	81	13	820.378	2	43.54	1638.73	3.6	31 40 74 95 97 99 98 93 99 98 98 86 52	HTPQYEEYLNAM(+15.99)K	CID
NFLLK	5	81	5	317.7	2	30.24	633.385	-0.4	55 92 94 96 71	NFLLK	CID
VVLEVDK	7	81	7	401.239	2	24.73	800.464	-0.2	86 87 95 90 68 77 67	VVLEVDK	CID
FSYVAATDSSAAK	13	81	13	659.319	2	23.46	1316.62	-0.5	43 45 96 99 99 98 96 85 85 87 86 78 61	FSYVAATDSSAAK	CID
QKEEETKEELK	11	81	11	695.856	2	13.39	1389.7	-0.3	37 38 97 98 95 72 85 92 96 94 90	QKEEETKEELK	CID
SC(+57.02)AAAGTEC(+57.02)LLSGWGSKR	18	81	18	955.941	2	37.94	1909.88	-4.9	49 51 88 97 98 96 98 99 89 96 99 99 98 98 72 44 41 51	SC(+57.02)AAAGTEC(+57.02)LLSGWGSKR	CID
QLDWVALK	8	81	8	486.781	2	25.42	971.544	3.3	62 86 93 90 81 81 97 60	QLDWVALK	CID
T(+203.08)SLHNVVWNAVSM(+15.99)PNFK	17	81	17	1082.03	2	49.5	2162.05	1.9	48 75 95 93 95 98 98 94 91 92 84 86 91 66 59 65 54	T(+203.08)SLHNVVWNAVSM(+15.99)PNFK	CID
FEKGNDC(+57.02)GGPVHK	13	81	13	722.834	2	29.87	1443.66	-2.6	70 90 98 97 97 97 93 69 66 78 71 66 65	FEKGNDC(+57.02)GGPVHK	CID
C(+57.02)DYTELSQAQLK	12	81	12	728.344	2	29.49	1454.67	2.2	44 50 78 87 99 98 95 90 98 97 90 49	C(+57.02)DYTELSQAQLK	CID
LGQLDAK	7	81	7	372.716	2	18.11	743.418	0.4	86 77 95 96 95 78 43	LGQLDAK	CID
HQLC(+57.02)DYTGTTPK	12	81	12	710.829	2	21.86	1419.65	-1.6	78 87 97 90 95 96 81 33 88 93 78 57	HQLC(+57.02)DYTGTTPK	CID
SC(+57.02)NKFPEHC(+57.02)SK	11	81	11	697.303	2	15.64	1392.59	0.2	54 56 79 91 98 84 94 95 90 86 65	SC(+57.02)NKFPEHC(+57.02)SK	CID
VATVSLPR	8	81	8	421.759	2	28.02	841.502	0.5	86 87 96 94 92 92 62 41	VATVSLPR	CID
FAEC(+57.02)LK	6	81	6	384.192	2	23.03	766.368	0.1	89 93 98 80 86 41	FAEC(+57.02)LK	CID
TLVNEFEKAYK	11	81	11	671.356	2	40.41	1340.7	0.5	70 81 96 95 98 44 70 88 95 91 63	TLVNEFEKAYK	CID
LVMANSR	7	81	7	395.716	2	18.09	789.417	0.5	92 90 97 93 70 65 61	LVMANSR	CID
LTFAAVDC(+57.02)EEHR	12	81	12	724.336	2	31.59	1446.66	0.6	52 49 95 98 98 98 84 54 96 96 84 70	LTFAAVDC(+57.02)EEHR	CID
LLGGKEPR	8	81	8	435.264	2	16.31	868.513	-0.1	95 95 77 45 62 95 92 89	LLGGKEPR	CID
YGVEQFPTLLLQHK	14	81	14	836.957	2	41.58	1671.9	0	56 40 60 93 94 94 81 87 94 98 93 86 80 82	YGVEQFPTLLLQHK	CID
QLC(+57.02)KTM(+15.99)VYGCNR	12	81	12	744.84	2	34.08	1487.67	-2.4	44 77 76 94 97 98 98 98 94 80 71 48	QLC(+57.02)KTM(+15.99)VYGCNR	CID
VATVSLPR	8	81	8	421.759	2	27.02	841.502	1.9	88 89 96 93 90 91 62 41	VATVSLPR	CID
EVVDELK	7	81	7	416.226	2	23.62	830.438	-0.5	85 69 82 90 95 92 55	EVVDELK	CID
LHFNTEGDSVFR	12	81	12	711.344	2	33.52	1420.67	0.1	90 93 98 92 80 93 68 81 82 71 73 51	LHFNTEGDSVFR	CID
TVC(+57.02)DTYSSC(+57.02)NDSTGSVC(+57.02)K	18	81	18	1020.9	2	22.76	2039.79	0.7	32 31 71 84 98 99 99 98 95 95 96 95 93 72 82 81 72 68	TVC(+57.02)DTYSSC(+57.02)NDSTGSVC(+57.02)K	CID
ESTLHLVLR	9	81	9	534.314	2	33.47	1066.61	-0.1	71 52 62 93 94 95 89 92 81	ESTLHLVLR	CID
SLNDYDYDYELK	12	81	12	769.339	2	33.27	1536.66	1.3	32 44 76 97 98 98 96 95 88 92 82 76	SLNDYDYDYELK	CID
YTLYGTNVLNQPNQK	15	81	15	876.95	2	34.37	1751.88	0.4	55 83 90 90 74 86 86 96 99 96 97 74 65 67 57	YTLYGTNVLNQPNQK	CID
KVLDETALVK	10	81	10	558.337	2	29.05	1114.66	-0.5	88 92 97 92 82 67 68 90 77 57	KVLDETALVK	CID
LTFPVLSDLK	10	81	10	566.835	2	44.66	1131.65	0.5	88 86 97 91 71 56 70 95 81 74	LTFPVLSDLK	CID
THVLMNYK	8	81	8	503.263	2	22.65	1004.51	0.2	73 85 97 97 69 61 82 82	THVLMNYK	CID
YYFTLLDAPGHR	12	81	12	726.867	2	38.66	1451.72	0.2	61 63 97 99 99 99 98 97 66 54 79 59	YYFTLLDAPGHR	CID
KGLLSMANQK	10	81	10	545.308	2	27.78	1088.6	0.4	82 79 95 97 92 91 63 73 69 66	KGLLSMANQK	CID
VQTSALQSC(+57.02)GEPK	13	81	13	702.842	2	22.7	1403.67	-0.8	62 84 97 97 97 95 86 97 90 69 94 50 33	VQTSALQSC(+57.02)GEPK	CID
DFNQDGLFSNLPVGR	15	81	15	839.913	2	44.13	1677.81	0.3	60 60 80 83 97 92 98 98 97 96 99 82 74 52 48	DFNQDGLFSNLPVGR	CID
HLPLMLEDKPR	11	81	11	450.252	3	29.13	1347.73	-0.1	71 90 52 74 90 96 99 93 80 65 79	HLPLMLEDKPR	CID
TLVLNFEK	8	81	8	482.279	2	35.91	962.544	0.2	67 78 94 90 75 74 90 78	TLVLNFEK	CID
TFSLLDALMK	10	81	10	569.813	2	51.24	1137.61	1.3	85 87 97 97 81 70 61 82 81 67	TFSLLDALMK	CID
M(+15.99)PM(+15.99)LNR	6	81	6	397.187	2	30.31	792.362	-4.2	87 84 65 71 83 94	M(+15.99)PM(+15.99)LNR	CID
LKELVLDDK	9	81	9	536.816	2	29.09	1071.62	-0.1	85 88 99 95 90 95 71 70 34	LKELVLDDK	CID
SLDEVC(+57.02)NTLGC(+57.02)K	12	81	12	698.316	2	29	1394.62	-0.1	56 70 93 99 96 56 56 89 98 84 83 92	SLDEVC(+57.02)NTLGC(+57.02)K	CID
NTALQC(+57.02)LTC(+57.02)MEGYYEAK	17	81	17	1026.45	2	40.17	2050.88	-1.4	48 77 78 95 94 95 98 98 96 97 99 96 98 79 61 37 29	NTALQC(+57.02)LTC(+57.02)MEGYYEAK	CID
TNNC(+57.02)QEYVC(+57.02)DEK	12	81	12	780.307	2	20.65	1558.6	-2.2	48 48 75 84 95 99 97 96 92 86 92 60	TNNC(+57.02)QEYVC(+57.02)DEK	CID
GYLDGDSYSNPYK	13	81	13	739.825	2	29.48	1477.64	-0.7	34 61 91 98 85 92 91 98 97 97 78 72 57	GYLDGDSYSNPYK	CID
DNSRGPGK	8	81	8	415.711	2	21.64	829.404	3.9	61 76 88 86 79 90 90 78	DNSRGPGK	CID
ELDDPNVSKPADWVDEK	17	81	17	978.964	2	32.13	1955.91	0.9	87 78 78 83 75 60 73 96 93 57 65 94 90 85 79 95 85	ELDDPNVSKPADWVDEK	CID
VQEEEEEGQASGPK	14	81	14	758.842	2	15.52	1515.67	-0.1	44 76 99 100 100 100 100 94 95 82 87 40 61 56	VQEEEEEGQASGPK	CID
ELDTC(+57.02)LLR	8	81	8	510.263	2	31.36	1018.51	0	78 80 79 66 71 83 98 92	ELDTC(+57.02)LLR	CID
YTKTGEVDPLLNRR	14	81	14	831.451	2	38	1660.89	-1.5	71 87 90 96 92 99 93 96 62 92 94 85 40 33	YTKTGEVDPLLNRR	CID
TPYLFMPLVK	10	81	10	604.841	2	47.81	1207.67	0.5	87 90 97 99 96 88 39 74 77 62	TPYLFMPLVK	CID
SSSQLYDETK	10	81	10	579.269	2	19.78	1156.52	-0.1	37 88 86 80 97 96 93 90 77 63	SSSQLYDETK	CID
AVSPAVLEGFGLAK	14	81	14	679.888	2	42.94	1357.76	0.2	39 43 82 92 91 96 98 99 84 95 82 92 81 60	AVSPAVLEGFGLAK	CID
FGLSGFPTLK	10	81	10	533.8	2	42.31	1065.59	0.3	85 84 99 99 94 94 52 78 70 54	FGLSGFPTLK	CID
TSVLC(+57.02)KATDM(+15.99)SPK	13	81	13	727.353	2	35.77	1452.7	-2.1	35 54 41 97 96 98 98 97 97 98 96 84 56	TSVLC(+57.02)KATDM(+15.99)SPK	CID
WYGDANNK	8	81	8	484.216	2	21.41	966.419	-1.7	73 92 89 88 81 56 79 88	WYGDANNK	CID
VESQNYSLR	9	81	9	548.274	2	21.6	1094.54	-1.6	63 91 95 91 68 70 90 96 65	VESQNYSLR	CID
SLDEVC(+57.02)NTLGC(+57.02)K	12	81	12	698.316	2	29.47	1394.62	0.2	60 74 95 99 96 54 59 90 97 76 79 88	SLDEVC(+57.02)NTLGC(+57.02)K	CID
TYTYDSK	7	81	7	439.2	2	17.9	876.386	-0.1	82 82 93 82 81 69 74	TYTYDSK	CID
LPSC(+57.02)ER	6	81	6	381.184	2	14.81	760.354	0.3	97 91 79 55 86 77	LPSC(+57.02)ER	CID
TLDC(+57.02)QEYVC(+57.02)DSC(+57.02)PR	14	80	14	901.857	2	21.97	1801.71	-4.4	61 57 77 94 94 99 88 88 95 98 85 80 59 54	TLDC(+57.02)QEYVC(+57.02)DSC(+57.02)PR	CID
YTLVGDNR	8	80	8	469.24	2	23.3	936.466	-1.5	79 90 98 95 66 77 76 65	YTLVGDNR	CID
FC(+57.02)YLLSPSFR	10	80	10	645.324	2	36.73	1288.63	4.1	73 74 96 99 99 89 79 68 56 74	FC(+57.02)YLLSPSFR	CID
YTAGTGQVDPLLNLAK	16	80	16	830.95	2	38.28	1659.88	0.9	65 68 94 89 96 93 94 97 96 41 75 95 82 77 71 56	YTAGTGQVDPLLNLAK	CID
LLNEPTAAAMAYLGNK	16	80	16	838.938	2	38.23	1675.86	0.3	86 87 71 97 74 76 77 95 96 95 97 95 86 62 50 46	LLNEPTAAAMAYLGNK	CID
VVTEVAQKLPTK	12	80	12	656.894	2	20.38	1311.78	-2.2	77 75 88 99 98 98 96 92 62 41 79 61	VVTEVAQKLPTK	CID
STGSFDTNAPQTLK	14	80	14	733.859	2	26.55	1465.7	-0.5	60 66 78 93 98 98 96 95 96 52 63 86 84 62	STGSFDTNAPQTLK	CID
QRVVLK	6	80	6	371.75	2	21.03	741.486	-1.3	67 75 81 89 93 79	QRVVLK	CID
NSEGLVSLNHNGHR	14	80	14	767.381	2	37.66	1532.74	1.7	52 62 89 79 92 98 97 97 94 95 85 69 69 49	NSEGLVSLNHNGHR	CID
ALPLQELSMLR	11	80	11	635.861	2	43.29	1269.71	-2.3	66 78 75 96 95 99 98 61 72 69 79	ALPLQELSMLR	CID
LVTVETK	7	80	7	395.24	2	23.88	788.464	0.5	90 85 88 62 89 82 67	LVTVETK	CID
EVAEVYNNLSC(+57.02)NK	13	80	13	770.359	2	28.34	1538.7	0.2	51 28 68 98 98 98 93 93 97 97 79 74 72	EVAEVYNNLSC(+57.02)NK	CID
TLNYER	6	80	6	398.203	2	18.55	794.392	-0.3	70 79 83 82 94 76	TLNYER	CID
LSGLGTVPC(+57.02)GR	11	80	11	558.795	2	26.77	1115.58	0	84 82 78 92 94 96 95 46 68 77 73	LSGLGTVPC(+57.02)GR	CID
YLEC(+57.02)SALQTK	10	80	10	606.799	2	26.16	1211.59	-1	66 83 97 91 93 93 94 65 67 56	YLEC(+57.02)SALQTK	CID
GVLVSEETYEK	11	80	11	627.317	2	27.3	1252.62	0.4	21 41 90 98 97 98 96 88 87 92 78	GVLVSEETYEK	CID
WLSMWLR	7	80	7	496.264	2	32.65	990.511	1.9	73 95 84 72 72 88 79	WLSMWLR	CID
DALEGYPTLLLFR	13	80	13	754.412	2	50.34	1506.81	1	51 49 61 99 95 98 73 79 94 99 98 92 59	DALEGYPTLLLFR	CID
YEVHGVFDLK	10	80	10	603.811	2	28.27	1205.61	0.1	67 93 95 98 79 70 75 86 81 62	YEVHGVFDLK	CID
VLNFVLYTPAK	11	80	11	632.869	2	41.37	1263.72	1	69 90 95 98 98 99 98 95 61 54 32	VLNFVLYTPAK	CID
NGGVMLK	7	80	7	359.698	2	22.24	717.384	-4.6	72 71 89 95 90 83 63	NGGVMLK	CID
FDGTGGESLYQK	12	80	12	651.303	2	26.69	1300.59	-1.1	48 54 92 97 93 73 95 94 97 96 74 54	FDGTGGESLYQK	CID
VVTVSLPR	8	80	8	435.774	2	29.35	869.533	-0.4	91 90 94 92 83 85 63 45	VVTVSLPR	CID
DAKPVFLK	8	80	8	459.276	2	24.02	916.538	-0.8	70 72 89 73 78 91 95 76	DAKPVFLK	CID
NPPLSDAPASR	11	80	11	562.787	2	20.97	1123.56	-2.1	83 94 97 98 97 97 95 39 57 63 63	NPPLSDAPASR	CID
YLC(+57.02)DNQDTLSSK	12	80	12	722.324	2	21.76	1442.63	-1.5	78 89 94 96 88 85 86 65 82 76 66 60	YLC(+57.02)DNQDTLSSK	CID
VGLDGFGR	8	80	8	410.719	2	28.04	819.424	0.8	86 85 99 98 90 88 63 35	VGLDGFGR	CID
LYDGFK	6	80	6	371.693	2	27.01	741.37	1.4	91 91 95 80 59 66	LYDGFK	CID
AKNSLNPTNM(+15.99)NTLVCRK	17	80	17	960.49	2	42.39	1918.97	-3.8	49 49 49 92 97 95 80 84 91 94 92 95 97 93 73 67 69	AKNSLNPTNM(+15.99)NTLVCRK	CID
TFDDQEVKR	9	80	9	379.856	3	19.35	1136.55	-0.5	84 85 80 73 76 95 82 82 67	TFDDQEVKR	CID
YYYLLSYPAYPC(+57.02)K	13	80	13	850.902	2	43.64	1699.8	-4	54 57 79 97 99 98 95 73 77 88 69 78 82	YYYLLSYPAYPC(+57.02)K	CID
VESQYNSLR	9	80	9	548.274	2	22.07	1094.54	-1.2	76 92 93 88 52 51 85 94 90	VESQYNSLR	CID
LELAQNPELCLM(+15.99)KNK	15	80	15	880.457	2	39.13	1758.9	-0.8	71 84 83 98 95 93 74 91 61 51 90 93 78 74 69	LELAQNPELCLM(+15.99)KNK	CID
LAVC(+57.02)LGK	7	80	7	380.723	2	26.29	759.431	0.2	91 88 89 77 82 51 85	LAVC(+57.02)LGK	CID
GTTEPLEYEGGR	12	80	12	654.807	2	24.12	1307.6	-0.6	43 69 88 98 95 97 99 93 97 61 63 61	GTTEPLEYEGGR	CID
T(+203.08)SHLNVVWNAVSFNESR	17	80	17	1082.03	2	40.21	2162.04	4.7	49 79 95 98 97 98 99 97 95 84 84 88 96 74 75 38 21	T(+203.08)SHLNVVWNAVSFNESR	CID
LSAQQVMDK	9	80	9	510.263	2	27.63	1018.51	-0.1	88 89 89 74 60 63 92 95 72	LSAQQVMDK	CID
GNTYTVETELTK	12	80	12	678.338	2	29.44	1354.66	0.4	22 41 79 97 97 97 98 95 97 89 79 73	GNTYTVETELTK	CID
KGAM(+15.99)KFNK	8	80	8	470.256	2	22.6	938.501	-4.3	79 62 88 87 74 79 89 85	KGAM(+15.99)KFNK	CID
NPPLSDAPASR	11	80	11	562.787	2	20.95	1123.56	-1.9	67 82 93 93 89 95 94 63 75 79 54	NPPLSDAPASR	CID
LTLTDTK	7	80	7	396.229	2	19.58	790.444	-0.9	88 91 97 88 54 57 85	LTLTDTK	CID
DVLAELEALPK	11	80	11	599.34	2	41.6	1196.67	-0.1	34 37 97 93 98 94 98 96 98 87 50	DVLAELEALPK	CID
GNDNSYSC(+57.02)VFEK	12	80	12	710.296	2	29.23	1418.58	0.2	19 38 81 95 98 98 96 93 98 97 94 57	GNDNSYSC(+57.02)VFEK	CID
VATVSLPR	8	80	8	421.759	2	27.97	841.502	1	85 86 95 94 89 91 60 41	VATVSLPR	CID
LTNNSTTTNGEVNYSEK	17	80	17	936.433	2	20.93	1870.85	-1.8	48 31 62 70 83 92 97 97 93 91 98 98 98 97 61 81 67	LTNNSTTTNGEVNYSEK	CID
VGELLVNDQGNR	12	80	12	657.344	2	28.22	1312.67	0.5	44 27 95 98 100 99 97 98 97 78 79 52	VGELLVNDQGNR	CID
VLNFVLYTSVGQPK	14	80	14	782.941	2	38.5	1563.87	0.7	68 90 86 98 99 97 95 97 93 80 33 69 62 55	VLNFVLYTSVGQPK	CID
KGLLSMANQK	10	80	10	545.308	2	27.81	1088.6	0.4	79 75 97 97 84 88 73 75 69 65	KGLLSMANQK	CID
ESDYPYTGSSDM(+15.99)NK	14	80	14	805.32	2	22.07	1608.62	-0.1	81 62 79 97 96 92 91 76 92 86 73 74 60 60	ESDYPYTGSSDM(+15.99)NK	CID
T(+203.08)SHLNVVWNAVSFGSWR	17	80	17	1082.03	2	50.56	2162.05	-2.1	50 79 94 98 96 97 99 96 94 86 95 91 97 57 74 38 25	T(+203.08)SHLNVVWNAVSFGSWR	CID
ASDNTYYC(+57.02)PLK	11	80	11	666.301	2	27.83	1330.59	0.3	67 85 89 95 95 98 97 92 49 60 54	ASDNTYYC(+57.02)PLK	CID
LTADVGR	7	80	7	366.206	2	17.09	730.397	0.4	90 92 97 94 65 34 90	LTADVGR	CID
M(+15.99)DEDCVVM(+15.99)LAPK	12	80	12	691.8	2	41.84	1381.59	-4.8	77 86 98 94 51 49 88 88 95 97 86 52	M(+15.99)DEDCVVM(+15.99)LAPK	CID
M(+15.99)M(+15.99)M(+15.99)QAPLLSDC(+57.02)HR	13	80	13	819.348	2	30.05	1636.68	-1.1	49 79 76 93 98 79 88 98 95 92 72 72 50	M(+15.99)M(+15.99)M(+15.99)QAPLLSDC(+57.02)HR	CID
QLDEAGFKVR	10	80	10	581.814	2	27.53	1161.61	0.2	65 90 90 96 82 81 73 82 81 60	QLDEAGFKVR	CID
WM(+15.99)YYMLPPLNSK	12	80	12	779.875	2	35.91	1557.74	0.1	72 82 85 94 62 70 83 71 90 88 81 82	WM(+15.99)YYMLPPLNSK	CID
LTLTSEK	7	80	7	396.229	2	19.59	790.444	-0.5	86 91 97 85 45 74 82	LTLTSEK	CID
QTNFC(+57.02)WVC(+57.02)NPR	11	80	11	741.324	2	34.91	1480.63	0	57 62 95 97 95 97 97 95 97 61 28	QTNFC(+57.02)WVC(+57.02)NPR	CID
VLPGFMLKGGDM(+15.99)TR	14	80	14	769.396	2	42.97	1536.78	-1.8	88 92 65 49 70 93 96 95 86 90 95 69 68 63	VLPGFMLKGGDM(+15.99)TR	CID
SSGTSM(+15.99)LDVLK	11	80	11	577.29	2	29.6	1152.57	-3.2	77 83 87 95 92 45 77 77 93 92 62	SSGTSM(+15.99)LDVLK	CID
DVSSTSDNDLC(+57.02)AK	13	80	13	706.304	2	19.05	1410.59	-0.2	39 41 91 96 95 97 95 79 82 96 72 77 80	DVSSTSDNDLC(+57.02)AK	CID
C(+57.02)SSLTC(+57.02)PADTYTR	13	80	13	766.329	2	25.72	1530.64	-0.4	59 66 96 97 94 93 75 82 89 93 88 59 49	C(+57.02)SSLTC(+57.02)PADTYTR	CID
WLELQM(+15.99)FEFAPYR	13	80	13	873.418	2	48.24	1744.83	-3.7	45 59 93 89 84 96 92 98 97 98 55 54 81	WLELQM(+15.99)FEFAPYR	CID
WVFHETNTLYQTSVKYHK	18	80	18	1141.07	2	34.96	2280.13	-3.2	37 74 65 73 99 96 96 97 97 96 96 99 95 93 94 52 45 38	WVFHETNTLYQTSVKYHK	CID
NLYDVK	6	80	6	376.204	2	23.11	750.391	3.8	67 92 80 82 81 77	NLYDVK	CID
YTVDC(+57.02)LGNDDNFK	13	80	13	780.836	2	31.75	1559.66	0.2	60 61 96 96 80 80 75 83 82 93 90 82 59	YTVDC(+57.02)LGNDDNFK	CID
QGDATYNC(+57.02)DLSQQLR	15	80	15	884.9	2	29.42	1767.78	0.1	34 12 25 85 98 98 95 92 96 97 99 97 97 91 84	QGDATYNC(+57.02)DLSQQLR	CID
TEYSDSC(+57.02)SLTMK	12	80	12	711.3	2	25.94	1420.59	0.5	77 93 97 97 88 81 72 51 76 85 72 69	TEYSDSC(+57.02)SLTMK	CID
FEELLSK	7	80	7	433.237	2	29.21	864.459	0.2	85 96 98 84 88 66 43	FEELLSK	CID
LYAGFLVPWQEK	12	80	12	725.888	2	40.24	1449.77	-2.5	72 68 90 75 93 99 98 66 79 85 80 52	LYAGFLVPWQEK	CID
YASSSNDAPLQEAANMVK	18	80	18	948.444	2	36.18	1894.87	0.2	63 67 74 85 89 82 97 96 60 79 82 97 94 89 79 69 71 65	YASSSNDAPLQEAANMVK	CID
FLMENALFK	9	80	9	556.794	2	42.83	1111.57	0.5	87 93 96 97 85 82 84 57 39	FLMENALFK	CID
VFGVEK	6	80	6	339.695	2	23.38	677.375	-0.1	88 90 77 60 83 81	VFGVEK	CID
ASTEPLEYENR	11	80	11	654.807	2	24.59	1307.6	-0.4	57 66 86 97 94 96 99 93 98 61 32	ASTEPLEYENR	CID
FDEDPCTMLAPK	12	80	12	683.803	2	41.84	1365.59	-1.7	65 79 98 93 62 66 61 92 98 98 90 55	FDEDPCTMLAPK	CID
LLENVHDPVVVC(+57.02)EK	14	80	14	550.955	3	29.1	1649.84	-0.5	85 82 92 39 41 90 92 92 95 97 90 72 84 66	LLENVHDPVVVC(+57.02)EK	CID
QDLYSVSYANGK	12	80	12	672.826	2	28.28	1343.64	0.5	51 59 97 98 99 98 96 78 71 80 62 69	QDLYSVSYANGK	CID
ALMNDPK	7	80	7	394.702	2	18.55	787.39	0.7	61 83 92 82 86 83 71	ALMNDPK	CID
LSVALPLLM(+15.99)SNK	12	80	12	651.377	2	40.31	1300.74	-1.9	83 80 93 97 98 93 95 88 45 48 73 65	LSVALPLLM(+15.99)SNK	CID
LMNSFSM(+15.99)NGEFLK	13	80	13	767.358	2	39.04	1532.7	0.1	77 84 91 97 92 88 62 63 55 97 91 85 55	LMNSFSM(+15.99)NGEFLK	CID
FEKGNDC(+57.02)NGYLK	12	80	12	722.833	2	29.82	1443.65	4.9	60 85 95 94 82 77 87 70 73 85 85 62	FEKGNDC(+57.02)NGYLK	CID
YSLPLSDFSC(+57.02)YR	12	80	12	754.349	2	40.49	1506.68	1	81 84 98 95 90 88 95 73 77 54 55 67	YSLPLSDFSC(+57.02)YR	CID
LEELSLLGLK	10	80	10	557.84	2	43.18	1113.66	0.4	89 97 99 97 88 81 82 74 60 31	LEELSLLGLK	CID
LYAGM(+15.99)LVPNSLTR	13	80	13	725.889	2	40.27	1449.76	-1.5	78 73 93 92 97 99 98 84 62 51 79 63 67	LYAGM(+15.99)LVPNSLTR	CID
YAYVAATDTQSK	12	80	12	659.319	2	23.48	1316.62	-0.4	73 89 98 99 99 98 96 93 61 65 50 37	YAYVAATDTQSK	CID
YGDKYEQYLNAM(+15.99)K	13	80	13	819.877	2	44.49	1637.74	0	51 51 70 82 97 97 83 90 98 96 95 75 50	YGDKYEQYLNAM(+15.99)K	CID
GNC(+57.02)ALT(+203.08)SLAWK	11	80	11	712.349	2	31.8	1422.68	2	38 59 80 89 92 95 95 95 89 75 69	GNC(+57.02)ALT(+203.08)SLAWK	CID
VQHLDVLVTPK	11	80	11	624.869	2	28.82	1247.72	0.2	73 77 97 98 80 71 92 91 95 66 38	VQHLDVLVTPK	CID
AWCDTYSSC(+57.02)GGMATGSVC(+57.02)K	19	80	19	1020.9	2	22.73	2039.78	0.8	49 41 44 86 98 99 99 99 97 72 70 89 98 98 70 83 82 72 70	AWCDTYSSC(+57.02)GGMATGSVC(+57.02)K	CID
ALGLVLGYHGSK	12	80	12	607.848	2	30.86	1213.68	-0.3	77 91 87 98 98 90 67 72 86 56 74 60	ALGLVLGYHGSK	CID
EYGNVLALNPANEK	14	80	14	766.391	2	34.23	1530.77	0	79 57 38 85 96 99 99 99 95 59 67 87 92 63	EYGNVLALNPANEK	CID
FDEDWDM(+15.99)LAPK	11	80	11	691.801	2	41.87	1381.59	1.1	70 82 98 95 73 72 88 96 98 72 32	FDEDWDM(+15.99)LAPK	CID
GQEELYTLAR	10	79	10	590.304	2	25.39	1178.59	-0.1	48 77 99 99 71 59 85 90 89 81	GQEELYTLAR	CID
NLSLETESLYK	11	79	11	648.838	2	34.62	1295.66	0.1	46 62 94 97 97 79 92 90 89 75 54	NLSLETESLYK	CID
DTSGLLSPCK	10	79	10	510.755	2	23.95	1019.5	-0.3	71 85 84 85 92 96 79 63 79 61	DTSGLLSPCK	CID
EETAQFLDELLDK	13	79	13	775.88	2	51.67	1549.75	-3.9	62 63 90 94 85 90 87 96 99 99 96 51 23	EETAQFLDELLDK	CID
WLGPAGATGPAGHCLR	16	79	16	782.397	2	23.86	1562.78	0.8	76 95 86 88 90 88 96 94 80 69 80 91 95 56 49 41	WLGPAGATGPAGHCLR	CID
VPAEWANALPETVTK	15	79	15	813.431	2	37.78	1624.85	0.7	75 82 85 98 97 98 95 94 68 49 91 77 75 65 48	VPAEWANALPETVTK	CID
QSAQLLK	7	79	7	394.237	2	17.53	786.46	0.5	63 65 77 75 97 98 82	QSAQLLK	CID
LC(+57.02)VLPQEPVLFR	12	79	12	735.912	2	44.46	1469.81	1.5	79 72 94 98 67 73 97 55 73 93 83 71	LC(+57.02)VLPQEPVLFR	CID
SC(+57.02)AQLNNNC(+57.02)K	10	79	10	604.76	2	13.88	1207.51	-0.7	35 38 96 95 98 95 93 94 81 70	SC(+57.02)AQLNNNC(+57.02)K	CID
EAPLLVDLGGEGTQR	15	79	15	777.91	2	39.39	1553.8	0.2	74 49 48 77 99 99 88 90 93 91 99 73 85 72 60	EAPLLVDLGGEGTQR	CID
KLAPEYLK	8	79	8	481.289	2	24.14	960.564	-0.5	89 94 95 39 74 75 88 82	KLAPEYLK	CID
LLFSALK	7	79	7	396.255	2	33.61	790.495	-0.1	93 95 95 62 60 76 76	LLFSALK	CID
YSTKEPFTDNNTNC(+57.02)K	15	79	15	909.9	2	30.7	1817.79	-2	63 68 79 88 99 85 89 92 94 89 92 68 66 51 70	YSTKEPFTDNNTNC(+57.02)K	CID
EFHVEEFK	8	79	8	532.756	2	32.8	1063.5	0	81 65 86 69 85 89 80 81	EFHVEEFK	CID
MWANENSM(+15.99)DALNER	14	79	14	848.856	2	27.52	1695.7	-0.2	39 38 43 78 93 97 98 98 98 99 98 92 88 57	MWANENSM(+15.99)DALNER	CID
LLGGKEPR	8	79	8	435.264	2	16.78	868.513	-0.2	94 94 62 40 59 97 95 95	LLGGKEPR	CID
LQSLLYTKYDFK	12	79	12	759.912	2	37.75	1517.81	-2.1	57 57 88 94 98 98 95 88 67 62 76 74	LQSLLYTKYDFK	CID
LFFDK	5	79	5	335.184	2	30.63	668.353	-0.5	92 94 67 70 74	LFFDK	CID
ASEDEWKR	8	79	8	510.741	2	18.81	1019.47	-0.2	41 66 98 88 91 77 93 82	ASEDEWKR	CID
GNENLEFEGPR	11	79	11	631.294	2	28.55	1260.57	0.3	33 54 90 83 97 98 94 98 80 76 73	GNENLEFEGPR	CID
YNSVYEQYLNAM(+15.99)K	13	79	13	819.876	2	44.32	1637.74	-0.8	56 50 54 89 97 99 89 93 97 92 92 73 52	YNSVYEQYLNAM(+15.99)K	CID
LHDKEPMMLLNPK	13	79	13	783.414	2	32.22	1564.81	2.2	62 51 84 95 99 84 86 93 97 99 72 67 44	LHDKEPMMLLNPK	CID
VLNFVLYTSVQGPK	14	79	14	782.941	2	38.51	1563.87	0.4	72 91 85 98 99 99 99 97 93 65 78 23 60 55	VLNFVLYTSVQGPK	CID
LQGLVC(+57.02)YDHAQK	12	79	12	716.356	2	35.63	1430.7	-0.2	59 68 90 98 97 79 68 54 85 89 81 87	LQGLVC(+57.02)YDHAQK	CID
KVTVVADLK	9	79	9	486.808	2	24.03	971.601	-0.3	81 82 93 77 63 57 85 98 78	KVTVVADLK	CID
YTAGTGQVDPLLNLAK	16	79	16	830.949	2	38.79	1659.88	0.7	51 54 83 86 82 72 92 97 98 94 98 97 80 74 65 49	YTAGTGQVDPLLNLAK	CID
MS(+203.08)DDNVMFFDTYYYK	15	79	15	1071.44	2	41.5	2140.86	-2.7	43 44 68 87 95 97 99 99 98 97 99 98 62 52 54	MS(+203.08)DDNVMFFDTYYYK	CID
KNM(+15.99)YQYSEYKK	11	79	11	749.354	2	28.55	1496.7	-2.7	61 81 82 97 91 90 76 77 68 88 63	KNM(+15.99)YQYSEYKK	CID
SYSC(+57.02)VFEK	8	79	8	510.229	2	27.17	1018.44	0.6	74 77 91 78 78 79 93 66	SYSC(+57.02)VFEK	CID
VNQLGTLTETFK	12	79	12	675.867	2	36.32	1349.72	0.3	50 73 90 98 90 86 90 92 95 65 57 66	VNQLGTLTETFK	CID
LDEEFCVKDK	10	79	10	613.291	2	19.81	1224.57	-1	88 92 99 99 92 56 37 86 80 65	LDEEFCVKDK	CID
EVLPLLSC(+57.02)DGEKTK	14	79	14	794.917	2	38.54	1587.82	1	86 72 97 69 87 97 90 79 80 72 84 67 56 74	EVLPLLSC(+57.02)DGEKTK	CID
NLHLDVLVTPK	11	79	11	624.869	2	29.31	1247.72	-0.3	60 76 95 97 82 76 85 80 89 74 59	NLHLDVLVTPK	CID
VATVSLPR	8	79	8	421.758	2	48.19	841.502	0.1	82 85 97 93 89 90 59 40	VATVSLPR	CID
VATVSLPR	8	79	8	421.759	2	35.93	841.502	0.4	77 81 93 93 93 92 67 39	VATVSLPR	CID
TVEDNSHFLKTR	12	79	12	723.869	2	36.53	1445.73	-2.5	49 56 97 93 86 84 84 95 99 93 68 49	TVEDNSHFLKTR	CID
LQELVLTEK	9	79	9	536.816	2	30	1071.62	-0.1	73 79 98 94 89 94 73 75 40	LQELVLTEK	CID
LDC(+57.02)TLYSSVR	10	79	10	607.298	2	29.04	1212.58	0.1	74 79 92 95 86 82 88 70 54 75	LDC(+57.02)TLYSSVR	CID
ELC(+57.02)QEHGLR	9	79	9	571.274	2	18.95	1140.53	-0.3	79 68 66 89 97 93 70 92 60	ELC(+57.02)QEHGLR	CID
SGVELMPAC(+57.02)LK	11	79	11	602.804	2	27.06	1203.6	-4.8	63 50 86 99 98 93 89 94 69 74 57	SGVELMPAC(+57.02)LK	CID
WWLGLTSLEDK	11	79	11	674.353	2	47.35	1346.69	3.8	46 48 97 92 98 98 96 97 86 60 56	WWLGLTSLEDK	CID
VATVSLPR	8	79	8	421.758	2	44.56	841.502	0	74 78 95 92 90 89 75 43	VATVSLPR	CID
C(+57.02)NQNTDLDYGC(+57.02)K	12	79	12	744.298	2	19.12	1486.58	0.2	56 60 93 95 92 77 82 95 96 72 71 62	C(+57.02)NQNTDLDYGC(+57.02)K	CID
TTMNSFVALYGK	12	79	12	666.337	2	39.53	1330.66	0.4	77 90 87 80 94 92 93 93 97 67 32 49	TTMNSFVALYGK	CID
NDQSAEEELNELR	13	79	13	773.853	2	33.06	1545.69	0.6	43 48 82 95 96 97 61 61 86 94 98 89 80	NDQSAEEELNELR	CID
DKDVC(+57.02)SAGVDAT(+365.13)K	13	79	13	865.888	2	31.54	1729.76	2.9	63 85 90 96 95 96 96 94 97 96 38 40 43	DKDVC(+57.02)SAGVDAT(+365.13)K	CID
LNDALQHTSNK	11	79	11	620.818	2	15.69	1239.62	-0.1	70 79 96 98 98 88 50 57 86 79 71	LNDALQHTSNK	CID
HFTAVKNDK	9	79	9	530.283	2	26.94	1058.55	-0.3	84 90 97 93 79 74 68 68 60	HFTAVKNDK	CID
STLLGAAVLR	10	79	10	500.811	2	40.14	999.608	0.3	63 71 93 99 92 84 81 67 73 69	STLLGAAVLR	CID
YDSGC(+57.02)GC(+57.02)C(+57.02)EVNGK	13	79	13	753.276	2	19.22	1504.54	-0.3	45 54 92 68 83 89 91 85 96 96 81 68 81	YDSGC(+57.02)GC(+57.02)C(+57.02)EVNGK	CID
EDVNLLTQK	9	79	9	530.288	2	25.98	1058.56	-0.4	84 66 86 88 93 94 71 73 59	EDVNLLTQK	CID
YTNLFEAAPDATNK	14	79	14	777.876	2	36.47	1553.74	0.5	57 44 80 98 98 96 89 97 71 86 84 80 71 57	YTNLFEAAPDATNK	CID
QLEQLQAPLLAK	12	79	12	676.401	2	34.72	1350.79	0.4	51 80 98 94 93 85 90 45 79 93 82 59	QLEQLQAPLLAK	CID
T(+203.08)SHLNVVWNEKFLCNR	16	79	16	1082.03	2	3	2162.06	-4	76 74 95 98 97 98 98 85 79 94 97 95 94 31 33 22	T(+203.08)SHLNVVWNEKFLCNR	CID
VGKSAASLSNR	11	79	11	545.304	2	25.35	1088.59	0.2	79 66 92 97 97 88 69 67 76 75 66	VGKSAASLSNR	CID
YHNNLNVVWNEKM(+15.99)LSASK	18	79	18	1082.03	2	49.55	2162.06	-3.3	44 41 43 83 93 96 98 99 92 90 98 97 98 98 82 66 61 45	YHNNLNVVWNEKM(+15.99)LSASK	CID
DLYGLDGT(+365.13)PNAVDHLKLK	18	79	18	778.729	3	44.14	2333.16	1.1	72 89 96 87 85 71 19 54 78 91 96 98 98 97 97 84 71 41	DLYGLDGT(+365.13)PNAVDHLKLK	CID
YQYSTTC(+57.02)LDGK	11	79	11	668.297	2	24.57	1334.58	-0.8	54 57 95 97 97 83 78 88 91 69 61	YQYSTTC(+57.02)LDGK	CID
ASDVC(+57.02)SLK	8	79	8	440.216	2	18.73	878.417	-0.3	78 83 89 69 62 85 96 71	ASDVC(+57.02)SLK	CID
NLNTGGKGM(+15.99)LR	11	79	11	588.81	2	29.28	1175.61	-2.9	52 77 92 96 90 48 61 83 93 92 86	NLNTGGKGM(+15.99)LR	CID
EDNVLLTQK	9	79	9	530.288	2	25.93	1058.56	-0.1	85 80 76 71 88 97 89 72 56	EDNVLLTQK	CID
TPC(+57.02)SEC(+57.02)YENLKGVTTR	16	79	16	957.938	2	30.67	1913.86	0	41 31 79 80 92 91 96 99 92 96 99 95 97 80 61 38	TPC(+57.02)SEC(+57.02)YENLKGVTTR	CID
LLVAGSK	7	79	7	344.224	2	19.11	686.433	0.4	97 97 97 86 51 51 72	LLVAGSK	CID
DNAATYNC(+57.02)DLSQQLR	15	79	15	884.899	2	29.37	1767.78	-0.3	26 27 40 86 98 98 96 85 90 98 98 95 93 79 76	DNAATYNC(+57.02)DLSQQLR	CID
FVQLTDDPSLDSEHFR	16	79	16	953.453	2	36.04	1904.89	0.3	49 51 73 98 97 98 99 73 75 92 92 63 84 73 77 69	FVQLTDDPSLDSEHFR	CID
RTHVLMNYK	9	79	9	581.312	2	21.56	1160.61	-2.1	51 65 67 82 88 94 90 86 88	RTHVLMNYK	CID
C(+57.02)EPATC(+57.02)VGSYEC(+57.02)R	13	79	13	794.813	2	25.28	1587.61	0	31 83 90 95 97 95 98 95 91 94 90 48 21	C(+57.02)EPATC(+57.02)VGSYEC(+57.02)R	CID
T(+203.08)SLHNVVWNAVSRSM(+15.99)SR	17	79	17	1082.03	2	43.11	2162.05	-1.8	43 71 94 93 89 94 98 96 94 84 82 94 69 77 63 59 44	T(+203.08)SLHNVVWNAVSRSM(+15.99)SR	CID
FCTKEPM(+15.99)TDNNTHHK	15	79	15	909.9	2	30.72	1817.78	1.4	66 68 75 82 99 97 98 97 95 65 79 74 49 72 69	FCTKEPM(+15.99)TDNNTHHK	CID
SSGTSYPDVLK	11	79	11	577.29	2	29.08	1152.57	0	75 81 87 94 95 66 55 77 93 90 57	SSGTSYPDVLK	CID
YYFTLLDAPGHR	12	79	12	726.868	2	39.13	1451.72	1.2	67 85 92 94 99 99 98 97 62 31 72 52	YYFTLLDAPGHR	CID
S(+203.08)THLNVVWNAVSM(+15.99)MLNK	17	79	17	1082.03	2	55.16	2162.05	-0.2	40 76 95 98 96 98 99 97 93 85 85 91 95 71 67 33 25	S(+203.08)THLNVVWNAVSM(+15.99)MLNK	CID
TLLNDEVLK	9	79	9	522.801	2	33.72	1043.59	0.4	83 92 97 90 87 90 74 63 35	TLLNDEVLK	CID
HFYLM(+15.99)LR	7	79	7	498.259	2	33.81	994.506	-3.4	80 88 95 95 52 72 70	HFYLM(+15.99)LR	CID
TVAGLHSVQM(+15.99)SYAK	14	79	14	754.381	2	29.98	1506.75	-1.8	56 60 85 77 95 94 95 94 91 88 84 71 61 56	TVAGLHSVQM(+15.99)SYAK	CID
YVGQETNPTNTNQC(+57.02)K	15	79	15	877.393	2	20.49	1752.77	-1.1	37 46 29 94 99 98 97 88 90 96 99 91 79 72 68	YVGQETNPTNTNQC(+57.02)K	CID
TEYSDSSC(+57.02)LTMK	12	79	12	711.299	2	25.97	1420.59	-0.7	40 74 96 97 92 89 81 57 92 84 76 69	TEYSDSSC(+57.02)LTMK	CID
LNQLQGSLDMC(+57.02)K	12	79	12	703.843	2	29.94	1405.67	1.2	49 70 95 95 88 91 95 97 98 88 51 31	LNQLQGSLDMC(+57.02)K	CID
STLESLASLLK	11	79	11	581.34	2	47.61	1160.67	0.7	45 49 92 97 93 97 93 91 90 69 54	STLESLASLLK	CID
THVLMNYK	8	79	8	503.263	2	23.6	1004.51	-0.4	72 85 97 94 55 55 90 82	THVLMNYK	CID
S(+203.08)THLNVVWNAVSM(+15.99)NMLK	17	79	17	1082.03	2	50.58	2162.05	1.1	57 66 83 93 95 97 98 95 93 94 84 90 86 74 62 46 29	S(+203.08)THLNVVWNAVSM(+15.99)NMLK	CID
ENKWSSSLYLK	11	79	11	677.853	2	40.17	1353.69	-0.8	71 44 52 96 98 97 95 90 85 82 57	ENKWSSSLYLK	CID
FVLENVPANK	10	79	10	565.814	2	30.18	1129.61	0.4	70 75 95 97 91 94 73 86 65 44	FVLENVPANK	CID
SLVHPSYNSNTLNKTLEPMK	20	79	20	1137.08	2	40.43	2272.15	-0.6	45 63 87 94 84 87 94 91 80 72 80 88 85 79 79 94 90 55 65 65	SLVHPSYNSNTLNKTLEPMK	CID
TLFAAVDEC(+57.02)EHR	12	79	12	724.335	2	31.1	1446.66	0.1	52 69 96 98 98 96 65 70 51 94 82 76	TLFAAVDEC(+57.02)EHR	CID
YFSTVK	6	79	6	372.7	2	24.99	743.385	0.5	84 88 85 65 76 77	YFSTVK	CID
LC(+57.02)FETGK	7	79	7	427.707	2	24.52	853.4	-0.1	82 79 89 96 63 55 88	LC(+57.02)FETGK	CID
FEELLSK	7	79	7	433.237	2	30.14	864.459	-0.3	79 95 97 73 66 70 73	FEELLSK	CID
VALELHK	7	79	7	405.247	2	24.05	808.481	-0.6	73 86 90 82 69 79 72	VALELHK	CID
T(+203.08)GEC(+57.02)DASTYLC(+57.02)K	12	79	12	804.332	2	26.84	1606.65	0.7	61 57 92 88 93 72 46 75 97 95 77 91	T(+203.08)GEC(+57.02)DASTYLC(+57.02)K	CID
VNDFVK	6	79	6	361.197	2	22.78	720.381	-0.5	71 81 95 82 80 62	VNDFVK	CID
LQGLVSCTM(+15.99)HAQK	13	79	13	716.356	2	35.58	1430.7	-2.6	73 80 94 98 98 92 46 49 56 82 89 81 85	LQGLVSCTM(+15.99)HAQK	CID
TNLLTSYTSR	10	79	10	578.303	2	30.34	1154.59	-0.9	49 54 96 99 93 89 83 80 80 66	TNLLTSYTSR	CID
VVDLLVQR	8	79	8	471.292	2	32.33	940.571	-0.7	79 80 85 90 90 79 70 57	VVDLLVQR	CID
ELGEQNELLPSLK	13	79	13	735.396	2	36.29	1468.78	0.6	68 59 78 93 83 71 94 97 97 86 72 62 62	ELGEQNELLPSLK	CID
ALANSLSEAEELSK	14	79	14	731.375	2	33.43	1460.74	-0.1	51 57 57 59 83 97 88 97 96 99 94 85 72 67	ALANSLSEAEELSK	CID
YEEATLEEC(+57.02)C(+57.02)AK	12	79	12	751.811	2	25.27	1501.61	0.1	50 77 97 96 96 98 99 98 81 43 43 69	YEEATLEEC(+57.02)C(+57.02)AK	CID
AEPLLVDLGGEGTQR	15	79	15	777.91	2	39.83	1553.8	-0.2	39 67 44 72 96 98 86 87 91 92 99 93 85 72 61	AEPLLVDLGGEGTQR	CID
YYLYNEEEYHR	11	79	11	789.843	2	32.1	1577.68	-4.4	54 75 97 98 96 99 98 68 57 69 55	YYLYNEEEYHR	CID
QTLEHSCTSANR	12	79	12	673.812	2	20.47	1345.6	3.9	34 71 98 99 96 82 79 88 94 91 63 50	QTLEHSCTSANR	CID
EKDMVEERAER	11	79	11	696.336	2	36.37	1390.65	4.4	78 57 92 94 86 94 97 60 73 86 49	EKDMVEERAER	CID
ETNFGSEYGLTK	12	79	12	673.317	2	29.83	1344.62	-0.2	82 62 93 91 76 83 94 90 63 87 69 55	ETNFGSEYGLTK	CID
VKETTSPLR	9	79	9	515.8	2	19.64	1029.58	3.5	85 88 98 77 52 65 75 97 71	VKETTSPLR	CID
AAAEGPVAAALDASGVK	17	79	17	749.399	2	37.18	1496.78	0.1	41 48 60 91 85 78 85 97 99 97 97 96 89 88 63 66 56	AAAEGPVAAALDASGVK	CID
FFAPWC(+57.02)GHC(+57.02)K	10	79	10	655.284	2	35.81	1308.55	0.1	95 94 97 71 56 57 71 92 85 69	FFAPWC(+57.02)GHC(+57.02)K	CID
TFSEVK	6	79	6	355.689	2	20.85	709.365	-1.5	82 85 85 70 62 88	TFSEVK	CID
DVSSTSDNDLC(+57.02)AK	13	79	13	706.303	2	19.02	1410.59	-0.5	41 44 93 98 98 96 93 88 63 81 83 71 74	DVSSTSDNDLC(+57.02)AK	CID
SLNDYDYDYELK	12	78	12	769.339	2	33.29	1536.66	0.9	34 45 80 96 98 97 95 90 72 89 82 65	SLNDYDYDYELK	CID
HPYVAATDMNAK	12	78	12	659.319	2	22.96	1316.62	3.9	63 54 95 98 98 97 95 79 70 52 71 68	HPYVAATDMNAK	CID
GVLVSEETYEK	11	78	11	627.317	2	27.33	1252.62	1	18 35 86 98 97 98 96 85 85 92 75	GVLVSEETYEK	CID
VLEDSCTSK	9	78	9	491.231	2	18.34	980.448	-0.4	89 96 99 97 93 55 55 55 68	VLEDSCTSK	CID
KVLDAETLVK	10	78	10	558.337	2	29.02	1114.66	0.1	86 91 96 92 50 74 73 89 77 57	KVLDAETLVK	CID
SPLSYGLATLNK	12	78	12	632.351	2	33.77	1262.69	0.3	54 71 93 98 98 76 90 95 78 70 65 56	SPLSYGLATLNK	CID
LMLDAVDLR	9	78	9	523.29	2	42.66	1044.56	1.3	82 84 95 91 50 50 89 90 75	LMLDAVDLR	CID
LPLQDVYK	8	78	8	488.279	2	32.85	974.544	0.3	62 90 95 66 68 81 81 85	LPLQDVYK	CID
SC(+57.02)GTEFLK	8	78	8	471.223	2	26.44	940.432	-0.2	78 80 85 76 91 73 83 62	SC(+57.02)GTEFLK	CID
HELC(+57.02)DYTTAQPK	12	78	12	731.837	2	19.96	1461.66	2.9	77 95 95 79 92 92 83 52 67 83 71 54	HELC(+57.02)DYTTAQPK	CID
DVDHVDLADPK	11	78	11	612.298	2	21.89	1222.58	-1.6	78 79 70 60 61 95 98 95 96 81 51	DVDHVDLADPK	CID
LQGLLR	6	78	6	350.229	2	25.06	698.444	-0.1	88 81 62 82 92 65	LQGLLR	CID
S(+203.08)LVVEGTNLAGDSTK	15	78	15	847.427	2	35.05	1692.84	-1.5	50 65 81 90 95 56 71 70 86 90 87 92 89 79 74	S(+203.08)LVVEGTNLAGDSTK	CID
VVLEDVK	7	78	7	401.239	2	24.25	800.464	-0.5	88 87 92 86 61 55 80	VVLEDVK	CID
SSGTSTLMELK	11	78	11	577.29	2	28.58	1152.57	-3.1	75 80 73 88 96 90 94 50 83 77 57	SSGTSTLMELK	CID
LVPTKFFT(+203.08)AFTR	12	78	12	815.947	2	35.64	1629.88	2.2	90 88 85 90 86 72 88 82 78 77 65 40	LVPTKFFT(+203.08)AFTR	CID
TAYQLK	6	78	6	362.205	2	19.99	722.396	0.3	86 88 81 79 70 67	TAYQLK	CID
GNDNSYSC(+57.02)VFEK	12	78	12	710.296	2	29.71	1418.58	0.2	20 39 86 89 97 91 86 91 98 98 96 52	GNDNSYSC(+57.02)VFEK	CID
SGNLWSSSLYLK	12	78	12	677.853	2	40.13	1353.69	-0.9	40 27 68 98 96 96 95 88 96 94 85 60	SGNLWSSSLYLK	CID
ACVVLPKEPVLM(+15.99)R	13	78	13	735.912	2	44.42	1469.81	-0.8	61 66 71 96 99 76 76 95 59 80 92 82 67	ACVVLPKEPVLM(+15.99)R	CID
ADLEGYPTLLLFR	13	78	13	754.412	2	50.37	1506.81	0.8	41 41 65 99 95 98 73 77 84 99 98 93 57	ADLEGYPTLLLFR	CID
LNTQTLK	7	78	7	409.243	2	18.72	816.471	0.7	82 79 86 85 68 69 79	LNTQTLK	CID
RWNTSTYAEGNEWSGR	16	78	16	957.427	2	22.2	1912.85	-3.1	28 41 81 97 98 99 98 98 99 91 86 95 79 65 48 51	RWNTSTYAEGNEWSGR	CID
LEYSQSNQK	9	78	9	548.767	2	16.41	1095.52	-0.6	73 90 96 90 81 96 62 56 60	LEYSQSNQK	CID
M(+15.99)NHLVLAHR	9	78	9	553.795	2	32.81	1105.58	-5	50 54 88 85 88 97 94 92 59	M(+15.99)NHLVLAHR	CID
T(+203.08)SHLNVVWNAVSM(+15.99)MARK	17	78	17	1082.03	2	48.56	2162.06	-4.8	48 75 83 90 96 98 98 96 93 93 82 90 97 75 63 28 27	T(+203.08)SHLNVVWNAVSM(+15.99)MARK	CID
LPLQDVYK	8	78	8	488.279	2	32.89	974.544	0	65 92 95 71 72 82 79 69	LPLQDVYK	CID
STVLGLALER	10	78	10	529.814	2	38.97	1057.61	0.6	57 63 95 97 34 75 80 98 99 84	STVLGLALER	CID
EC(+57.02)PATC(+57.02)VGLYEC(+57.02)K	13	78	13	793.837	2	29.39	1585.66	0.8	79 56 50 65 93 93 96 85 94 95 92 57 62	EC(+57.02)PATC(+57.02)VGLYEC(+57.02)K	CID
TPC(+57.02)SEC(+57.02)YENLKGVCLK	16	78	16	950.93	2	29.09	1899.85	-3.9	50 40 79 95 98 94 98 99 95 98 99 83 89 35 49 52	TPC(+57.02)SEC(+57.02)YENLKGVCLK	CID
ESLLLTNSK	9	78	9	502.782	2	24.65	1003.55	-4.8	73 48 82 99 98 93 66 79 67	ESLLLTNSK	CID
T(+203.08)SHLNVVWNAVSM(+15.99)NMLK	17	78	17	1082.03	2	39.31	2162.05	-0.2	44 50 85 93 96 98 98 96 92 93 81 88 95 75 61 45 41	T(+203.08)SHLNVVWNAVSM(+15.99)NMLK	CID
M(+15.99)NKLGLTEAPFK	12	78	12	682.866	2	41.09	1363.72	0.4	45 48 90 98 91 90 80 92 86 69 70 79	M(+15.99)NKLGLTEAPFK	CID
TM(+15.99)AQETNPTNTNPYR	15	78	15	877.394	2	20.07	1752.77	0.1	45 46 77 83 99 98 96 90 92 92 96 92 68 54 44	TM(+15.99)AQETNPTNTNPYR	CID
C(+57.02)SGM(+15.99)GMSAMNR	11	78	11	609.228	2	26.11	1216.45	-2.9	61 88 90 96 67 54 54 91 96 84 79	C(+57.02)SGM(+15.99)GMSAMNR	CID
TSPYLEMSC(+57.02)YVAK	13	78	13	774.858	2	36.71	1547.7	0.5	52 51 60 74 97 99 96 92 80 88 86 77 62	TSPYLEMSC(+57.02)YVAK	CID
LGNVLEEMR	9	78	9	530.777	2	32.43	1059.54	0.4	72 60 90 95 95 86 79 71 55	LGNVLEEMR	CID
LEVNVTGKLGTLQNK	15	78	15	807.466	2	43.48	1612.91	1.3	38 62 80 85 97 97 82 90 97 82 96 97 56 57 56	LEVNVTGKLGTLQNK	CID
ACHLTSESGQEK	12	78	12	645.292	2	16.26	1288.57	-1.6	46 56 89 99 98 95 88 71 84 73 80 60	ACHLTSESGQEK	CID
YGLDGMAFCNM(+15.99)LK	13	78	13	739.824	2	29.97	1477.64	-5	55 66 97 98 88 93 92 68 60 95 90 68 48	YGLDGMAFCNM(+15.99)LK	CID
SGYSC(+57.02)EVTHDGSSLTK	16	78	16	864.38	2	21.26	1726.75	-0.5	28 39 75 86 84 98 95 97 97 97 93 96 79 72 66 49	SGYSC(+57.02)EVTHDGSSLTK	CID
FWTFELVPR	9	78	9	597.819	2	49.66	1193.62	0.1	84 85 97 96 96 73 40 69 62	FWTFELVPR	CID
AACPGPVAAALDASRK	16	78	16	749.399	2	38.29	1496.78	4.5	62 67 46 38 68 86 96 98 99 97 99 97 86 86 67 57	AACPGPVAAALDASRK	CID
EVAVSLPVLLK	11	78	11	584.371	2	44.59	1166.73	0.6	80 60 96 98 97 96 39 62 86 85 60	EVAVSLPVLLK	CID
GDQNNQLQATNK	12	78	12	665.821	2	14.76	1329.63	0.1	19 40 78 92 96 86 94 96 99 98 85 55	GDQNNQLQATNK	CID
HQLC(+57.02)DYTTGTPK	12	78	12	710.83	2	22.39	1419.65	-0.6	75 85 97 94 97 95 92 48 46 90 60 57	HQLC(+57.02)DYTTGTPK	CID
LYANAQDLMTEVVEQVK	17	78	17	975.997	2	53.67	1949.98	1.2	32 26 79 81 95 88 79 89 95 97 99 97 98 99 52 59 63	LYANAQDLMTEVVEQVK	CID
YVHDM(+15.99)TSDVNSYQLQK	16	78	16	972.441	2	32.94	1942.87	-3	51 56 82 92 93 96 96 79 74 92 86 84 67 77 69 52	YVHDM(+15.99)TSDVNSYQLQK	CID
TPC(+57.02)LLVSAK	9	78	9	494.778	2	29.45	987.542	0	73 74 78 87 93 93 72 73 57	TPC(+57.02)LLVSAK	CID
M(+15.99)HPDEAVAYGAAVKGRLSNLK	21	78	21	1122.09	2	45.53	2242.15	2.8	38 44 29 41 98 89 93 98 98 82 91 98 98 99 96 97 98 82 54 67 48	M(+15.99)HPDEAVAYGAAVKGRLSNLK	CID
AFWNSPTEC(+57.02)C(+57.02)R	11	78	11	714.295	2	32.91	1426.58	-0.2	67 79 86 96 96 55 63 97 90 77 52	AFWNSPTEC(+57.02)C(+57.02)R	CID
EYVDWDNVPVDEQR	14	78	14	882.397	2	36.19	1762.78	0.2	68 41 78 88 90 96 93 96 54 72 91 90 73 65	EYVDWDNVPVDEQR	CID
TLENHQDFNTR	11	78	11	687.823	2	17.5	1373.63	-0.5	54 79 91 79 88 92 91 76 80 71 57	TLENHQDFNTR	CID
SSPATLNSR	9	78	9	466.743	2	15.87	931.472	-0.8	65 66 71 86 93 86 76 82 77	SSPATLNSR	CID
T(+203.08)SHLNVVWNAVSM(+15.99)MVQK	17	78	17	1082.03	2	1.42	2162.05	-0.4	46 51 96 98 96 98 98 96 92 90 76 90 96 74 33 62 33	T(+203.08)SHLNVVWNAVSM(+15.99)MVQK	CID
YYLPC(+57.02)TEEYK	10	78	10	683.306	2	31.98	1364.6	1.3	73 76 97 81 78 75 73 85 79 63	YYLPC(+57.02)TEEYK	CID
C(+57.02)SC(+57.02)VLAGVSNVK	12	78	12	647.318	2	26.92	1292.62	0.6	51 56 95 97 99 90 71 97 96 81 46 56	C(+57.02)SC(+57.02)VLAGVSNVK	CID
VMLM(+15.99)CGDSC(+57.02)NSK	12	78	12	680.77	2	19.66	1359.53	-3.2	51 74 83 82 85 66 86 86 93 83 73 71	VMLM(+15.99)CGDSC(+57.02)NSK	CID
KAELFGK	7	78	7	396.734	2	17.61	791.454	0	88 90 79 62 78 79 71	KAELFGK	CID
LSAQQVMDK	9	78	9	510.263	2	28.09	1018.51	-0.4	80 85 86 82 72 75 94 81 46	LSAQQVMDK	CID
FFDNDTLPLAR	11	78	11	654.833	2	38.34	1307.65	0.5	67 65 92 82 88 95 98 90 92 57 30	FFDNDTLPLAR	CID
QTEQYLNTLK	10	78	10	619.325	2	28.03	1236.63	0.4	54 56 89 80 94 96 88 82 75 63	QTEQYLNTLK	CID
SPMNHLSDQVM(+15.99)LGK	14	78	14	524.922	3	35.16	1571.74	0.8	79 87 87 82 95 97 90 90 72 86 90 63 27 44	SPMNHLSDQVM(+15.99)LGK	CID
T(+203.08)SHLNVVWNAVSFLC(+57.02)GR	17	78	17	1082.03	2	65.69	2162.06	-3.6	59 63 96 98 96 96 99 96 93 79 80 90 92 95 55 18 21	T(+203.08)SHLNVVWNAVSFLC(+57.02)GR	CID
TYNLFEAAPDATNK	14	78	14	777.876	2	36.44	1553.74	0.7	34 35 82 97 98 96 89 98 78 88 88 81 71 55	TYNLFEAAPDATNK	CID
LSLELEK	7	78	7	416.245	2	31.06	830.475	-0.1	83 85 97 96 59 77 48	LSLELEK	CID
GLTVSPLR	8	78	8	421.758	2	43.64	841.502	0.2	51 78 96 95 91 80 82 49	GLTVSPLR	CID
NWNTLDLSEEHMVQEC(+57.02)K	17	78	17	1066.97	2	31.85	2131.93	-2	34 65 65 82 91 98 98 82 93 86 86 99 99 96 79 33 39	NWNTLDLSEEHMVQEC(+57.02)K	CID
STMKFEMK	8	78	8	501.243	2	29.54	1000.47	0.3	63 67 79 85 76 90 90 72	STMKFEMK	CID
T(+203.08)SHLNVVWNAVSFLGC(+57.02)R	17	78	17	1082.03	2	42.63	2162.06	-3	45 50 95 99 97 98 98 96 94 95 85 90 86 82 30 34 49	T(+203.08)SHLNVVWNAVSFLGC(+57.02)R	CID
C(+57.02)PMNENSFDALNER	14	78	14	848.856	2	27.56	1695.7	-0.5	41 34 44 90 96 88 97 97 97 98 99 82 71 56	C(+57.02)PMNENSFDALNER	CID
YDSGC(+57.02)GC(+57.02)C(+57.02)EVNGK	13	78	13	753.276	2	19.25	1504.54	-0.7	51 60 92 67 76 73 77 82 97 96 82 73 83	YDSGC(+57.02)GC(+57.02)C(+57.02)EVNGK	CID
FLTNAYR	7	78	7	442.735	2	26.9	883.455	0	71 81 78 69 84 84 77	FLTNAYR	CID
VATVSLPR	8	78	8	421.759	2	29.43	841.502	0.4	80 81 91 90 90 91 60 39	VATVSLPR	CID
FVLFYMR	7	78	7	488.261	2	28.83	974.505	2.2	92 93 95 69 48 70 76	FVLFYMR	CID
SEENVPLLVVGNK	13	78	13	699.385	2	33.91	1396.76	-0.5	43 73 68 77 92 80 90 97 95 93 71 60 70	SEENVPLLVVGNK	CID
ATVQPTPAC(+57.02)SVC(+57.02)MNR	15	78	15	846.389	2	21.98	1690.76	3.2	51 55 82 95 95 96 60 55 82 79 91 92 86 77 69	ATVQPTPAC(+57.02)SVC(+57.02)MNR	CID
LTNDGEYLLPER	12	78	12	710.36	2	31.04	1418.7	0.3	50 44 70 80 72 95 95 97 98 68 91 72	LTNDGEYLLPER	CID
VVTVSLPR	8	78	8	435.774	2	31.31	869.533	0	89 88 91 90 82 82 54 45	VVTVSLPR	CID
S(+203.08)THLNVVWNAVSFSGWR	17	78	17	1082.03	2	52.01	2162.05	-1.6	56 86 97 98 97 98 99 96 93 92 82 89 96 45 18 59 21	S(+203.08)THLNVVWNAVSFSGWR	CID
LNTQLTK	7	78	7	409.243	2	18.73	816.471	0	80 75 85 76 84 79 66	LNTQLTK	CID
LENELYAYELK	11	78	11	692.85	2	33.48	1383.69	-4.7	54 86 68 89 82 94 90 57 88 80 67	LENELYAYELK	CID
DM(+15.99)HVDHAPRPK	11	78	11	659.817	2	25.17	1317.62	-3.5	76 90 94 98 97 79 77 69 71 38 66	DM(+15.99)HVDHAPRPK	CID
YEVHGM(+15.99)TLLK	10	78	10	603.811	2	28.24	1205.61	-3.3	75 94 94 96 67 63 60 85 85 57	YEVHGM(+15.99)TLLK	CID
QPNVDQQENK	10	78	10	600.286	2	13.39	1198.56	-0.9	56 50 67 85 90 92 67 93 85 90	QPNVDQQENK	CID
HLVDEQPNLLK	11	77	11	653.362	2	30.47	1304.71	0.1	84 94 98 98 98 32 24 74 91 88 72	HLVDEQPNLLK	CID
DPTKPSSVSGSLKGR	15	77	15	758.41	2	27.26	1514.81	0.3	70 57 85 97 91 84 86 92 95 79 82 85 67 33 61	DPTKPSSVSGSLKGR	CID
VEVSSLK	7	77	7	381.223	2	21.02	760.433	-1.4	84 96 92 69 55 73 74	VEVSSLK	CID
TAFSYYDK	8	77	8	497.73	2	27.94	993.444	0.3	69 73 93 95 87 55 73 76	TAFSYYDK	CID
QNLVNENK	8	77	8	479.751	2	15.88	957.488	-0.5	68 75 97 96 72 91 79 43	QNLVNENK	CID
LC(+57.02)YVAEDM(+15.99)NRM(+15.99)WR	13	77	13	888.385	2	36.47	1774.76	-2.4	52 74 96 99 99 100 99 97 94 81 41 44 33	LC(+57.02)YVAEDM(+15.99)NRM(+15.99)WR	CID
T(+203.08)SHLNVVWNAVSFDQSR	17	77	17	1082.03	2	45.03	2162.04	5	44 56 81 94 95 97 98 95 92 82 82 89 94 68 59 57 35	T(+203.08)SHLNVVWNAVSFDQSR	CID
SHC(+57.02)LAEVEK	9	77	9	536.758	2	18.2	1071.5	-0.6	72 82 94 88 39 85 84 94 60	SHC(+57.02)LAEVEK	CID
M(+15.99)NGALGLTSLMLK	13	77	13	682.867	2	41.61	1363.72	-1.2	46 50 83 92 98 92 95 92 62 81 80 78 57	M(+15.99)NGALGLTSLMLK	CID
EAALEGGFSYVK	12	77	12	635.82	2	28.26	1269.62	1.1	79 73 95 98 99 90 43 54 74 88 78 59	EAALEGGFSYVK	CID
LGLSTSVK	8	77	8	402.745	2	23.97	803.475	-0.6	86 73 95 88 68 66 79 66	LGLSTSVK	CID
DVENHKDYQAR	11	77	11	687.823	2	17.53	1373.63	-0.4	38 37 97 92 96 93 93 90 82 72 65	DVENHKDYQAR	CID
QVPM(+15.99)LKDR	8	77	8	501.772	2	36.06	1001.53	-3.2	67 74 92 94 91 65 80 57	QVPM(+15.99)LKDR	CID
YTAGQGQVDPLVNLAK	16	77	16	837.446	2	35.78	1672.88	-0.2	50 55 86 86 93 77 81 87 96 61 86 94 85 78 72 52	YTAGQGQVDPLVNLAK	CID
TFTGLVTDQR	10	77	10	569.298	2	30.83	1136.58	-0.5	40 62 93 70 89 90 86 96 74 76	TFTGLVTDQR	CID
VATVSLPR	8	77	8	421.758	2	29.95	841.502	-0.1	69 72 82 90 93 90 67 56	VATVSLPR	CID
YVSVGYDYLAVK	12	77	12	688.859	2	38.13	1375.7	0.1	63 69 95 97 94 85 78 66 82 82 68 50	YVSVGYDYLAVK	CID
EEYDETNPLVHR	12	77	12	751.349	2	24.77	1500.68	-0.3	82 94 83 90 98 44 51 62 98 98 90 40	EEYDETNPLVHR	CID
YDLSGTEC(+57.02)K	9	77	9	536.734	2	21.79	1071.45	-0.8	82 93 98 95 27 46 93 81 81	YDLSGTEC(+57.02)K	CID
FSTEFMCKMK	10	77	10	626.28	2	31.58	1250.55	-3.8	73 86 96 99 96 79 49 72 70 55	FSTEFMCKMK	CID
EMLGC(+57.02)EYR	8	77	8	529.226	2	25.24	1056.44	-0.4	77 54 96 72 78 98 92 52	EMLGC(+57.02)EYR	CID
S(+203.08)THLNVVWNAVSFLC(+57.02)GR	17	77	17	1082.03	2	44.07	2162.06	-3.9	50 81 95 97 96 98 99 96 94 85 85 90 82 79 52 18 20	S(+203.08)THLNVVWNAVSFLC(+57.02)GR	CID
VDM(+15.99)NVELSR	9	77	9	539.765	2	33.1	1077.51	3.5	78 88 76 77 92 90 76 69 50	VDM(+15.99)NVELSR	CID
LSSPATLNSR	10	77	10	523.285	2	22.49	1044.56	-0.8	76 72 93 85 76 71 85 75 78 62	LSSPATLNSR	CID
SQYYTDAK	8	77	8	488.224	2	17.93	974.434	-0.1	49 52 92 94 82 81 85 84	SQYYTDAK	CID
TVDLDSLLAEVK	12	77	12	651.862	2	49.02	1301.71	1.4	43 65 90 95 89 86 76 73 93 96 75 49	TVDLDSLLAEVK	CID
SHLYTNK	7	77	7	431.724	2	19.62	861.434	-0.4	66 76 92 79 75 79 75	SHLYTNK	CID
KLAPEYLK	8	77	8	481.289	2	24.62	960.564	-0.4	88 93 81 26 66 85 94 88	KLAPEYLK	CID
ATTGELPTFLSAHDSC(+57.02)R	17	77	17	931.939	2	35.2	1861.86	0.6	61 59 51 34 88 98 79 83 82 90 86 91 97 94 89 78 56	ATTGELPTFLSAHDSC(+57.02)R	CID
GC(+57.02)TVELK	7	77	7	403.708	2	19.9	805.4	0.3	40 65 94 82 95 95 70	GC(+57.02)TVELK	CID
EVPGAVATC(+57.02)QR	11	77	11	594.295	2	20.03	1186.58	-0.4	85 67 71 59 77 91 93 82 82 67 75	EVPGAVATC(+57.02)QR	CID
SPLSYGLAAEKK	12	77	12	632.351	2	33.8	1262.69	0.3	50 43 88 96 97 90 96 91 69 89 68 52	SPLSYGLAAEKK	CID
LNDLLVSR	8	77	8	465.274	2	32.9	928.534	-0.3	75 79 96 96 96 60 60 56	LNDLLVSR	CID
MNFKENGELVDLNS(+203.08)K	15	77	15	970.971	2	39.36	1939.92	4.4	50 50 87 96 98 80 78 99 98 97 97 84 76 39 32	MNFKENGELVDLNS(+203.08)K	CID
LSPLLVDLGGEGNDR	15	77	15	777.91	2	39.9	1553.8	0.1	65 56 43 87 98 98 83 84 89 90 99 79 68 68 52	LSPLLVDLGGEGNDR	CID
GYLDGDSYSNPYK	13	77	13	739.825	2	28.96	1477.64	-0.8	23 45 92 98 85 92 90 91 97 96 73 69 52	GYLDGDSYSNPYK	CID
STTTELNM(+15.99)KK	10	77	10	584.796	2	26.95	1167.58	-2.7	46 63 93 93 93 84 79 80 69 70	STTTELNM(+15.99)KK	CID
GNENLEFEGPR	11	77	11	631.294	2	27.59	1260.57	0.2	21 34 89 92 97 96 91 98 79 76 79	GNENLEFEGPR	CID
YDANVLALNPANEK	14	77	14	766.391	2	34.26	1530.77	-0.2	49 51 73 71 91 99 98 98 92 57 63 85 90 60	YDANVLALNPANEK	CID
NFC(+57.02)SDASPVK	10	77	10	562.757	2	21.9	1123.5	1.9	62 86 79 83 82 94 89 74 67 55	NFC(+57.02)SDASPVK	CID
EQVQEVDLC(+57.02)PWFK	13	77	13	839.404	2	26.08	1676.79	3.5	71 67 79 87 99 97 90 90 88 75 82 43 37	EQVQEVDLC(+57.02)PWFK	CID
VGQYSLK	7	77	7	397.724	2	22.05	793.433	-0.5	84 76 89 82 85 79 45	VGQYSLK	CID
YC(+57.02)NFLTPK	8	77	8	521.755	2	30.15	1041.5	-0.3	69 79 91 94 96 95 65 29	YC(+57.02)NFLTPK	CID
LVVETVDR	8	77	8	465.766	2	25.26	929.518	-0.4	79 79 89 88 65 63 83 71	LVVETVDR	CID
EFMPALPPEEK	11	77	11	644.318	2	36.41	1286.62	-0.1	88 75 95 92 90 69 46 67 86 78 63	EFMPALPPEEK	CID
MDAQLYK	7	77	7	434.715	2	23.73	867.416	0.1	86 89 90 57 67 88 63	MDAQLYK	CID
YTC(+57.02)LVTQAGVQK	12	77	12	684.354	2	31.86	1366.69	1.6	40 63 91 88 86 93 92 92 72 81 71 56	YTC(+57.02)LVTQAGVQK	CID
GVDYLELR	8	77	8	482.758	2	34.77	963.503	-0.5	23 44 92 96 97 97 91 78	GVDYLELR	CID
EC(+57.02)PATC(+57.02)VGSYEC(+57.02)K	13	77	13	780.81	2	24.66	1559.61	-0.4	80 63 48 61 78 73 94 86 92 94 97 75 60	EC(+57.02)PATC(+57.02)VGSYEC(+57.02)K	CID
VATVSLPR	8	77	8	421.758	2	32.41	841.502	0	78 78 95 93 92 93 54 35	VATVSLPR	CID
SKGSYSEC(+57.02)VTHESKETK	17	77	17	652.969	3	20.47	1955.89	-1.8	81 82 93 95 93 65 77 51 86 90 79 92 60 52 77 71 65	SKGSYSEC(+57.02)VTHESKETK	CID
LVFDLQLK	8	77	8	488.297	2	43.61	974.58	0.3	89 88 93 73 54 57 94 67	LVFDLQLK	CID
LVVVDTLLGNK	11	77	11	585.859	2	38.4	1169.7	0.4	67 66 98 98 96 93 97 94 62 49 29	LVVVDTLLGNK	CID
LMLQNGEK	8	77	8	466.746	2	20.89	931.48	-3.2	88 88 90 76 81 27 84 83	LMLQNGEK	CID
EQTSSTSGTLTLSEFK	16	77	16	858.42	2	34.88	1714.83	-0.2	59 32 95 97 92 91 90 68 83 97 99 98 80 75 33 44	EQTSSTSGTLTLSEFK	CID
VGELLVNDQGNR	12	77	12	657.344	2	28.69	1312.67	0.1	38 22 93 99 100 99 96 97 96 60 76 50	VGELLVNDQGNR	CID
ACHLTSTDGQEK	12	77	12	645.293	2	15.36	1288.57	-0.8	50 57 91 99 98 89 75 89 74 63 78 60	ACHLTSTDGQEK	CID
SEEYYLR	7	77	7	480.227	2	25.44	958.44	0.4	34 68 81 88 94 92 82	SEEYYLR	CID
GPAGAQGAVGSPGPK	15	77	15	625.828	2	17.13	1249.64	-0.1	52 86 89 91 96 96 92 96 97 89 74 51 26 62 56	GPAGAQGAVGSPGPK	CID
VEVSLSK	7	77	7	381.223	2	21.07	760.433	-1.3	81 95 93 85 60 49 77	VEVSLSK	CID
LQSLLYLTYNYK	12	77	12	759.912	2	37.71	1517.81	-1.9	55 68 87 96 99 98 97 61 72 44 71 74	LQSLLYLTYNYK	CID
LELEDYAYQLK	11	77	11	692.85	2	33.45	1383.69	-4.3	68 85 97 98 84 76 89 65 45 82 57	LELEDYAYQLK	CID
C(+57.02)MMRTLQR	8	77	8	548.266	2	25.58	1094.51	3.5	39 55 95 83 90 92 76 85	C(+57.02)MMRTLQR	CID
T(+203.08)SHLNVVWSRGAM(+15.99)LMNK	17	77	17	1082.03	2	45.09	2162.06	-4.9	39 66 78 95 95 98 98 94 92 86 52 88 94 94 46 44 50	T(+203.08)SHLNVVWSRGAM(+15.99)LMNK	CID
VQLPDVAYTVTVR	13	77	13	730.909	2	39.38	1459.8	0.7	57 57 95 86 91 82 70 68 81 86 79 77 69	VQLPDVAYTVTVR	CID
CS(+203.08)M(+15.99)WLANLQGVSDR	14	77	14	899.908	2	34.32	1797.8	-0.4	38 41 71 71 79 94 91 96 94 96 96 69 73 67	CS(+203.08)M(+15.99)WLANLQGVSDR	CID
HAYLDFMEPSGR	12	77	12	711.828	2	36.92	1421.64	0.7	79 90 98 99 98 98 95 73 52 85 31 24	HAYLDFMEPSGR	CID
TLNNEVMLLK	10	77	10	587.829	2	37.88	1173.64	0.4	61 71 89 72 82 75 80 92 90 57	TLNNEVMLLK	CID
C(+57.02)DNAGTEC(+57.02)LLSGWKATK	17	77	17	955.94	2	46.61	1909.87	-0.1	26 31 52 95 74 90 99 92 97 99 98 95 97 84 69 65 46	C(+57.02)DNAGTEC(+57.02)LLSGWKATK	CID
YTAGTGQVDPLLNLAK	16	77	16	830.95	2	37.8	1659.88	1.1	69 87 93 88 93 90 82 88 93 31 66 92 77 70 62 48	YTAGTGQVDPLLNLAK	CID
HLVDENPQLLK	11	77	11	653.361	2	30.92	1304.71	-0.9	79 93 97 98 99 71 43 37 89 85 57	HLVDENPQLLK	CID
VATVSLPR	8	77	8	421.759	2	47.14	841.502	0.3	73 75 94 93 90 90 61 39	VATVSLPR	CID
SNYYPK	6	77	6	386.187	2	18.97	770.36	0.1	59 70 90 92 85 66	SNYYPK	CID
KWEEAYC(+57.02)TYELVCR	14	77	14	925.418	2	28.89	1848.82	1.8	28 38 78 98 92 91 94 96 95 99 96 57 65 49	KWEEAYC(+57.02)TYELVCR	CID
QYYSTTC(+57.02)LDGK	11	77	11	668.298	2	24.61	1334.58	-0.3	50 56 96 93 92 84 93 96 98 52 35	QYYSTTC(+57.02)LDGK	CID
GFYNENPSQFK	11	77	11	665.807	2	30.97	1329.6	0.1	35 61 76 95 96 82 78 81 92 89 61	GFYNENPSQFK	CID
EC(+57.02)GC(+57.02)LLGMSTTVDGSK	16	77	16	857.876	2	32.55	1713.74	0	75 52 60 91 98 99 96 97 96 91 79 78 86 27 44 61	EC(+57.02)GC(+57.02)LLGMSTTVDGSK	CID
YGQGTFYYSDPDC(+57.02)K	14	77	14	850.849	2	31.37	1699.68	0.6	55 35 82 78 90 97 86 86 97 98 67 81 69 55	YGQGTFYYSDPDC(+57.02)K	CID
FNLLK	5	77	5	317.7	2	30.69	633.385	-0.8	55 68 87 96 78	FNLLK	CID
ASDNTYYT(+203.08)DCK	11	77	11	742.298	2	30.33	1482.58	0.1	60 79 82 90 94 98 94 80 50 46 71	ASDNTYYT(+203.08)DCK	CID
NVKLGTLTETM(+15.99)K	12	77	12	675.867	2	36.4	1349.72	-2.6	32 34 90 98 90 94 96 91 92 78 67 60	NVKLGTLTETM(+15.99)K	CID
VATVSPLR	8	77	8	421.758	2	47.11	841.502	0.1	76 81 96 95 88 71 73 32	VATVSPLR	CID
LPLNEVYK	8	77	8	488.279	2	39.57	974.544	0.2	63 80 92 90 96 51 63 79	LPLNEVYK	CID
VESQYNSLR	9	77	9	548.274	2	22.03	1094.54	-1.4	82 96 93 70 50 49 71 88 92	VESQYNSLR	CID
ELYSQSDVR	9	77	9	548.767	2	16.87	1095.52	-0.8	88 84 96 97 92 75 31 72 56	ELYSQSDVR	CID
VKSSQSGLPK	10	77	10	515.8	2	20.16	1029.58	3.3	88 90 90 79 62 69 41 96 88 63	VKSSQSGLPK	CID
YSDKEPYVLLPNK	13	77	13	783.414	2	32.2	1564.81	0.1	65 68 94 95 99 54 65 91 98 98 60 51 62	YSDKEPYVLLPNK	CID
VVTQLPK	7	77	7	392.75	2	22.56	783.485	-0.2	91 88 86 59 77 74 63	VVTQLPK	CID
YSLFHK	6	77	6	397.713	2	26.74	793.412	0	86 89 93 62 50 79	YSLFHK	CID
SC(+57.02)NKFPEHC(+57.02)SK	11	77	11	697.303	2	15.17	1392.59	-0.3	39 40 78 89 98 88 96 88 88 79 62	SC(+57.02)NKFPEHC(+57.02)SK	CID
YGFQMEEYLNAFK	13	77	13	820.378	2	43.49	1638.74	1	63 34 38 39 86 99 98 97 98 97 98 90 61	YGFQMEEYLNAFK	CID
TC(+57.02)VADESHAGCGEK	14	77	14	732.298	2	14.9	1462.58	0.1	28 57 95 98 98 99 96 91 88 79 66 37 88 54	TC(+57.02)VADESHAGCGEK	CID
LTYYSVAEHK	10	77	10	605.809	2	23.42	1209.6	0	90 91 95 85 50 39 69 94 79 76	LTYYSVAEHK	CID
VATVSLPR	8	76	8	421.758	2	50.29	841.502	-0.1	72 75 95 95 81 80 68 48	VATVSLPR	CID
STVLGLALER	10	76	10	529.814	2	39	1057.61	0.3	44 50 95 97 35 75 83 98 98 91	STVLGLALER	CID
T(+203.08)SLHNVVWNAVSGTGS(+203.08)K	17	76	17	1082.03	2	46.02	2162.05	1.1	41 44 94 96 96 98 99 95 80 82 83 88 63 76 57 56 54	T(+203.08)SLHNVVWNAVSGTGS(+203.08)K	CID
STLLGLLQR	9	76	9	500.811	2	40.18	999.608	0.3	46 50 96 98 88 86 84 83 59	STLLGLLQR	CID
MPC(+57.02)GNYGVQGFRLR	14	76	14	827.899	2	36.82	1653.79	-1.9	43 62 79 85 76 86 93 96 94 95 97 59 56 52	MPC(+57.02)GNYGVQGFRLR	CID
LVSFLK	6	76	6	353.728	2	34.68	705.442	-0.2	94 92 79 52 61 81	LVSFLK	CID
LLNNQEPR	8	76	8	492.267	2	17.21	982.52	-1	82 71 80 61 65 98 81 75	LLNNQEPR	CID
KVTSSLPLK	9	76	9	486.808	2	23.99	971.601	-0.3	82 83 91 70 49 66 82 98 68	KVTSSLPLK	CID
ASLLTANK	8	76	8	409.243	2	18.15	816.471	-0.2	57 61 95 97 94 88 68 52	ASLLTANK	CID
MLNSM(+15.99)HDM(+15.99)GTEM(+15.99)LK	14	76	14	843.356	2	40.1	1684.69	2.4	55 80 78 92 93 82 56 51 70 92 95 80 78 67	MLNSM(+15.99)HDM(+15.99)GTEM(+15.99)LK	CID
NPPLSDAPASK	11	76	11	548.785	2	20.24	1095.56	-0.2	75 85 71 81 88 91 92 67 74 67 51	NPPLSDAPASK	CID
FLLPWEALTAPK	12	76	12	693.396	2	51.16	1384.78	1.2	56 77 98 51 67 90 75 93 94 82 72 63	FLLPWEALTAPK	CID
T(+203.08)SHLNVVWNAVSFGSWR	17	76	17	1082.03	2	38.8	2162.05	-2.9	61 85 95 98 96 98 99 97 94 84 82 88 85 30 51 38 24	T(+203.08)SHLNVVWNAVSFGSWR	CID
ALESLNPTNFNTLVDGSK	18	76	18	960.49	2	41.91	1918.96	0.4	33 43 73 61 79 93 88 89 89 95 85 93 97 93 87 51 69 59	ALESLNPTNFNTLVDGSK	CID
HLDKEPMMLLNPK	13	76	13	783.414	2	32.68	1564.81	2.1	35 45 88 96 99 88 74 83 97 98 71 59 61	HLDKEPMMLLNPK	CID
MSFSSSPLGLHSK	13	76	13	689.345	2	30.6	1376.68	-0.1	62 79 93 90 94 95 59 63 41 92 90 80 56	MSFSSSPLGLHSK	CID
YTLNM(+15.99)PHNAR	10	76	10	616.798	2	20.63	1231.58	3.3	83 89 94 88 54 46 86 83 83 59	YTLNM(+15.99)PHNAR	CID
EVYLPYYFSVTK	12	76	12	754.888	2	48.39	1507.76	1.1	73 55 95 99 91 92 90 85 73 61 61 41	EVYLPYYFSVTK	CID
LVTQPSSVSGSAVQR	15	76	15	758.41	2	27.3	1514.81	0.6	57 54 76 88 81 87 89 95 96 83 78 66 67 78 54	LVTQPSSVSGSAVQR	CID
APAYC(+57.02)CKADPK	11	76	11	612.28	2	24.41	1222.55	-0.7	52 91 90 97 93 73 74 65 81 65 61	APAYC(+57.02)CKADPK	CID
STGSFDTNAPQTLK	14	76	14	733.86	2	26.98	1465.7	0.6	49 51 34 61 95 97 96 94 95 80 85 88 84 60	STGSFDTNAPQTLK	CID
YYLYNEEPDNMK	12	76	12	789.843	2	32.05	1577.67	0.1	61 65 97 98 96 99 98 29 57 82 76 60	YYLYNEEPDNMK	CID
SPDVGSTM(+15.99)C(+57.02)LGDK	13	76	13	691.801	2	22.14	1381.59	1	57 48 83 96 90 88 80 76 79 93 72 77 56	SPDVGSTM(+15.99)C(+57.02)LGDK	CID
SGVELMPAC(+57.02)LK	11	76	11	602.804	2	27.08	1203.6	-4.8	52 39 83 99 99 87 80 95 85 65 56	SGVELMPAC(+57.02)LK	CID
YSTQEPM(+15.99)TDLDGDGFK	16	76	16	910.391	2	32.13	1818.76	3.5	68 70 74 73 98 85 90 91 92 74 85 63 82 43 73 60	YSTQEPM(+15.99)TDLDGDGFK	CID
SATTTLNAACR	11	76	11	554.777	2	16.01	1107.53	4.3	56 63 85 93 97 97 85 59 67 78 61	SATTTLNAACR	CID
VSFYYDEPPLNSK	13	76	13	779.875	2	35.96	1557.74	-0.1	71 73 83 86 93 41 66 85 66 84 85 79 81	VSFYYDEPPLNSK	CID
M(+15.99)GLSGFVVLK	10	76	10	533.8	2	43.2	1065.59	-2.7	78 77 95 98 95 97 69 61 61 34	M(+15.99)GLSGFVVLK	CID
C(+57.02)SSLTC(+57.02)PADTTYR	13	76	13	766.329	2	25.23	1530.64	-0.2	60 67 89 98 97 94 55 66 92 90 89 56 40	C(+57.02)SSLTC(+57.02)PADTTYR	CID
GC(+57.02)DGGGYVTLK	11	76	11	563.764	2	25.38	1125.51	0.5	50 66 95 92 86 54 78 93 86 79 62	GC(+57.02)DGGGYVTLK	CID
SHDVTEEM(+15.99)TAVFR	13	76	13	769.354	2	29.57	1536.69	4.2	76 88 98 98 97 98 68 40 82 80 57 51 60	SHDVTEEM(+15.99)TAVFR	CID
YNHNLNVVWNAVSFLNCR	18	76	18	1082.03	2	40.74	2162.05	0.5	37 38 38 78 89 96 98 98 95 93 93 90 90 97 98 63 43 44	YNHNLNVVWNAVSFLNCR	CID
T(+203.08)SHLNVVWNAVSM(+15.99)NMLK	17	76	17	1082.03	2	51.51	2162.05	0.6	45 50 95 98 96 98 99 96 93 86 79 88 90 63 57 43 25	T(+203.08)SHLNVVWNAVSM(+15.99)NMLK	CID
LCLLAANNR	9	76	9	494.274	2	32.7	986.533	0.3	80 85 95 95 95 89 50 50 46	LCLLAANNR	CID
M(+15.99)QQRWLPM(+15.99)K	9	76	9	417.212	3	26.09	1248.61	2.5	62 62 51 68 90 96 92 80 85	M(+15.99)QQRWLPM(+15.99)K	CID
KVTSVTPLK	9	76	9	486.808	2	26.01	971.601	0.3	72 67 79 77 70 73 80 96 73	KVTSVTPLK	CID
LM(+15.99)FLK	5	76	5	334.194	2	28.71	666.377	-4.8	87 76 56 73 89	LM(+15.99)FLK	CID
NLQLLK	6	76	6	364.737	2	21.99	727.459	0	59 80 75 88 93 61	NLQLLK	CID
FAWNSPTEC(+57.02)C(+57.02)R	11	76	11	714.295	2	32.95	1426.58	-0.4	76 79 96 95 95 45 52 88 89 75 50	FAWNSPTEC(+57.02)C(+57.02)R	CID
LLNEPTESEAYGKVK	15	76	15	839.439	2	37.86	1676.86	1.2	91 92 83 99 84 85 89 68 87 77 87 51 45 44 62	LLNEPTESEAYGKVK	CID
M(+15.99)ALKGMR	7	76	7	411.721	2	23.53	821.425	3.4	75 82 96 93 52 73 62	M(+15.99)ALKGMR	CID
MNFKENGELVDLNS(+203.08)K	15	76	15	970.971	2	39.33	1939.92	4.3	44 43 82 95 98 92 89 99 98 96 97 95 27 56 33	MNFKENGELVDLNS(+203.08)K	CID
ELDTVYR	7	76	7	448.229	2	22.42	894.445	-0.2	96 93 85 59 55 79 67	ELDTVYR	CID
ELDDPNVSKPADWVDEK	17	76	17	978.964	2	32.09	1955.91	1	76 63 63 78 40 51 92 96 93 70 71 88 81 78 80 94 79	ELDDPNVSKPADWVDEK	CID
LLNEPDGAAMAYGKVK	16	76	16	838.938	2	37.71	1675.86	0.4	59 60 52 95 75 63 67 95 95 95 97 96 73 69 68 57	LLNEPDGAAMAYGKVK	CID
VATVSLPR	8	76	8	421.758	2	50.23	841.502	0.1	78 79 93 92 90 89 54 35	VATVSLPR	CID
SYGALSEHGK	10	76	10	524.756	2	18.46	1047.5	-1.1	79 88 89 96 93 51 75 68 60 63	SYGALSEHGK	CID
HAVLTVEM(+15.99)MALVTDR	15	76	15	851.438	2	37.06	1700.86	2.1	56 61 83 98 96 95 93 68 46 54 94 88 72 62 76	HAVLTVEM(+15.99)MALVTDR	CID
YSTKEPFTDNNGDGM(+15.99)K	16	76	16	910.392	2	31.7	1818.77	-2	76 79 81 79 98 71 79 95 95 89 91 55 72 69 54 34	YSTKEPFTDNNGDGM(+15.99)K	CID
M(+15.99)EQGLDM(+15.99)SHQEMK	13	76	13	798.331	2	31.95	1594.64	2.7	50 77 90 87 96 96 81 79 74 59 80 61 60	M(+15.99)EQGLDM(+15.99)SHQEMK	CID
S(+203.08)MDDNVMFFDTYYYK	15	76	15	1071.44	2	41.44	2140.86	-2.8	31 32 79 96 94 96 99 99 98 98 99 98 38 43 44	S(+203.08)MDDNVMFFDTYYYK	CID
MTVFEK	6	76	6	377.694	2	24.32	753.373	-0.6	86 86 71 82 83 48	MTVFEK	CID
T(+203.08)SHLNVVWNAVNLCSFR	17	76	17	1082.03	2	28.08	2162.06	-3.2	56 60 88 92 93 96 99 96 94 87 85 85 70 55 61 50 31	T(+203.08)SHLNVVWNAVNLCSFR	CID
VVTQLPK	7	76	7	392.75	2	22.6	783.485	0	91 89 89 63 80 67 52	VVTQLPK	CID
LESVDGQVK	9	76	9	487.761	2	23.51	973.508	-0.2	84 94 94 95 86 40 61 73 60	LESVDGQVK	CID
EGSC(+57.02)LYQK	8	76	8	492.726	2	18.71	983.438	0.2	79 35 76 76 93 90 85 74	EGSC(+57.02)LYQK	CID
TVEDLSSTPLQEK	13	76	13	723.869	2	36.49	1445.72	-1.5	46 51 95 98 98 97 71 55 45 97 82 90 65	TVEDLSSTPLQEK	CID
SSVGLSSVGVMKPEFLVR	18	76	18	946.519	2	40.42	1891.02	0.3	45 44 61 35 67 95 92 92 93 97 97 98 95 99 77 80 62 41	SSVGLSSVGVMKPEFLVR	CID
HSTLLSAAK	9	76	9	464.267	2	16.81	926.519	0.4	90 91 83 75 59 50 84 89 65	HSTLLSAAK	CID
TC(+57.02)DNMPMTPK	10	76	10	597.753	2	31.73	1193.49	2.8	41 62 67 63 78 82 92 98 87 90	TC(+57.02)DNMPMTPK	CID
AQC(+57.02)DCYSSC(+57.02)GTASTT(+203.08)AR	17	76	17	1021.4	2	22.36	2040.78	4.1	39 40 81 91 97 93 93 90 84 91 94 90 93 95 30 34 59	AQC(+57.02)DCYSSC(+57.02)GTASTT(+203.08)AR	CID
EYYQMLPK	8	76	8	536.263	2	30.5	1070.51	-0.3	88 63 74 55 57 91 89 90	EYYQMLPK	CID
SAHLTSSEGPC(+57.02)K	12	76	12	637.295	2	16.66	1272.58	-0.6	62 69 90 99 98 94 48 73 80 65 75 61	SAHLTSSEGPC(+57.02)K	CID
NPPLSDAASPK	11	76	11	548.785	2	20.2	1095.56	-0.5	77 92 95 90 85 96 90 41 54 61 56	NPPLSDAASPK	CID
M(+15.99)SSSSNDAPLKEAANMVK	18	76	18	948.444	2	36.22	1894.88	-1.8	45 50 56 83 93 79 86 96 87 92 88 93 86 92 78 61 54 48	M(+15.99)SSSSNDAPLKEAANMVK	CID
AAQTVLM(+15.99)NNSTSK	13	76	13	690.843	2	19.05	1379.67	0.2	60 56 65 91 95 95 62 63 82 93 90 75 61	AAQTVLM(+15.99)NNSTSK	CID
NFC(+57.02)SDASVPK	10	76	10	562.757	2	21.84	1123.5	2	56 84 86 79 80 92 79 85 66 50	NFC(+57.02)SDASVPK	CID
T(+203.08)SLHNVVWNAVSAMKM(+15.99)R	17	76	17	1082.03	2	56.04	2162.06	-4.2	49 78 96 96 97 98 98 96 93 91 82 87 41 49 57 48 37	T(+203.08)SLHNVVWNAVSAMKM(+15.99)R	CID
FELLHPVDER	10	76	10	627.827	2	33.01	1253.64	-0.2	49 75 91 90 85 83 71 79 86 51	FELLHPVDER	CID
NDLC(+57.02)LLDPNM(+15.99)DC(+57.02)QPLEC(+57.02)K	18	76	18	1125.98	2	35.95	2249.94	3.6	43 49 60 85 94 98 98 71 70 91 91 86 86 82 90 89 48 38	NDLC(+57.02)LLDPNM(+15.99)DC(+57.02)QPLEC(+57.02)K	CID
FFNYEYDK	8	76	8	563.248	2	32.44	1124.48	-0.8	80 88 85 95 98 57 57 46	FFNYEYDK	CID
RLPNPAYK	8	76	8	479.776	2	20.92	957.54	-3	79 95 69 51 56 84 96 78	RLPNPAYK	CID
ADSC(+57.02)LYQK	8	76	8	492.726	2	18.67	983.438	-0.3	51 59 76 73 94 93 94 68	ADSC(+57.02)LYQK	CID
VVTVTVPR	8	76	8	435.774	2	27.85	869.533	-0.2	90 90 88 90 62 57 59 71	VVTVTVPR	CID
QLPYNPLK	8	76	8	486.781	2	24.98	971.544	4.1	66 86 74 55 67 90 97 71	QLPYNPLK	CID
AQLVSDTAGC(+57.02)PR	12	76	12	637.81	2	28.84	1273.61	-2.9	59 59 95 96 92 95 94 92 69 66 55 43	AQLVSDTAGC(+57.02)PR	CID
TSLLDYAWHK	10	76	10	617.319	2	21.62	1232.62	3.2	79 87 98 97 87 60 60 70 52 69	TSLLDYAWHK	CID
LAYVELK	7	76	7	418.25	2	31.46	834.485	0	86 79 71 71 92 85 46	LAYVELK	CID
SPGVNSPSSSM(+15.99)SSLVYLENVK	21	76	21	1099.53	2	36.16	2197.06	-1.4	15 14 16 82 92 97 82 89 96 97 98 98 98 96 93 98 98 92 50 50 46	SPGVNSPSSSM(+15.99)SSLVYLENVK	CID
LLNKDDM(+15.99)TSLSK	12	76	12	690.854	2	32.74	1379.7	-2.6	93 95 85 95 92 60 60 85 80 79 59 28	LLNKDDM(+15.99)TSLSK	CID
KLTHLNQEVLSVDK	14	76	14	812.457	2	34.51	1622.9	0.6	51 66 82 93 96 74 62 89 63 86 86 69 73 69	KLTHLNQEVLSVDK	CID
TLVNTVAELTK	11	76	11	594.845	2	32.46	1187.68	0.2	62 86 96 91 79 44 44 93 85 74 80	TLVNTVAELTK	CID
NGGYEQNLLLRLPK	14	76	14	807.952	2	36.59	1613.89	-0.1	35 55 63 95 96 82 82 91 99 99 95 65 48 59	NGGYEQNLLLRLPK	CID
NFC(+57.02)SDASVPK	10	76	10	562.757	2	21.4	1123.5	1.7	59 86 82 82 82 93 81 86 57 52	NFC(+57.02)SDASVPK	CID
EYSPEELSALVMK	13	76	13	748.372	2	42.07	1494.73	1.9	78 57 88 82 89 93 86 91 59 62 79 65 56	EYSPEELSALVMK	CID
YLC(+57.02)DDQNTLSSK	12	76	12	722.324	2	22.24	1442.63	-0.3	73 80 92 95 63 46 51 78 90 93 89 59	YLC(+57.02)DDQNTLSSK	CID
CTAPADVFVKWLQR	14	76	14	817.429	2	56.93	1632.84	-1.1	51 55 69 32 43 72 95 97 97 98 94 95 83 82	CTAPADVFVKWLQR	CID
C(+57.02)DYTELSQAQLK	12	76	12	728.345	2	29.53	1454.67	2.5	26 31 83 82 95 98 94 87 97 85 83 50	C(+57.02)DYTELSQAQLK	CID
VNQTDLTQKK	10	76	10	587.825	2	15.02	1173.64	0.7	69 82 95 97 97 97 57 71 55 37	VNQTDLTQKK	CID
FLLEEK	6	76	6	389.721	2	28.78	777.427	0.8	85 91 55 70 82 72	FLLEEK	CID
FGLYGYR	7	76	7	438.224	2	34.52	874.434	-0.4	85 79 97 96 73 71 30	FGLYGYR	CID
EM(+15.99)QNPM(+15.99)EYAASLVR	14	76	14	835.881	2	26.39	1669.74	2.5	79 59 93 95 92 82 91 62 65 82 95 67 44 56	EM(+15.99)QNPM(+15.99)EYAASLVR	CID
YGYGSYLQPNENC(+57.02)QER	16	76	16	989.424	2	31.77	1976.83	0.2	57 39 65 52 77 86 92 75 74 77 96 92 86 85 92 69	YGYGSYLQPNENC(+57.02)QER	CID
M(+15.99)VAKACEC(+57.02)LLSGWGNEK	17	76	17	956.442	2	38.39	1910.87	0.4	26 28 79 86 86 87 96 81 97 98 97 96 98 74 70 60 29	M(+15.99)VAKACEC(+57.02)LLSGWGNEK	CID
EMLGC(+57.02)EYR	8	76	8	529.226	2	25.27	1056.44	0.1	85 68 96 73 77 93 72 43	EMLGC(+57.02)EYR	CID
SSPATLSNR	9	76	9	466.743	2	17.67	931.472	-0.2	76 78 77 91 74 73 57 76 79	SSPATLSNR	CID
VGTPDVSC(+57.02)VDLTC(+57.02)R	14	76	14	789.867	2	31.6	1577.72	0.8	65 56 77 76 82 86 88 66 66 90 93 84 72 60	VGTPDVSC(+57.02)VDLTC(+57.02)R	CID
LVM(+15.99)ASDM(+15.99)HRETQK	13	76	13	789.378	2	33.15	1576.73	4.5	71 67 85 97 96 95 29 50 65 98 83 72 77	LVM(+15.99)ASDM(+15.99)HRETQK	CID
T(+203.08)SHLNVVWNAVSM(+15.99)SKDR	17	76	17	1082.03	2	47.57	2162.04	3.5	54 57 94 98 96 98 98 96 92 79 79 90 84 61 61 35 18	T(+203.08)SHLNVVWNAVSM(+15.99)SKDR	CID
YPTSDDLC(+57.02)R	9	76	9	563.745	2	23.26	1125.48	0.4	82 82 95 84 59 51 68 80 79	YPTSDDLC(+57.02)R	CID
DFTLVANR	8	76	8	468.251	2	28.37	934.487	0.4	62 65 93 90 79 76 86 54	DFTLVANR	CID
VATVSPLR	8	76	8	421.758	2	26.55	841.502	-0.2	74 79 95 97 91 52 81 35	VATVSPLR	CID
SYDKENFVLLNPK	13	76	13	783.915	2	32.39	1565.81	4.9	72 76 94 86 95 55 29 67 90 99 90 77 55	SYDKENFVLLNPK	CID
FEEQTTSKTLK	11	76	11	656.343	2	22.32	1310.67	-0.4	66 88 99 93 95 93 57 44 72 71 54	FEEQTTSKTLK	CID
VDVSLNPTNM(+15.99)NTLVCRK	17	76	17	960.49	2	42.34	1918.96	2.3	30 33 48 86 93 94 76 78 90 93 86 94 96 90 72 61 66	VDVSLNPTNM(+15.99)NTLVCRK	CID
YSTQEPFTDC(+57.02)QRC(+57.02)K	14	76	14	910.392	2	32.32	1818.77	1.3	49 51 59 60 96 90 92 96 95 73 72 77 79 71	YSTQEPFTDC(+57.02)QRC(+57.02)K	CID
AMC(+57.02)KC(+57.02)DRCYLC(+57.02)K	12	76	12	804.333	2	26.87	1606.65	-2.4	72 76 50 50 73 85 60 71 97 98 85 91	AMC(+57.02)KC(+57.02)DRCYLC(+57.02)K	CID
YSTQEPM(+15.99)TDNDYALR	15	76	15	910.392	2	31.66	1818.77	-1.6	55 55 62 75 99 90 92 95 95 88 93 72 51 61 51	YSTQEPM(+15.99)TDNDYALR	CID
LSVSMDALR	9	76	9	496.264	2	32.7	990.517	-4.2	40 59 90 96 85 79 76 88 68	LSVSMDALR	CID
YGTPVLDC(+57.02)HTSHLAC(+57.02)K	16	76	16	929.932	2	26.68	1857.85	-0.1	51 32 60 48 32 85 87 79 95 95 97 95 96 91 81 87	YGTPVLDC(+57.02)HTSHLAC(+57.02)K	CID
MWPNLNVVWNAVSFLGC(+57.02)R	18	76	18	1082.03	2	47.52	2162.06	-2.6	38 29 40 92 97 95 98 98 96 93 85 92 97 98 98 41 37 38	MWPNLNVVWNAVSFLGC(+57.02)R	CID
TPVC(+57.02)WEEVYQK	11	76	11	719.837	2	34.93	1437.66	0.2	51 40 79 90 77 90 98 92 87 75 52	TPVC(+57.02)WEEVYQK	CID
LLEVDDLK	8	76	8	472.769	2	31.69	943.523	-0.1	95 96 98 63 50 71 70 60	LLEVDDLK	CID
QTHM(+15.99)LGK	7	75	7	415.711	2	20.67	829.412	-4.9	70 85 88 74 79 65 68	QTHM(+15.99)LGK	CID
TLVNTVAELTK	11	75	11	594.846	2	32.92	1187.68	0.3	60 77 96 95 94 40 40 83 81 85 80	TLVNTVAELTK	CID
APVELNKPAVAEK	13	75	13	683.39	2	24.32	1364.77	-0.7	79 83 87 99 96 78 78 52 54 68 69 90 49	APVELNKPAVAEK	CID
HQLC(+57.02)DYTTGTPK	12	75	12	710.829	2	22.34	1419.65	-0.7	79 86 98 94 97 94 82 46 40 88 51 52	HQLC(+57.02)DYTTGTPK	CID
CKMVSEEFPTLTHVC(+57.02)R	16	75	16	968.957	2	34.39	1935.9	-0.3	31 34 57 88 91 97 95 86 82 85 98 96 76 75 66 49	CKMVSEEFPTLTHVC(+57.02)R	CID
M(+15.99)VKGLFLVK	9	75	9	525.821	2	42.03	1049.63	-3	62 65 90 79 92 87 75 66 62	M(+15.99)VKGLFLVK	CID
QSLLTSYTSR	10	75	10	578.303	2	30.29	1154.59	-0.9	52 54 97 99 98 96 91 84 51 33	QSLLTSYTSR	CID
EVVDELK	7	75	7	416.226	2	23.58	830.438	-0.5	77 59 79 85 96 92 41	EVVDELK	CID
T(+203.08)SHLNVVWNAVSM(+15.99)DRSK	17	75	17	1082.03	2	46.46	2162.04	4	48 52 89 93 95 97 98 94 90 92 79 88 85 65 55 37 28	T(+203.08)SHLNVVWNAVSM(+15.99)DRSK	CID
NPC(+57.02)ETATC(+57.02)DQTTWDVVHR	18	75	18	1095.47	2	25.29	2188.93	0.6	50 81 82 96 98 93 90 94 95 93 95 96 93 56 55 45 33 14	NPC(+57.02)ETATC(+57.02)DQTTWDVVHR	CID
GNENLEFEGPR	11	75	11	631.294	2	27.56	1260.57	-0.2	25 45 91 94 97 97 94 98 91 50 50	GNENLEFEGPR	CID
NNKPFLEVK	9	75	9	544.808	2	25.83	1087.6	0	70 81 97 75 66 48 90 90 63	NNKPFLEVK	CID
YLQMNDDGLGR	11	75	11	641.298	2	28.7	1280.58	-0.2	59 70 96 98 95 96 88 38 79 61 52	YLQMNDDGLGR	CID
FAWWGMNSNK	10	75	10	620.783	2	26.07	1239.55	1.5	69 68 88 91 60 66 80 80 77 75	FAWWGMNSNK	CID
VSVDLHAAELPK	12	75	12	639.856	2	29.18	1277.7	-0.6	79 89 90 91 98 95 38 33 93 84 61 55	VSVDLHAAELPK	CID
YSYDLNVVWNAVSFLMNK	18	75	18	1082.03	2	52.89	2162.05	0.6	40 39 38 71 95 93 95 98 95 92 83 91 90 97 98 56 39 46	YSYDLNVVWNAVSFLMNK	CID
FGTLLK	6	75	6	339.713	2	29.03	677.411	-0.2	91 68 75 78 85 56	FGTLLK	CID
QYLEEDELK	9	75	9	583.783	2	32.16	1165.55	0.5	43 48 95 97 95 77 88 79 57	QYLEEDELK	CID
VDDGLLAEYVDYGK	14	75	14	778.878	2	49.14	1555.74	0.5	33 38 49 56 88 99 98 99 96 98 97 79 56 72	VDDGLLAEYVDYGK	CID
GTSDNTLTLGC(+57.02)VGQLR	16	75	16	846.423	2	35.55	1690.83	0	30 51 49 50 78 86 97 94 94 88 95 97 80 85 82 50	GTSDNTLTLGC(+57.02)VGQLR	CID
LAAPFFDPHYCRTK	14	75	14	833.418	2	41.23	1664.81	4.6	86 84 90 73 82 95 90 38 45 83 89 61 73 66	LAAPFFDPHYCRTK	CID
LNTNETYLPR	10	75	10	610.817	2	31.32	1219.62	0	52 48 46 78 96 88 88 99 78 82	LNTNETYLPR	CID
FGEELNSELRK	11	75	11	661.341	2	31.35	1320.67	0.2	48 31 99 99 98 94 92 90 72 52 55	FGEELNSELRK	CID
VVVGYTALNTGK	12	75	12	611.346	2	28.97	1220.68	-0.1	80 85 97 89 80 74 91 94 83 73 27 30	VVVGYTALNTGK	CID
FPHEYPFK	8	75	8	532.764	2	30.2	1063.51	0.3	61 79 95 98 89 56 66 56	FPHEYPFK	CID
VVVGYATLNSAK	12	75	12	611.346	2	28.93	1220.68	0.2	79 84 96 90 92 55 54 90 82 63 66 54	VVVGYATLNSAK	CID
NDQSAEEELNELR	13	75	13	773.852	2	33.03	1545.69	-0.2	32 52 80 94 95 96 56 56 68 91 98 87 73	NDQSAEEELNELR	CID
LSGLGWVVPK	10	75	10	528.314	2	29.84	1054.62	-4.2	54 69 60 87 93 94 93 86 66 51	LSGLGWVVPK	CID
MNM(+15.99)GNKK	7	75	7	419.697	2	20.21	837.384	-4.8	86 88 95 57 66 65 70	MNM(+15.99)GNKK	CID
NTHLPLSK	8	75	8	455.261	2	20.13	908.508	-1	66 76 91 95 48 67 82 77	NTHLPLSK	CID
VNDFVK	6	75	6	361.197	2	22.79	720.381	-0.5	73 80 92 71 65 70	VNDFVK	CID
ATVQPTPAC(+57.02)SVC(+57.02)MNR	15	75	15	846.389	2	21.46	1690.76	2.9	68 72 77 94 96 96 59 52 77 81 91 90 73 59 43	ATVQPTPAC(+57.02)SVC(+57.02)MNR	CID
EC(+57.02)PATC(+57.02)VGSYEGCR	14	75	14	794.813	2	25.31	1587.61	0.6	72 48 51 48 90 94 97 93 96 97 88 41 72 67	EC(+57.02)PATC(+57.02)VGSYEGCR	CID
TLLGVSHK	8	75	8	427.758	2	19.45	853.502	-0.5	74 86 97 67 73 49 65 90	TLLGVSHK	CID
LWELQFEM(+15.99)FAPYR	13	75	13	873.419	2	48.76	1744.83	-3	37 30 71 96 92 90 95 90 96 97 78 51 55	LWELQFEM(+15.99)FAPYR	CID
YLC(+57.02)DQNDTLSSK	12	75	12	722.323	2	21.72	1442.63	-1.5	79 90 92 91 41 39 67 67 95 94 90 57	YLC(+57.02)DQNDTLSSK	CID
GTTEPLEYENR	11	75	11	654.806	2	24.55	1307.6	-1	32 57 71 95 83 90 99 94 98 66 43	GTTEPLEYENR	CID
YSLFHK	6	75	6	397.713	2	26.7	793.412	-0.4	86 87 77 51 77 73	YSLFHK	CID
FDGTGPCWYKK	11	75	11	651.304	2	27.65	1300.59	2	67 73 60 79 81 86 90 88 90 51 60	FDGTGPCWYKK	CID
YTLFAMQGQR	10	75	10	607.803	2	36.36	1213.59	0.5	44 50 97 98 96 94 85 46 69 72	YTLFAMQGQR	CID
KMEVWVK	7	75	7	460.255	2	14.85	918.5	-4.7	82 86 99 72 61 48 79	KMEVWVK	CID
VDTEEENKCKTLK	13	75	13	768.884	2	21.27	1535.75	2.4	41 45 82 97 98 97 90 92 67 70 70 77 50	VDTEEENKCKTLK	CID
MNFGNQK	7	75	7	419.697	2	20.34	837.38	-0.8	86 90 92 70 62 61 65	MNFGNQK	CID
FLVSTYGTNGK	11	75	11	593.809	2	28.43	1185.6	0.8	63 76 97 98 96 96 81 72 82 31 33	FLVSTYGTNGK	CID
LVSELTK	7	75	7	395.239	2	23.42	788.464	-0.3	86 81 67 89 80 61 61	LVSELTK	CID
CEENTYSSC(+57.02)GTASTGSVC(+57.02)K	19	75	19	1020.9	2	22.28	2039.79	0.3	24 56 68 92 96 99 99 98 95 71 78 72 90 96 63 51 52 65 61	CEENTYSSC(+57.02)GTASTGSVC(+57.02)K	CID
KQDAM(+15.99)ATEK	9	75	9	519.248	2	19	1036.49	-3.6	55 62 71 75 84 81 82 91 75	KQDAM(+15.99)ATEK	CID
SFPAVVEGNTLAGDSTK	17	75	17	846.926	2	35.03	1691.84	0.1	46 50 44 81 94 98 97 81 92 94 97 97 82 85 68 40 30	SFPAVVEGNTLAGDSTK	CID
KDLCYSKC(+57.02)PSPYFYR	15	75	15	963.949	2	31.18	1925.88	1.2	50 54 82 90 91 92 92 95 86 87 73 77 67 52 35	KDLCYSKC(+57.02)PSPYFYR	CID
QGDHLLYGR	9	75	9	529.774	2	24.29	1057.53	3.1	65 74 93 90 92 95 59 54 52	QGDHLLYGR	CID
WALSLPTT(+203.08)SAT(+203.08)T(+203.08)LT(+365.13)R	15	75	15	1297.12	2	46.23	2592.24	-4.9	61 85 90 89 97 82 86 78 80 94 87 86 70 26 14	WALSLPTT(+203.08)SAT(+203.08)T(+203.08)LT(+365.13)R	CID
GVGLTEEENKR	11	75	11	616.317	2	22.71	1230.62	-0.5	38 79 68 96 87 96 99 97 51 59 55	GVGLTEEENKR	CID
DC(+57.02)EVSNEYC(+57.02)R	10	75	10	666.253	2	20	1330.49	-0.6	41 41 99 98 97 93 97 68 69 48	DC(+57.02)EVSNEYC(+57.02)R	CID
SDSPNPTVSK	10	75	10	516.254	2	14.74	1030.49	-0.3	65 72 95 79 78 49 60 85 94 71	SDSPNPTVSK	CID
M(+15.99)PQATR	6	75	6	360.18	2	19.27	718.343	3.4	68 59 76 90 76 80	M(+15.99)PQATR	CID
T(+203.08)SHLNVVWNAVSFGSWR	17	75	17	1082.03	2	42.19	2162.05	-1.9	43 46 74 85 95 97 98 96 93 83 83 89 94 31 50 63 51	T(+203.08)SHLNVVWNAVSFGSWR	CID
S(+203.08)THLNVVWNAVSFLC(+57.02)GR	17	75	17	1082.03	2	49.06	2162.06	-3.6	37 69 85 96 96 98 98 96 93 91 85 90 85 83 32 19 20	S(+203.08)THLNVVWNAVSFLC(+57.02)GR	CID
DNPLKELDTSFK	12	75	12	703.862	2	31.34	1405.71	0.4	75 73 71 87 88 82 70 86 73 75 65 52	DNPLKELDTSFK	CID
KDQLASLYK	9	75	9	533.3	2	25.19	1064.59	-0.8	60 78 73 84 85 72 82 79 61	KDQLASLYK	CID
YPTSEVDC(+57.02)R	9	75	9	563.745	2	23.28	1125.48	0.3	86 86 96 78 63 62 69 75 57	YPTSEVDC(+57.02)R	CID
T(+203.08)SHLNVVWNAVSFLC(+57.02)GR	17	75	17	1082.03	2	45.52	2162.06	-3.9	49 77 82 94 91 95 97 89 60 76 77 85 89 84 61 35 33	T(+203.08)SHLNVVWNAVSFLC(+57.02)GR	CID
YDLTNTNGSPLK	12	75	12	661.833	2	28.39	1321.65	0.7	67 73 98 98 95 93 70 56 92 62 62 31	YDLTNTNGSPLK	CID
LAPQSVDQLLHK	12	75	12	674.883	2	33.4	1347.75	0.3	85 78 48 56 63 62 90 82 95 94 83 60	LAPQSVDQLLHK	CID
TLFAAVDDEACHR	13	75	13	724.335	2	31.12	1446.66	0.2	48 61 87 93 98 97 75 59 77 73 76 84 45	TLFAAVDDEACHR	CID
LHYDLNVVWNAVSM(+15.99)LC(+57.02)GR	18	75	18	1082.03	2	41.17	2162.04	4.9	46 38 35 79 97 96 98 98 94 91 92 88 88 89 92 62 23 40	LHYDLNVVWNAVSM(+15.99)LC(+57.02)GR	CID
T(+203.08)SLHNVVWNAVSEPNHR	17	75	17	1082.03	2	52.44	2162.05	-0.2	41 46 96 96 89 93 98 95 91 92 81 88 88 62 59 34 25	T(+203.08)SLHNVVWNAVSEPNHR	CID
APLLVC(+57.02)CC(+57.02)K	9	75	9	532.258	2	22.25	1062.5	-1.3	89 90 98 95 69 56 55 65 57	APLLVC(+57.02)CC(+57.02)K	CID
M(+15.99)TGHC(+57.02)GSC(+57.02)YTFGSLAALWR	19	75	19	1095.98	2	42.42	2189.94	1.5	40 38 10 22 92 82 90 95 98 98 98 97 99 99 99 99 99 41 26	M(+15.99)TGHC(+57.02)GSC(+57.02)YTFGSLAALWR	CID
WLDSTSSGK	9	75	9	490.737	2	20.49	979.461	-2.1	94 97 92 54 50 90 79 65 52	WLDSTSSGK	CID
FDEDGKDMNAPK	12	75	12	683.803	2	41.88	1365.59	3.6	73 84 95 92 34 52 76 73 83 97 84 54	FDEDGKDMNAPK	CID
VKEKSGSAPK	10	75	10	515.8	2	20.12	1029.58	3.2	84 85 98 79 54 32 80 92 82 61	VKEKSGSAPK	CID
LSGLGWVVPK	10	75	10	528.314	2	29.38	1054.62	-3.6	73 81 89 97 95 85 85 72 44 28	LSGLGWVVPK	CID
EAVHPSYNSNTLNKTLLLCR	20	75	20	1137.08	2	41.41	2272.16	-4.5	65 38 78 91 92 94 94 90 80 76 85 90 80 52 51 92 85 62 50 49	EAVHPSYNSNTLNKTLLLCR	CID
RMLC(+57.02)KATDM(+15.99)SPK	12	75	12	727.354	2	36.31	1452.69	2.8	46 55 94 91 95 93 84 88 91 89 46 24	RMLC(+57.02)KATDM(+15.99)SPK	CID
YTAGQGQVDPLVNLAK	16	75	16	837.447	2	35.82	1672.88	0.1	52 57 93 85 91 76 80 86 93 38 72 90 82 77 71 51	YTAGQGQVDPLVNLAK	CID
S(+203.08)THLNVVWNAVSFLGC(+57.02)R	17	75	17	1082.03	2	42.68	2162.06	-3.5	29 65 92 98 96 98 99 97 94 82 82 92 90 84 26 30 19	S(+203.08)THLNVVWNAVSFLGC(+57.02)R	CID
GLWYTFVGDGR	11	75	11	635.814	2	44.79	1269.61	-0.6	34 84 86 89 88 95 97 88 95 32 34	GLWYTFVGDGR	CID
M(+15.99)RAGELVVSR	10	75	10	567.306	2	28.57	1132.6	-4.4	57 50 65 57 88 84 81 90 86 88	M(+15.99)RAGELVVSR	CID
VLPGM(+15.99)MLKGGDFTR	14	75	14	769.395	2	42.92	1536.78	-2.2	81 87 61 28 48 92 88 85 82 86 83 78 67 79	VLPGM(+15.99)MLKGGDFTR	CID
KLDDFTR	7	75	7	447.737	2	22.93	893.461	-0.6	88 94 93 90 63 41 54	KLDDFTR	CID
HSTLTVAAK	9	75	9	464.267	2	16.78	926.519	0.2	87 90 84 75 52 51 71 88 74	HSTLTVAAK	CID
TLVDPNAK	8	75	8	429.24	2	18.38	856.465	0.3	86 91 95 85 52 38 69 79	TLVDPNAK	CID
RWESRTEDTPLEMK	14	75	14	889.43	2	31.54	1776.85	-0.7	15 22 96 95 95 97 99 95 93 67 81 92 65 38	RWESRTEDTPLEMK	CID
KVTVAVDLK	9	75	9	486.808	2	24.47	971.601	-0.6	79 79 93 80 48 39 82 98 76	KVTVAVDLK	CID
AGANTEGVHHLEK	13	75	13	681.841	2	34.12	1361.67	-0.6	54 63 79 90 94 90 52 68 87 79 83 84 48	AGANTEGVHHLEK	CID
SPVLTTNC(+57.02)CNYK	12	75	12	700.323	2	29.24	1398.63	2.8	48 41 85 98 97 90 73 79 82 81 72 49	SPVLTTNC(+57.02)CNYK	CID
TLASHLK	7	75	7	385.232	2	16.55	768.449	0.4	82 86 88 77 51 69 71	TLASHLK	CID
LTGMSFR	7	75	7	406.21	2	29.17	810.406	0	90 89 74 59 59 67 86	LTGMSFR	CID
LMLDLGDLR	9	75	9	523.29	2	42.59	1044.56	0.9	82 85 95 84 52 26 81 90 76	LMLDLGDLR	CID
AGANTEGVHHLEK	13	75	13	681.841	2	34.17	1361.67	-1.2	51 62 77 89 93 90 51 82 82 79 81 85 46	AGANTEGVHHLEK	CID
RWNTSTYAEGNEWSGR	16	74	16	957.427	2	22.17	1912.85	-2.9	20 27 76 94 89 91 98 98 99 91 88 94 75 62 44 50	RWNTSTYAEGNEWSGR	CID
QKEEETKEELK	11	74	11	695.857	2	13.4	1389.7	0.1	57 52 96 97 93 56 52 69 81 88 77	QKEEETKEELK	CID
SFLELFK	7	74	7	442.25	2	47.42	882.485	-0.1	61 66 97 95 76 52 73	SFLELFK	CID
WLGACVCTK	9	74	9	490.737	2	20.96	979.462	-3.3	89 98 90 94 88 60 48 66 40	WLGACVCTK	CID
YFSVTK	6	74	6	372.7	2	25.02	743.385	-0.2	82 83 82 75 61 62	YFSVTK	CID
NSEGLVSLNPGATM(+15.99)K	15	74	15	767.381	2	38.11	1532.75	-1.9	50 54 95 65 86 95 96 97 94 86 54 59 63 54 69	NSEGLVSLNPGATM(+15.99)K	CID
QLEQLQAPLLAK	12	74	12	676.401	2	34.21	1350.79	0.3	48 78 97 90 89 85 87 25 61 94 85 56	QLEQLQAPLLAK	CID
SSQSAGTEC(+57.02)LLSGWWNK	17	74	17	955.94	2	38.9	1909.86	1.3	46 46 34 60 95 90 91 97 90 97 98 99 95 95 35 39 61	SSQSAGTEC(+57.02)LLSGWWNK	CID
M(+15.99)FADFQEYLNAFK	13	74	13	820.377	2	43.99	1638.74	0.7	37 38 62 80 81 77 90 86 95 93 96 85 49	M(+15.99)FADFQEYLNAFK	CID
CRTTSEEFPTLTHC(+57.02)VR	16	74	16	968.957	2	34.95	1935.89	3.5	46 35 43 72 86 89 97 96 91 93 99 97 75 65 63 46	CRTTSEEFPTLTHC(+57.02)VR	CID
VDLDWNLNTVPSNGFC(+57.02)SR	18	74	18	1047.49	2	43.73	2092.96	0.9	41 44 56 57 90 90 97 85 89 96 49 74 90 87 88 69 72 67	VDLDWNLNTVPSNGFC(+57.02)SR	CID
GPAGASMLYK	10	74	10	497.757	2	15.35	993.495	3.2	43 61 92 92 96 96 72 67 51 73	GPAGASMLYK	CID
RSPYLDYVYVSSC(+57.02)VR	15	74	15	932.455	2	41.78	1862.9	-1.7	63 67 31 46 95 97 98 97 97 97 98 74 56 59 43	RSPYLDYVYVSSC(+57.02)VR	CID
LSDQLDVK	8	74	8	459.25	2	26.29	916.486	-0.4	65 55 81 71 91 87 88 57	LSDQLDVK	CID
FNPTSLDCKKK	11	74	11	640.836	2	45.19	1279.66	-1.9	80 81 79 85 82 84 62 43 83 79 60	FNPTSLDCKKK	CID
T(+203.08)SHLNVVWNAVSFMAQR	17	74	17	1082.03	2	64.77	2162.06	-4.6	54 57 94 97 96 98 98 96 82 82 82 92 96 45 32 33 32	T(+203.08)SHLNVVWNAVSFMAQR	CID
LDEEFNCRAK	10	74	10	612.789	2	20.67	1223.56	2.8	83 89 99 99 78 43 45 63 77 69	LDEEFNCRAK	CID
FSTQVLGLR	9	74	9	510.795	2	35.91	1019.58	-0.1	65 62 73 69 91 95 68 92 55	FSTQVLGLR	CID
LGLSMANQK	9	74	9	481.26	2	30.81	960.506	-0.9	70 62 96 96 89 88 67 50 52	LGLSMANQK	CID
ATSYAQGEEK	10	74	10	542.25	2	20.63	1082.49	-2.1	49 48 91 96 95 72 67 85 78 66	ATSYAQGEEK	CID
GLSPAVLTLVSCAK	14	74	14	679.888	2	42.9	1357.76	-2.1	34 68 83 78 89 94 97 89 90 71 59 60 72 59	GLSPAVLTLVSCAK	CID
TQTC(+57.02)QM(+15.99)LLR	9	74	9	583.785	2	33.39	1165.56	-3	39 57 89 88 84 76 71 90 77	TQTC(+57.02)QM(+15.99)LLR	CID
AEDEVYGMTHK	11	74	11	640.286	2	31.72	1278.55	2.7	48 78 94 99 97 90 66 71 62 45 68	AEDEVYGMTHK	CID
LELQEAAK	8	74	8	451.253	2	19.39	900.492	-1.2	60 86 94 79 90 49 63 75	LELQEAAK	CID
WTSPVAHKNSEM(+15.99)K	13	74	13	765.875	2	29.71	1529.73	3.8	55 59 91 93 95 84 52 51 62 84 94 76 71	WTSPVAHKNSEM(+15.99)K	CID
FFAPWC(+57.02)GHC(+57.02)K	10	74	10	655.284	2	36.3	1308.55	0.3	81 82 96 78 78 72 45 74 78 60	FFAPWC(+57.02)GHC(+57.02)K	CID
NDSETLDLSEEHMVQNM(+15.99)R	18	74	18	1082.47	2	31.96	2162.92	-0.1	43 46 34 65 78 93 92 95 97 99 99 99 99 98 95 31 32 45	NDSETLDLSEEHMVQNM(+15.99)R	CID
APAYC(+57.02)NATMPK	11	74	11	612.281	2	24.37	1222.55	-0.2	49 87 88 96 90 49 59 71 82 73 74	APAYC(+57.02)NATMPK	CID
GEKPVFLK	8	74	8	459.276	2	24.04	916.538	-0.2	48 89 82 49 61 88 97 82	GEKPVFLK	CID
APTQVSR	7	74	7	379.711	2	16	757.408	-0.2	82 78 94 50 43 85 89	APTQVSR	CID
GC(+57.02)DGGSLLLSFR	12	74	12	641.317	2	42.2	1280.62	1.1	43 78 95 83 78 63 55 82 98 94 82 43	GC(+57.02)DGGSLLLSFR	CID
HLAQGSTASAAK	12	74	12	571.304	2	25.56	1140.59	3.5	88 94 95 50 33 52 79 79 87 88 80 66	HLAQGSTASAAK	CID
QYLALLDSR	9	74	9	539.798	2	26.56	1077.58	0.1	50 50 60 65 93 96 95 88 73	QYLALLDSR	CID
STTTELNFQK	10	74	10	584.796	2	27	1167.58	0.5	55 59 86 91 90 80 79 78 63 62	STTTELNFQK	CID
TLVNTLGELTK	11	74	11	594.846	2	32.97	1187.68	0.3	62 77 94 82 79 55 27 95 91 79 79	TLVNTLGELTK	CID
T(+203.08)SLHNVVWNEKEPNHR	16	74	16	1082.03	2	67.04	2162.05	0.5	49 54 87 86 95 97 98 90 86 94 92 86 56 38 40 41	T(+203.08)SLHNVVWNEKEPNHR	CID
NNYSHCMTPK	10	74	10	597.753	2	31.77	1193.5	-3	52 65 85 69 39 75 83 96 89 90	NNYSHCMTPK	CID
SSPATLNSR	9	74	9	466.744	2	17.22	931.472	0.3	50 51 57 84 93 90 79 83 81	SSPATLNSR	CID
DQKDLVLAELDC(+57.02)DNKDHK	18	74	18	719.348	3	31.17	2155.02	0.5	50 66 90 93 95 80 82 75 88 78 72 54 52 65 66 79 77 75	DQKDLVLAELDC(+57.02)DNKDHK	CID
C(+57.02)TLKEETC(+57.02)K	9	74	9	584.77	2	15.08	1167.53	-0.2	40 45 92 87 78 82 79 80 84	C(+57.02)TLKEETC(+57.02)K	CID
KLDDTFR	7	74	7	447.738	2	22.87	893.461	0.1	90 94 85 82 54 54 61	KLDDTFR	CID
LSTVFNLVTGK	11	74	11	589.843	2	42.65	1177.67	0.4	67 65 93 95 89 71 82 77 80 45 52	LSTVFNLVTGK	CID
FNTLQEDMC(+57.02)K	10	74	10	643.278	2	21.15	1284.55	-4.6	34 35 93 95 77 94 93 94 76 52	FNTLQEDMC(+57.02)K	CID
T(+203.08)SDWDNVPVDAWR	13	74	13	882.397	2	36.15	1762.78	0.1	52 57 94 96 96 93 96 77 75 90 56 56 27	T(+203.08)SDWDNVPVDAWR	CID
QM(+15.99)ENPYEPYNLQK	13	74	13	835.381	2	26.16	1668.75	0.7	59 83 96 87 87 91 99 82 59 59 63 40 60	QM(+15.99)ENPYEPYNLQK	CID
VALSVEPR	8	74	8	435.756	2	18.45	869.497	0	67 71 98 92 60 82 68 55	VALSVEPR	CID
DVSDYNLKK	9	74	9	541.28	2	25.38	1080.55	0.3	51 52 92 87 87 75 71 79 73	DVSDYNLKK	CID
EWVNLNVVWNADAFLNMK	18	74	18	1082.03	2	54.21	2162.06	-4.7	62 33 33 79 97 96 98 98 95 92 90 85 85 90 92 32 37 41	EWVNLNVVWNADAFLNMK	CID
NNKLLMEVK	9	74	9	544.808	2	26.27	1087.61	-3.4	67 78 95 78 74 41 86 89 59	NNKLLMEVK	CID
QLTTNNSR	8	74	8	467.242	2	15.99	932.468	2.7	60 72 73 92 89 73 85 49	QLTTNNSR	CID
LLEC(+57.02)ATPK	8	74	8	466.249	2	22.7	930.484	-0.3	97 96 98 59 38 65 69 72	LLEC(+57.02)ATPK	CID
GYLHSNDKEK	10	74	10	397.532	3	14.16	1189.57	0.2	56 78 97 91 61 59 63 56 92 89	GYLHSNDKEK	CID
APESHQYK	8	74	8	480.232	2	26.46	958.451	-0.7	82 86 99 90 54 59 56 67	APESHQYK	CID
ESASVTC(+57.02)LVK	10	74	10	547.282	2	27.26	1092.55	0.3	76 56 91 95 88 87 46 71 66 65	ESASVTC(+57.02)LVK	CID
LQGLVSWGSGC(+57.02)GQK	14	74	14	738.867	2	34.45	1475.72	0.6	56 51 92 98 99 93 93 92 94 76 39 22 69 65	LQGLVSWGSGC(+57.02)GQK	CID
SC(+57.02)AAAGTEC(+57.02)LLSGWQATK	18	74	18	955.941	2	47.17	1909.87	0.6	37 39 50 88 97 85 96 96 78 96 99 99 97 97 68 57 32 26	SC(+57.02)AAAGTEC(+57.02)LLSGWQATK	CID
WM(+15.99)YYMLPPLNSK	12	74	12	779.875	2	34.92	1557.74	-0.3	61 79 88 95 72 75 85 24 68 85 78 80	WM(+15.99)YYMLPPLNSK	CID
RGLTEEELER	10	74	10	616.317	2	22.67	1230.62	-0.6	40 44 78 75 97 82 82 86 95 61	RGLTEEELER	CID
M(+15.99)QEECGDDQGNDTK	14	74	14	793.291	2	13.69	1584.57	0.1	29 28 97 99 86 72 96 93 87 82 94 50 59 67	M(+15.99)QEECGDDQGNDTK	CID
HEPPGTEGCLLSGWGAGSR	19	74	19	955.941	2	38.86	1909.87	-3.3	50 78 40 49 78 83 97 67 81 96 98 97 94 97 80 79 41 61 44	HEPPGTEGCLLSGWGAGSR	CID
NAENGANVLEK	11	74	11	579.79	2	16.58	1157.57	-1.1	51 69 98 92 55 38 70 87 98 97 60	NAENGANVLEK	CID
YDLSSC(+57.02)AEK	9	74	9	536.734	2	21.77	1071.45	-1.2	77 87 98 95 43 55 67 89 56	YDLSSC(+57.02)AEK	CID
VATVSLPR	8	74	8	421.758	2	31.39	841.502	0.1	69 73 95 88 82 83 60 43	VATVSLPR	CID
TDASNNNAWSKPK	13	74	13	716.846	2	14.32	1431.67	2.2	70 76 93 96 92 88 41 34 65 76 95 83 56	TDASNNNAWSKPK	CID
SSGTSYDPVLK	11	74	11	577.29	2	29.12	1152.57	0	77 84 90 95 96 57 44 33 91 90 60	SSGTSYDPVLK	CID
M(+15.99)EQGLDM(+15.99)HSC(+57.02)DLK	13	74	13	798.331	2	31.9	1594.64	2.9	57 91 93 90 97 96 82 38 43 69 67 76 65	M(+15.99)EQGLDM(+15.99)HSC(+57.02)DLK	CID
SKHLAEPK	8	74	8	455.261	2	20.17	908.508	-0.7	57 70 93 94 81 93 52 52	SKHLAEPK	CID
QEQEMKNPELKK	12	74	12	501.263	3	15.43	1500.76	4	60 89 51 71 45 68 66 70 95 94 93 88	QEQEMKNPELKK	CID
YSTQEPFTDNDGNGFK	16	74	16	910.394	2	31.16	1818.77	2.2	51 51 55 54 96 91 94 95 94 87 92 50 65 75 78 59	YSTQEPFTDNDGNGFK	CID
EDQLGLTSLCLR	12	74	12	674.354	2	47.86	1346.69	4.5	77 49 44 76 83 94 96 97 99 87 66 22	EDQLGLTSLCLR	CID
TEAYCEM(+15.99)M(+15.99)R	9	74	9	583.219	2	24.64	1164.42	-1.1	77 92 95 94 54 69 41 65 80	TEAYCEM(+15.99)M(+15.99)R	CID
WGGNNLNVC(+57.02)QFGSLAALWR	19	74	19	1082.03	2	41.66	2162.05	0.6	41 23 23 41 90 95 95 97 54 54 94 93 98 99 99 98 98 67 50	WGGNNLNVC(+57.02)QFGSLAALWR	CID
QPNVDQQENK	10	74	10	600.286	2	13.41	1198.56	-0.9	57 52 67 79 90 76 71 93 63 90	QPNVDQQENK	CID
HNLYC(+57.02)LTC(+57.02)MEGYYLSK	16	74	16	1026.45	2	40.23	2050.89	-4.2	26 28 54 54 87 96 95 90 95 98 90 95 88 75 66 49	HNLYC(+57.02)LTC(+57.02)MEGYYLSK	CID
SC(+57.02)PNTFENNAPLLR	14	74	14	816.894	2	31.48	1631.77	0.3	72 71 89 79 86 90 83 56 79 94 46 63 82 48	SC(+57.02)PNTFENNAPLLR	CID
DKVNSTFC(+57.02)TANYPSVDKK	18	74	18	1037.5	2	29.39	2072.98	0.5	46 41 43 80 95 95 96 83 88 91 92 98 85 82 54 60 59 44	DKVNSTFC(+57.02)TANYPSVDKK	CID
LTLGVCNK	8	74	8	424.239	2	25.89	846.463	-0.7	82 91 97 82 52 55 77 54	LTLGVCNK	CID
KMEVWVK	7	74	7	460.255	2	14.84	918.5	-4.5	76 82 97 62 59 57 83	KMEVWVK	CID
VC(+57.02)C(+57.02)DC(+57.02)PDYYNEEK	13	74	13	876.321	2	30.96	1750.63	-0.4	38 40 72 68 62 56 91 96 93 88 96 92 70	VC(+57.02)C(+57.02)DC(+57.02)PDYYNEEK	CID
TDASNNGQC(+57.02)LKPK	13	74	13	716.846	2	14.79	1431.68	-0.2	74 88 92 95 81 70 21 38 71 94 96 88 55	TDASNNGQC(+57.02)LKPK	CID
YPTSDDLC(+57.02)R	9	74	9	563.747	2	22.84	1125.48	2.4	83 84 97 82 43 41 69 82 84	YPTSDDLC(+57.02)R	CID
TPYLFMPVLK	10	74	10	604.841	2	47.79	1207.67	0.1	71 78 90 93 86 83 50 60 72 54	TPYLFMPVLK	CID
SC(+57.02)NKFPEHC(+57.02)SK	11	74	11	465.204	3	15.06	1392.59	-0.3	65 75 82 85 95 77 92 66 65 62 50	SC(+57.02)NKFPEHC(+57.02)SK	CID
QTGPGTLR	8	74	8	415.231	2	18.63	828.445	1.4	62 93 65 65 67 75 94 73	QTGPGTLR	CID
FCKYLKELK	9	74	9	586.332	2	28.35	1170.65	1.9	65 66 92 78 79 66 83 77 59	FCKYLKELK	CID
LDEEKGSTSMK	11	74	11	408.863	3	20.1	1223.57	-3	91 93 99 97 80 52 57 56 60 52 74	LDEEKGSTSMK	CID
YTASSLASSGNK	12	74	12	593.291	2	17.84	1184.57	-0.4	80 89 97 95 87 68 33 60 79 55 73 70	YTASSLASSGNK	CID
YSQLLASR	8	74	8	469.258	2	26.75	936.503	-0.6	57 59 91 96 91 81 70 46	YSQLLASR	CID
NHYNLNVVWNAVSM(+15.99)LMNK	18	74	18	1082.03	2	44.58	2162.04	4.4	22 22 35 75 85 89 94 96 81 73 87 90 92 94 95 61 66 72	NHYNLNVVWNAVSM(+15.99)LMNK	CID
LVTVTEK	7	74	7	395.239	2	23.93	788.464	-0.3	89 82 72 50 46 92 84	LVTVTEK	CID
M(+15.99)NHLVLAHR	9	74	9	553.795	2	32.86	1105.58	-4.8	44 48 72 84 94 97 95 88 43	M(+15.99)NHLVLAHR	CID
C(+57.02)NC(+57.02)DKLCDKTGLDPTK	16	74	16	934.42	2	35.99	1866.83	-1	25 27 85 91 95 96 71 75 85 90 77 92 95 56 63 59	C(+57.02)NC(+57.02)DKLCDKTGLDPTK	CID
DM(+15.99)LEDGLFSNLPRR	14	74	14	839.913	2	44.1	1677.81	-2	41 68 79 98 95 84 85 86 95 95 98 43 33 34	DM(+15.99)LEDGLFSNLPRR	CID
FFGSSKLVWYSWR	13	74	13	831.928	2	43.08	1661.84	3.4	73 74 89 96 96 97 97 82 72 48 33 55 48	FFGSSKLVWYSWR	CID
FDTPVLLDFAKQVK	14	74	14	810.955	2	51.74	1619.89	1.9	35 39 94 83 89 98 90 81 79 94 77 59 62 54	FDTPVLLDFAKQVK	CID
VLEDSGMSK	9	74	9	483.234	2	18.31	964.454	0	86 91 97 92 80 50 73 57 39	VLEDSGMSK	CID
C(+57.02)EPATC(+57.02)VGSYEC(+57.02)R	13	74	13	794.813	2	25.75	1587.61	0	31 67 50 66 94 94 96 92 95 94 91 51 38	C(+57.02)EPATC(+57.02)VGSYEC(+57.02)R	CID
LFEQSNVK	8	74	8	482.759	2	26.12	963.503	0.5	90 87 94 65 57 67 70 61	LFEQSNVK	CID
LSGLGWVPVK	10	74	10	528.314	2	29.34	1054.62	-3.6	75 75 79 95 91 89 70 44 63 56	LSGLGWVPVK	CID
TYGFPK	6	74	6	356.687	2	26.58	711.359	0.1	79 82 63 81 60 78	TYGFPK	CID
SSTNAGTEC(+57.02)LLSGDAQATK	19	74	19	955.942	2	37.89	1909.87	0	40 45 55 57 97 92 96 99 92 96 98 98 92 72 77 71 66 37 25	SSTNAGTEC(+57.02)LLSGDAQATK	CID
AAENC(+57.02)QENVEK	11	74	11	646.283	2	23.7	1290.55	0.1	44 49 72 78 75 75 93 81 96 93 56	AAENC(+57.02)QENVEK	CID
SNADTYYEELK	11	74	11	666.802	2	27.99	1331.59	1.3	44 41 41 77 86 94 92 91 85 85 76	SNADTYYEELK	CID
C(+57.02)AAQLKM(+15.99)FEM(+15.99)APYK	14	74	14	860.4	2	49.4	1718.78	1.3	34 24 24 93 91 80 88 96 99 97 97 92 70 48	C(+57.02)AAQLKM(+15.99)FEM(+15.99)APYK	CID
YTLNM(+15.99)PHNAR	10	74	10	616.797	2	21.07	1231.58	2.6	82 90 91 80 77 68 90 83 43 32	YTLNM(+15.99)PHNAR	CID
T(+203.08)SNHNVVWNERLPHMK	16	74	16	1083.03	2	38.83	2164.05	1.7	66 86 78 76 92 97 97 86 79 82 49 72 73 67 44 37	T(+203.08)SNHNVVWNERLPHMK	CID
VTVHPSYNSNTLNKTLMPTR	20	74	20	1137.08	2	40.94	2272.16	-4.3	39 46 83 92 96 96 95 93 84 59 80 87 78 56 54 90 78 55 65 49	VTVHPSYNSNTLNKTLMPTR	CID
GM(+15.99)LEEAATYVR	11	74	11	628.302	2	34.19	1254.59	-2.4	39 73 95 99 97 51 50 57 92 82 75	GM(+15.99)LEEAATYVR	CID
DQYVSETPVTVR	12	74	12	697.352	2	28.92	1392.69	0.3	68 68 96 97 94 65 38 72 92 68 54 72	DQYVSETPVTVR	CID
M(+15.99)LTAELADR	9	74	9	518.26	2	22.25	1034.51	-0.5	66 85 94 91 93 59 51 66 60	M(+15.99)LTAELADR	CID
DC(+57.02)EEKDDC(+57.02)GNSEK	13	74	13	793.29	2	13.22	1584.57	-0.2	34 32 94 96 96 84 77 81 60 79 79 86 61	DC(+57.02)EEKDDC(+57.02)GNSEK	CID
C(+57.02)NNGFPK	7	74	7	418.69	2	20.11	835.365	-0.4	25 52 85 84 92 88 90	C(+57.02)NNGFPK	CID
HVVATTDVK	9	74	9	485.271	2	20.28	968.529	-0.8	80 85 86 54 49 51 74 92 91	HVVATTDVK	CID
QVLLLGDSSSYK	12	74	12	437.238	3	19.71	1308.69	-0.3	48 69 68 75 95 81 90 81 57 67 86 65	QVLLLGDSSSYK	CID
T(+203.08)SLHNVVWNAVSLTMC(+57.02)K	17	74	17	1082.03	2	61.17	2162.05	0.2	44 49 97 97 96 97 98 96 94 82 82 88 61 69 43 34 28	T(+203.08)SLHNVVWNAVSLTMC(+57.02)K	CID
QDLSPNYPYGK	11	74	11	641.309	2	26.88	1280.6	0	61 72 98 96 49 56 87 68 86 62 75	QDLSPNYPYGK	CID
TLLNDVELK	9	74	9	522.8	2	33.66	1043.59	-0.1	85 94 96 65 54 54 78 81 57	TLLNDVELK	CID
NNTSGLSVTK	10	74	10	510.769	2	23.94	1019.52	-1.2	50 48 74 71 48 94 92 96 90 74	NNTSGLSVTK	CID
T(+203.08)SHLNVVWNAVSFLC(+57.02)GR	17	74	17	1082.03	2	39.78	2162.06	-4	51 74 89 93 95 97 98 95 90 73 55 71 88 82 60 20 21	T(+203.08)SHLNVVWNAVSFLC(+57.02)GR	CID
FPYSHHLLR	9	73	9	585.313	2	33.59	1168.61	-1.4	75 79 95 93 87 55 65 62 51	FPYSHHLLR	CID
FLNTFEK	7	73	7	449.737	2	28.64	897.46	-0.4	84 91 79 84 54 70 52	FLNTFEK	CID
DVAPSLDVNKLGDLR	15	73	15	806.439	2	39.02	1610.86	0.4	37 37 67 71 75 84 91 89 86 86 93 65 84 80 60	DVAPSLDVNKLGDLR	CID
C(+57.02)PASC(+57.02)SSC(+57.02)SYDSSK	14	73	14	798.291	2	16.11	1594.57	-1.3	55 76 95 96 93 97 76 22 23 71 93 81 80 72	C(+57.02)PASC(+57.02)SSC(+57.02)SYDSSK	CID
TVGHSNEDFSK	11	73	11	610.78	2	16.73	1219.55	-0.7	71 75 85 93 73 40 79 54 86 78 76	TVGHSNEDFSK	CID
CPEVSKPWVTSKSYM(+15.99)SDDEK	20	73	20	1166.53	2	33.72	2331.04	4.1	32 25 71 49 93 96 95 96 97 97 79 79 97 90 88 76 63 38 61 52	CPEVSKPWVTSKSYM(+15.99)SDDEK	CID
LVVLGSQVGK	10	73	10	500.313	2	29.1	998.612	-0.3	85 90 97 97 50 48 61 85 62 62	LVVLGSQVGK	CID
DASTVLLTEDDRK	13	73	13	731.872	2	26.06	1461.73	-0.8	50 25 26 78 91 99 95 89 99 98 88 48 74	DASTVLLTEDDRK	CID
LVCKCLNR	8	73	8	474.761	2	32.85	947.505	3.6	86 82 93 79 70 55 69 55	LVCKCLNR	CID
LTVNEYLQAYK	11	73	11	671.356	2	40.91	1340.7	0.7	54 46 92 91 97 62 71 79 87 76 52	LTVNEYLQAYK	CID
EETAKFLDECPLR	13	73	13	775.88	2	51.59	1549.74	0.7	60 61 84 94 92 97 98 97 99 71 41 43 21	EETAKFLDECPLR	CID
EVVTC(+57.02)GTETDSSNLK	15	73	15	820.377	2	22.46	1638.74	-1.3	57 34 85 97 94 90 95 97 70 72 79 59 57 51 67	EVVTC(+57.02)GTETDSSNLK	CID
KFENPYENCPTEAK	14	73	14	835.38	2	26.63	1668.75	0.1	69 82 98 95 94 97 99 54 51 33 55 79 65 59	KFENPYENCPTEAK	CID
WALM(+15.99)VK	6	73	6	382.212	2	31.2	762.41	0.1	49 49 79 93 96 76	WALM(+15.99)VK	CID
VVSVLPTR	8	73	8	435.774	2	32.56	869.533	0.2	82 83 73 61 61 69 87 71	VVSVLPTR	CID
QDSTELVTLK	10	73	10	567.306	2	28.07	1132.6	0.2	48 59 71 77 98 96 91 73 66 59	QDSTELVTLK	CID
EKTSSTSGTLTLM(+15.99)GMR	16	73	16	858.42	2	35.39	1714.82	1.6	69 75 96 92 91 89 89 66 81 96 98 97 54 33 32 19	EKTSSTSGTLTLM(+15.99)GMR	CID
MVNLTFR	7	73	7	440.739	2	33.44	879.464	-0.3	81 92 90 92 52 55 52	MVNLTFR	CID
GPAGAQGAVGGPSPK	15	73	15	625.828	2	17.1	1249.64	0	34 77 82 91 89 87 92 95 97 92 70 35 48 59 55	GPAGAQGAVGGPSPK	CID
AMTGEC(+57.02)DGTTYLC(+57.02)K	14	73	14	803.831	2	27.74	1605.65	0.5	59 79 84 66 93 93 95 45 28 71 92 84 52 88	AMTGEC(+57.02)DGTTYLC(+57.02)K	CID
WLGACVM(+15.99)GK	9	73	9	490.736	2	20.93	979.462	-3.5	82 97 89 85 81 65 73 51 38	WLGACVM(+15.99)GK	CID
LQLGMGK	7	73	7	373.715	2	26.31	745.416	-0.3	79 79 91 48 85 63 68	LQLGMGK	CID
LVDLTSTPLVTDTFK	15	73	15	825.454	2	43.09	1648.89	0.9	63 57 80 97 97 96 95 27 43 74 80 83 83 72 55	LVDLTSTPLVTDTFK	CID
QAANDVVMSK	10	73	10	531.766	2	19.17	1061.52	-0.7	61 74 89 86 72 79 91 90 60 31	QAANDVVMSK	CID
YESPEELSAMVLK	13	73	13	748.373	2	41.59	1494.73	2.4	50 76 92 80 95 95 89 85 89 50 46 56 50	YESPEELSAMVLK	CID
LKELALEEK	9	73	9	536.816	2	29.06	1071.62	0.1	79 81 98 90 55 50 73 72 61	LKELALEEK	CID
QLNAQNPELCLFELK	15	73	15	880.457	2	39.09	1758.9	0.7	49 62 74 97 95 92 56 67 32 49 91 95 97 87 56	QLNAQNPELCLFELK	CID
TVSFPGTLNGYLDK	14	73	14	756.391	2	39.79	1510.77	0.8	56 65 87 97 79 65 79 86 85 32 52 90 76 78	TVSFPGTLNGYLDK	CID
M(+15.99)ANPLSEDLTNYFEVK	16	73	16	943.943	2	48.3	1885.88	-2.5	48 48 43 32 80 96 96 88 97 98 98 99 96 67 40 51	M(+15.99)ANPLSEDLTNYFEVK	CID
LPQDEQSEAQK	11	73	11	636.807	2	15.79	1271.6	-0.8	95 81 77 76 95 39 44 93 79 73 55	LPQDEQSEAQK	CID
LATVAARR	8	73	8	429.267	2	27.69	856.524	-4.9	87 89 95 94 59 70 49 45	LATVAARR	CID
NLTVSLPR	8	73	8	450.269	2	27.45	898.524	-0.2	62 76 89 79 72 78 59 70	NLTVSLPR	CID
AVVGLPNSR	9	73	9	456.767	2	26.24	911.519	-0.2	59 74 94 92 96 72 57 71 43	AVVGLPNSR	CID
WSLLELDKTM(+15.99)K	11	73	11	690.362	2	39.24	1378.72	-4.9	56 52 85 98 99 98 96 90 56 45 32	WSLLELDKTM(+15.99)K	CID
T(+203.08)SHLNVVWNAVSFNCLR	17	73	17	1082.03	2	57.96	2162.06	-3.6	55 70 79 86 95 97 98 91 86 77 79 86 85 69 31 40 21	T(+203.08)SHLNVVWNAVSFNCLR	CID
GPSGLVSWGSNMC(+57.02)YK	15	73	15	821.874	2	35.29	1641.73	3.2	25 45 79 79 96 98 91 90 93 93 95 50 39 66 59	GPSGLVSWGSNMC(+57.02)YK	CID
WLFAHLAYASANK	13	73	13	746.393	2	47.58	1490.77	2.6	69 87 97 96 69 51 39 72 73 86 82 71 60	WLFAHLAYASANK	CID
KDELHYC(+57.02)LK	9	73	9	603.305	2	26.96	1204.59	3.1	43 49 97 96 84 84 62 69 77	KDELHYC(+57.02)LK	CID
YGAEFLDLSAK	11	73	11	607.309	2	35.53	1212.6	0.4	70 70 96 99 98 97 75 79 55 40 28	YGAEFLDLSAK	CID
KAEALEWGMHVK	12	73	12	699.866	2	26.61	1397.71	4.3	71 85 95 97 98 97 63 23 52 56 75 67	KAEALEWGMHVK	CID
ATDALC(+57.02)SAGVDYSGS(+203.08)K	16	73	16	902.895	2	32.26	1803.78	-4.1	49 51 51 72 93 92 96 95 92 97 99 98 55 37 39 60	ATDALC(+57.02)SAGVDYSGS(+203.08)K	CID
DVDVHDLADPK	11	73	11	612.298	2	21.94	1222.58	-1.7	68 67 83 40 49 93 96 94 95 77 45	DVDVHDLADPK	CID
LVPTKPLC(+57.02)LDEFAK	14	73	14	815.947	2	35.6	1629.88	0.3	88 85 80 86 88 63 68 45 54 63 95 74 75 59	LVPTKPLC(+57.02)LDEFAK	CID
M(+15.99)GLSGFVVLK	10	73	10	533.801	2	42.28	1065.59	-2.4	77 75 98 98 93 95 49 56 59 32	M(+15.99)GLSGFVVLK	CID
T(+203.08)SLHNVVWNAVNSTS(+203.08)K	16	73	16	1082.03	2	27.6	2162.05	-0.2	45 51 97 97 97 98 98 92 79 83 92 86 50 37 37 33	T(+203.08)SLHNVVWNAVNSTS(+203.08)K	CID
YEAYPLEK	8	73	8	506.753	2	26.59	1011.49	0.1	62 82 91 88 66 75 86 38	YEAYPLEK	CID
QNGEGATLLLWPK	13	73	13	713.889	2	41.77	1425.76	1.1	43 46 31 51 35 92 96 98 99 99 97 82 82	QNGEGATLLLWPK	CID
LFENLSNK	8	73	8	482.759	2	26.15	963.503	0.1	80 80 92 59 79 68 68 60	LFENLSNK	CID
FSASSYLTVTSSDWK	15	73	15	839.901	2	41.1	1677.79	-0.2	31 21 56 82 88 85 90 95 95 96 98 90 89 44 39	FSASSYLTVTSSDWK	CID
VSLM(+15.99)APLHHAASNK	14	73	14	746.393	2	47.63	1490.77	3.3	77 79 92 97 97 67 79 41 43 85 79 71 56 62	VSLM(+15.99)APLHHAASNK	CID
KHDKTM(+15.99)EEK	9	73	9	581.28	2	15.32	1160.55	-3.7	85 78 82 57 56 60 74 95 73	KHDKTM(+15.99)EEK	CID
LTGHNFNFVETTK	13	73	13	754.381	2	31.24	1506.75	0.2	63 78 70 90 94 95 73 62 32 85 72 63 74	LTGHNFNFVETTK	CID
LSNSHNLAVTAAEK	14	73	14	727.884	2	25.52	1453.75	0.2	33 26 67 92 89 82 60 62 90 97 95 91 90 49	LSNSHNLAVTAAEK	CID
ADCPATC(+57.02)VGLYEC(+57.02)K	14	73	14	793.836	2	29.37	1585.66	0.5	55 49 48 74 84 92 75 81 50 89 91 97 78 60	ADCPATC(+57.02)VGLYEC(+57.02)K	CID
VATVPLSR	8	73	8	421.758	2	32.88	841.502	-0.2	77 79 90 93 49 82 70 44	VATVPLSR	CID
VATVSLPR	8	73	8	421.758	2	29.47	841.502	0	70 71 86 90 86 88 56 38	VATVSLPR	CID
LVM(+15.99)EAAGKK	9	73	9	481.769	2	32.71	961.527	-3.9	85 88 96 97 83 57 61 54 37	LVM(+15.99)EAAGKK	CID
GKVPLAR	7	73	7	370.743	2	18.41	739.47	0.3	56 79 95 78 78 67 59	GKVPLAR	CID
M(+15.99)EEGLDESDLGEEK	14	73	14	798.832	2	31.5	1595.65	-1.2	76 95 93 66 89 90 82 60 86 60 31 65 69 63	M(+15.99)EEGLDESDLGEEK	CID
RPDFC(+57.02)LGTVDNTGPC(+57.02)K	16	73	16	918.924	2	35.67	1835.83	2.8	61 55 70 74 69 78 55 45 77 95 96 98 92 78 72 54	RPDFC(+57.02)LGTVDNTGPC(+57.02)K	CID
WGTTFVLLLAK	11	73	11	416.915	3	28.78	1247.73	-2.9	74 54 78 60 62 90 98 96 79 68 45	WGTTFVLLLAK	CID
RWYDDLLLTDDLEETDKRR	19	73	19	1226.6	2	47.98	2451.2	-3.7	29 39 78 95 97 98 100 99 93 94 97 97 99 93 51 49 34 27 20	RWYDDLLLTDDLEETDKRR	CID
VVLATGPK	8	73	8	392.75	2	22.08	783.485	-0.9	83 79 79 71 71 50 84 67	VVLATGPK	CID
ALDKYGLVAHK	11	73	11	607.848	2	30.82	1213.68	-0.3	60 85 82 81 93 90 96 89 57 44 28	ALDKYGLVAHK	CID
DSTSDHFFVDHLNR	14	73	14	563.926	3	32.01	1688.75	0.5	70 82 82 68 60 78 84 74 74 92 92 76 50 40	DSTSDHFFVDHLNR	CID
GVTDEASYPYTTAK	14	73	14	751.854	2	26.51	1501.69	0.1	30 50 76 95 99 97 97 92 38 66 78 76 74 55	GVTDEASYPYTTAK	CID
QSYSM(+15.99)PSPPSVSEVQPC(+57.02)R	18	73	18	1026.47	2	40.65	2050.91	3.7	46 51 77 95 97 95 96 71 50 79 81 86 95 73 72 51 45 54	QSYSM(+15.99)PSPPSVSEVQPC(+57.02)R	CID
GYLHRC(+57.02)QTR	9	73	9	595.794	2	14.22	1189.58	-3.8	38 61 93 97 71 83 77 76 63	GYLHRC(+57.02)QTR	CID
TVDEVNC(+57.02)TLGC(+57.02)K	12	73	12	698.316	2	29.43	1394.62	0.3	46 49 93 99 96 32 33 88 96 77 79 88	TVDEVNC(+57.02)TLGC(+57.02)K	CID
TLEGPAQEK	9	73	9	486.753	2	16.86	971.492	-1.2	66 76 98 84 48 54 60 96 76	TLEGPAQEK	CID
FLMEANLFK	9	73	9	556.794	2	42.78	1111.57	0.2	79 84 92 93 70 54 82 69 35	FLMEANLFK	CID
LFSPDDDKK	9	73	9	532.766	2	24.21	1063.52	-0.8	93 90 97 75 74 60 38 54 76	LFSPDDDKK	CID
VNSTFC(+57.02)TANYPSTLQK	16	73	16	915.938	2	30.49	1829.86	0.3	50 56 43 50 82 84 93 88 95 96 90 93 57 69 70 52	VNSTFC(+57.02)TANYPSTLQK	CID
LMDSFSC(+57.02)TWFLK	12	73	12	767.859	2	39.15	1533.7	2.8	77 77 79 77 90 89 77 69 70 74 63 33	LMDSFSC(+57.02)TWFLK	CID
M(+15.99)NGALGLTTVMLK	13	73	13	682.866	2	41.56	1363.72	-1.5	48 51 86 95 98 75 90 85 72 82 79 55 31	M(+15.99)NGALGLTTVMLK	CID
TLKEVFDK	8	73	8	490.277	2	32.21	978.539	0.7	68 78 85 76 71 63 82 60	TLKEVFDK	CID
SLNSHNALVTAAEK	14	73	14	727.883	2	25.49	1453.75	-0.7	27 38 69 82 84 90 48 59 92 96 96 96 95 50	SLNSHNALVTAAEK	CID
YHTFC(+57.02)TANYPGMLKK	15	73	15	915.938	2	30	1829.86	1	56 61 95 96 94 89 89 93 97 59 20 34 86 73 52	YHTFC(+57.02)TANYPGMLKK	CID
KNTFTDFLPDFCNK	14	73	14	845.404	2	44.41	1688.79	4.4	44 45 88 89 90 96 84 78 60 95 74 77 61 40	KNTFTDFLPDFCNK	CID
YPTSDDMM(+15.99)M(+15.99)R	10	73	10	639.743	2	26.21	1277.47	-0.9	80 85 97 96 95 93 48 71 43 23	YPTSDDMM(+15.99)M(+15.99)R	CID
T(+203.08)SHLNVVWNAVSFLC(+57.02)GR	17	73	17	1082.03	2	77.91	2162.06	-3.3	45 49 85 95 92 97 95 94 91 86 85 86 76 78 49 18 20	T(+203.08)SHLNVVWNAVSFLC(+57.02)GR	CID
KVTVSTPLK	9	73	9	486.808	2	24.49	971.601	-0.7	79 79 93 70 39 56 77 98 66	KVTVSTPLK	CID
NQSLLLTGESQGK	13	73	13	687.866	2	27.7	1373.72	1.5	26 30 93 97 99 94 88 85 88 60 82 54 52	NQSLLLTGESQGK	CID
NHYLNNVVWSRQFLNCR	17	73	17	1082.03	2	23.83	2162.06	-4.6	28 33 79 91 86 89 98 97 88 85 82 94 95 96 31 35 32	NHYLNNVVWSRQFLNCR	CID
VLVMNHPANLR	11	73	11	632.352	2	25.9	1262.69	-1.5	50 88 96 96 95 95 46 49 67 75 43	VLVMNHPANLR	CID
VGVVHLK	7	73	7	376.245	2	19.83	750.475	0.5	63 48 90 86 81 80 61	VGVVHLK	CID
DLYLPYYYVATK	12	73	12	754.888	2	48.34	1507.76	1.3	62 74 95 99 69 72 67 79 86 50 54 67	DLYLPYYYVATK	CID
YTC(+57.02)LVTQANLGK	12	73	12	684.353	2	31.83	1366.69	0.3	35 34 89 94 85 72 89 89 82 87 55 63	YTC(+57.02)LVTQANLGK	CID
LTLGVC(+57.02)GK	8	73	8	424.239	2	25.86	846.463	-0.2	84 90 96 59 56 44 77 76	LTLGVC(+57.02)GK	CID
NHYNLNVVWNAVSFLC(+57.02)GR	18	73	18	1082.03	2	40.26	2162.05	0.7	35 39 39 55 89 95 98 99 86 82 90 94 92 97 97 62 23 40	NHYNLNVVWNAVSFLC(+57.02)GR	CID
NQLAQNPENTLFELK	15	73	15	879.956	2	39.95	1757.89	1.2	48 50 82 96 94 94 61 59 55 55 87 86 93 82 50	NQLAQNPENTLFELK	CID
RTS(+203.08)HNVVEGNEKM(+15.99)LNMK	17	73	17	1103.54	2	41.51	2205.05	2.5	34 33 34 74 95 98 98 99 87 89 96 92 85 91 33 38 60	RTS(+203.08)HNVVEGNEKM(+15.99)LNMK	CID
CPSGPLNFTVFLTMFWK	17	73	17	994.497	2	60.69	1986.97	2.6	52 44 50 57 35 57 94 98 98 93 92 99 98 97 87 46 40	CPSGPLNFTVFLTMFWK	CID
VLSFLPGDPK	10	73	10	536.806	2	35.42	1071.6	1.2	59 73 93 85 86 71 52 81 68 57	VLSFLPGDPK	CID
NC(+57.02)QNTVEDYGC(+57.02)K	12	73	12	744.298	2	19.61	1486.58	-0.3	30 31 89 94 93 61 83 92 97 73 73 54	NC(+57.02)QNTVEDYGC(+57.02)K	CID
ENKEEVLKK	9	73	9	558.817	2	15.12	1115.62	-0.2	84 63 73 66 67 67 88 86 60	ENKEEVLKK	CID
M(+15.99)NHLVLAHR	9	73	9	553.796	2	33.32	1105.58	-4.2	50 54 81 70 82 95 85 88 49	M(+15.99)NHLVLAHR	CID
VYLTNK	6	73	6	369.214	2	18.87	736.412	0.7	90 91 89 54 44 69	VYLTNK	CID
S(+365.13)T(+365.13)GSEKNDLC(+57.02)NK	12	73	12	694.961	3	31.85	2081.87	-3.4	20 50 62 89 95 66 67 93 97 93 71 69	S(+365.13)T(+365.13)GSEKNDLC(+57.02)NK	CID
LLNKDDM(+15.99)TSLSK	12	73	12	690.854	2	32.76	1379.7	-2.9	93 93 94 96 92 39 65 82 67 75 50 27	LLNKDDM(+15.99)TSLSK	CID
NVQTLEDMK	9	73	9	539.266	2	25.84	1076.52	0.1	60 72 92 91 61 78 90 59 50	NVQTLEDMK	CID
YLEC(+57.02)SALTQK	10	72	10	606.8	2	26.11	1211.59	-0.5	63 70 92 81 80 88 92 59 43 57	YLEC(+57.02)SALTQK	CID
TLVLDKM(+15.99)K	8	72	8	482.279	2	35.41	962.547	-3.4	84 90 97 82 45 40 76 67	TLVLDKM(+15.99)K	CID
LQGEPTNR	8	72	8	457.738	2	14.4	913.462	-0.3	79 78 89 98 57 59 63 56	LQGEPTNR	CID
C(+57.02)GWSLEK	7	72	7	440.203	2	15.45	878.396	-4.4	51 35 62 73 95 96 95	C(+57.02)GWSLEK	CID
FFLTHK	6	72	6	396.724	2	28.05	791.433	0.3	92 90 95 49 41 68	FFLTHK	CID
LPGHTNLSALLVNEMTR	17	72	17	933.501	2	41.15	1864.98	2.3	79 73 61 77 62 59 46 66 90 97 97 96 90 97 39 44 62	LPGHTNLSALLVNEMTR	CID
GNFVGVVSDSTR	12	72	12	619.312	2	30.03	1236.61	-0.2	12 28 63 91 86 95 97 95 96 79 73 57	GNFVGVVSDSTR	CID
TSPYLEMSC(+57.02)YAVK	13	72	13	774.858	2	36.68	1547.7	0.6	38 40 55 75 97 99 94 90 79 83 73 63 56	TSPYLEMSC(+57.02)YAVK	CID
YFYNAK	6	72	6	403.197	2	25.83	804.381	-0.4	90 90 76 55 62 62	YFYNAK	CID
LGNVAGVVLGSK	12	72	12	557.335	2	31.3	1112.66	-0.4	72 46 74 95 96 60 78 94 96 51 54 56	LGNVAGVVLGSK	CID
MNFKENGELVDLNS(+203.08)K	15	72	15	970.971	2	39.81	1939.92	4.1	27 26 77 77 90 72 66 99 98 96 96 91 69 57 50	MNFKENGELVDLNS(+203.08)K	CID
FTGC(+57.02)SNDPK	9	72	9	513.221	2	14.83	1024.43	0	88 90 90 90 52 45 84 74 39	FTGC(+57.02)SNDPK	CID
FENEDGYYVDR	11	72	11	703.796	2	25.92	1405.58	-0.7	77 88 61 96 94 67 78 71 71 57 37	FENEDGYYVDR	CID
LQMLHEK	7	72	7	300.165	3	21.74	897.474	-1.2	72 51 52 82 72 96 80	LQMLHEK	CID
YTLNM(+15.99)PHANR	10	72	10	616.798	2	20.57	1231.58	3.3	82 89 97 87 54 44 82 73 75 40	YTLNM(+15.99)PHANR	CID
VPGVSLPR	8	72	8	412.754	2	27.27	823.492	2.6	74 54 46 89 94 96 88 38	VPGVSLPR	CID
YAMWMVSGFKTRR	13	72	13	816.91	2	55.63	1631.81	-0.8	45 48 55 83 69 70 78 68 91 98 98 70 69	YAMWMVSGFKTRR	CID
VDVGYSLYRM(+15.99)R	11	72	11	687.844	2	33.48	1373.68	-2.1	38 41 90 92 96 93 88 57 72 70 60	VDVGYSLYRM(+15.99)R	CID
FM(+15.99)LLPR	6	72	6	396.724	2	28.13	791.436	-3.7	85 89 97 66 48 51	FM(+15.99)LLPR	CID
ALC(+57.02)QKPETQAAK	12	72	12	672.851	2	19.03	1343.69	-0.1	74 79 52 82 90 79 94 89 80 51 55 44	ALC(+57.02)QKPETQAAK	CID
SFADTDENLFPR	12	72	12	706.329	2	38.24	1410.64	1	38 38 39 66 79 94 95 62 90 97 85 86	SFADTDENLFPR	CID
M(+15.99)PM(+15.99)LNR	6	72	6	397.187	2	29.82	792.362	-4.3	55 49 71 78 85 95	M(+15.99)PM(+15.99)LNR	CID
T(+203.08)SLHNVVWNAVSS(+203.08)QSK	16	72	16	1082.03	2	48.09	2162.05	-1	43 46 95 94 92 97 97 79 73 75 86 82 76 57 35 30	T(+203.08)SLHNVVWNAVSS(+203.08)QSK	CID
ACWNTLTLGC(+57.02)VGQLR	15	72	15	846.423	2	36.01	1690.83	1.6	48 45 46 50 74 95 95 97 85 89 93 65 80 79 45	ACWNTLTLGC(+57.02)VGQLR	CID
GQNDNLNVVWNAVSFLNMK	19	72	19	1082.03	2	43.15	2162.06	-3.5	21 35 37 49 54 96 95 98 98 94 92 95 91 91 97 97 32 37 69	GQNDNLNVVWNAVSFLNMK	CID
VALSPQQK	8	72	8	435.756	2	18.43	869.497	0.3	69 74 97 88 50 57 82 61	VALSPQQK	CID
VVTVSLPR	8	72	8	435.774	2	39.56	869.533	-0.4	79 78 90 87 71 65 57 51	VVTVSLPR	CID
VLM(+15.99)ASDSPQQK	11	72	11	610.303	2	32.97	1218.59	0.2	77 86 97 98 96 89 54 39 43 54 63	VLM(+15.99)ASDSPQQK	CID
NLYAFMK	7	72	7	443.728	2	34.9	885.442	0.2	56 78 79 70 61 75 86	NLYAFMK	CID
FLALSQEEK	9	72	9	532.785	2	29.72	1063.55	0	82 90 97 95 40 39 76 81 50	FLALSQEEK	CID
VPGVSLPR	8	72	8	412.754	2	27.23	823.492	2.5	72 44 38 93 95 97 88 52	VPGVSLPR	CID
NSTPEAALEACVR	13	72	13	680.833	2	26.6	1359.65	4.7	50 57 89 68 86 62 83 91 94 80 61 68 50	NSTPEAALEACVR	CID
GC(+57.02)TVELK	7	72	7	403.707	2	19.94	805.4	-0.1	29 50 92 76 92 95 72	GC(+57.02)TVELK	CID
DNPLKELDYATK	12	72	12	703.862	2	31.4	1405.71	-0.1	71 73 86 93 66 69 54 87 82 70 65 51	DNPLKELDYATK	CID
LTVNTGLELTK	11	72	11	594.846	2	32.49	1187.68	0.5	71 67 92 77 72 27 57 92 92 75 73	LTVNTGLELTK	CID
T(+203.08)SHLNVVWGKVSM(+15.99)NM(+15.99)PK	17	72	17	1082.03	2	26.5	2162.05	-0.1	54 77 94 96 93 96 98 93 67 62 60 67 80 75 56 33 27	T(+203.08)SHLNVVWGKVSM(+15.99)NM(+15.99)PK	CID
T(+203.08)SHLNVVWNAVSFVQCR	17	72	17	1082.03	2	60.72	2162.06	-3.7	41 72 73 86 75 85 96 86 80 71 71 93 85 71 55 51 34	T(+203.08)SHLNVVWNAVSFVQCR	CID
FGYNENSPQFK	11	72	11	665.807	2	30.88	1329.6	0.1	55 52 75 91 98 90 39 31 91 89 82	FGYNENSPQFK	CID
M(+15.99)PNSM(+15.99)SPMNQEM(+15.99)LK	14	72	14	843.356	2	40.13	1684.69	2.3	67 56 88 97 97 89 27 37 48 66 90 84 85 81	M(+15.99)PNSM(+15.99)SPMNQEM(+15.99)LK	CID
RWESRTEDTPLEMK	14	72	14	889.43	2	31.57	1776.85	-0.3	14 21 96 95 95 98 99 96 94 43 61 92 68 40	RWESRTEDTPLEMK	CID
YSTSATSNQCK	11	72	11	595.261	2	13.69	1188.51	-0.3	74 87 93 96 96 81 67 39 51 67 41	YSTSATSNQCK	CID
VVQPNVNEQENK	12	72	12	699.354	2	18.51	1396.69	-0.2	85 83 92 46 57 56 54 79 91 96 61 65	VVQPNVNEQENK	CID
T(+203.08)FATNVVEGNEKFLNMK	17	72	17	1073.03	2	38.2	2144.05	-2.3	46 39 37 43 85 98 98 98 70 79 98 98 94 92 37 41 73	T(+203.08)FATNVVEGNEKFLNMK	CID
VATVPLSR	8	72	8	421.758	2	33.88	841.502	-0.6	74 77 96 93 44 49 85 60	VATVPLSR	CID
GYAFTTTAER	10	72	10	558.77	2	27.68	1115.52	1.1	32 57 95 93 92 96 74 82 71 28	GYAFTTTAER	CID
C(+57.02)YM(+15.99)AAGTEC(+57.02)LLSGWGNTR	18	72	18	1031.94	2	38.26	2061.87	-3.3	39 28 25 79 97 92 96 99 94 97 99 99 96 97 34 32 55 41	C(+57.02)YM(+15.99)AAGTEC(+57.02)LLSGWGNTR	CID
VEYAVVC(+57.02)K	8	72	8	484.249	2	24.09	966.484	-0.2	50 79 79 80 80 68 54 85	VEYAVVC(+57.02)K	CID
QLC(+57.02)SGEMAPANYYR	14	72	14	830.366	2	30.79	1658.72	-0.4	50 63 69 74 41 85 92 95 44 69 90 91 75 72	QLC(+57.02)SGEMAPANYYR	CID
YGAYSTTC(+57.02)LNGK	12	72	12	667.806	2	25.03	1333.6	0	56 40 82 97 98 90 84 77 85 85 30 41	YGAYSTTC(+57.02)LNGK	CID
YQVVQK	6	72	6	382.719	2	23.75	763.423	0.2	80 82 86 57 48 79	YQVVQK	CID
YVM(+15.99)TLNVVEGNEKFLNCR	18	72	18	1073.03	2	38.23	2144.04	0.2	44 39 44 68 83 92 97 97 98 49 61 99 96 89 89 66 44 44	YVM(+15.99)TLNVVEGNEKFLNCR	CID
YNHNLNVVWNAVSFLGC(+57.02)R	18	72	18	1082.03	2	38.75	2162.05	0.7	37 38 37 71 91 92 97 98 85 79 81 89 91 91 93 39 43 45	YNHNLNVVWNAVSFLGC(+57.02)R	CID
QEVCPEK	7	72	7	416.697	2	17.89	831.38	0	71 84 61 69 71 87 61	QEVCPEK	CID
LKGVTDPAK	9	72	9	464.776	2	18.14	927.539	-0.6	85 86 68 61 74 80 55 76 63	LKGVTDPAK	CID
M(+15.99)QTTAC(+57.02)NVK	9	72	9	534.745	2	20.63	1067.47	0.7	59 63 90 77 48 56 85 86 83	M(+15.99)QTTAC(+57.02)NVK	CID
VVTVSLPR	8	72	8	435.774	2	27.89	869.533	-0.4	89 88 94 78 51 77 63 34	VVTVSLPR	CID
TVVLNR	6	72	6	351.219	2	18.87	700.423	0.4	39 56 94 88 71 84	TVVLNR	CID
FFNYEYDK	8	72	8	563.248	2	32.53	1124.48	-0.1	83 86 79 48 78 67 70 65	FFNYEYDK	CID
CLLKCEVPR	9	72	9	530.785	2	22.09	1059.56	-2	62 74 97 90 55 77 56 59 76	CLLKCEVPR	CID
T(+203.08)SHLNVVWNAVSFLCNR	17	72	17	1082.03	2	62.04	2162.06	-3.2	38 39 80 95 96 98 98 88 76 70 71 88 89 82 55 35 25	T(+203.08)SHLNVVWNAVSFLCNR	CID
GC(+57.02)YGEPTAK	9	72	9	491.718	2	16.86	981.423	-0.8	52 74 97 86 96 52 59 69 61	GC(+57.02)YGEPTAK	CID
C(+57.02)GLTFTENEK	10	72	10	599.774	2	27.95	1197.53	0.6	34 34 93 97 94 84 76 68 86 52	C(+57.02)GLTFTENEK	CID
DASSYQQVANPPK	13	72	13	702.842	2	23.15	1403.67	0.9	61 79 85 91 94 76 73 90 79 46 41 69 51	DASSYQQVANPPK	CID
MPNASMTVSWAVR	13	72	13	725.354	2	25.31	1448.69	2.6	41 31 48 95 97 98 86 81 81 96 61 48 73	MPNASMTVSWAVR	CID
GWFGCKKVSR	10	72	10	584.306	2	38.25	1166.6	-3.9	30 51 91 71 76 55 67 97 92 88	GWFGCKKVSR	CID
LTADGVR	7	72	7	366.206	2	16.65	730.397	0.3	93 92 82 69 39 54 75	LTADGVR	CID
FESNLKK	7	72	7	433.243	2	32.66	864.471	2.4	87 95 62 52 66 79 62	FESNLKK	CID
NLLVQYNLK	9	72	9	552.824	2	34.72	1103.63	0	34 48 97 97 88 78 66 79 61	NLLVQYNLK	CID
LESVDLNGK	9	72	9	487.761	2	23.02	973.508	-0.8	69 89 88 94 92 65 50 45 57	LESVDLNGK	CID
NKPFMYR	7	72	7	478.245	2	23.91	954.475	0.2	68 72 68 70 56 83 85	NKPFMYR	CID
VATVSPLR	8	72	8	421.758	2	46.66	841.502	0	77 79 95 93 70 60 68 33	VATVSPLR	CID
TQPTNLC(+57.02)SNTC(+57.02)LAC(+57.02)YK	16	72	16	965.925	2	37.59	1929.84	-1.4	32 32 23 39 82 91 84 86 92 90 80 89 95 82 75 80	TQPTNLC(+57.02)SNTC(+57.02)LAC(+57.02)YK	CID
DQSYSKMFEK	10	72	10	631.789	2	26.44	1261.56	-0.7	63 74 93 91 52 39 52 86 91 74	DQSYSKMFEK	CID
DVNRCVDNLLPTLR	14	72	14	814.431	2	42.52	1626.85	-2.3	61 57 50 41 71 90 95 91 96 99 81 60 54 57	DVNRCVDNLLPTLR	CID
YMAQVLANVPNK	12	72	12	674.357	2	42.2	1346.7	-1	48 49 48 75 96 98 95 94 97 57 50 55	YMAQVLANVPNK	CID
EYLEAMDM(+15.99)NGLAM(+15.99)TR	15	72	15	888.886	2	36.74	1775.75	2.8	52 27 80 90 78 92 93 93 90 86 86 79 50 35 45	EYLEAMDM(+15.99)NGLAM(+15.99)TR	CID
SADLAQLTGPSR	12	72	12	608.32	2	25.2	1214.63	-0.6	41 44 50 96 97 95 99 98 77 44 74 48	SADLAQLTGPSR	CID
YESPEELSAMVLK	13	72	13	748.372	2	42.11	1494.73	1.4	55 82 84 68 79 91 95 85 60 69 50 65 52	YESPEELSAMVLK	CID
ALVVSEQMR	9	72	9	516.781	2	21.31	1031.54	4.2	71 82 97 97 82 78 56 46 35	ALVVSEQMR	CID
ASDVC(+57.02)LSK	8	72	8	440.216	2	19.16	878.417	0.5	72 79 77 63 49 79 85 69	ASDVC(+57.02)LSK	CID
AAKTVLTC(+57.02)NSC(+57.02)R	12	72	12	690.842	2	19.02	1379.66	4	67 77 76 82 79 90 69 65 86 92 52 26	AAKTVLTC(+57.02)NSC(+57.02)R	CID
TEC(+57.02)EDGYYLEK	11	72	11	703.793	2	27.13	1405.57	0.6	55 82 90 98 96 56 67 61 70 72 41	TEC(+57.02)EDGYYLEK	CID
NNKLMLEVK	9	72	9	544.808	2	25.81	1087.61	-3.3	67 79 93 81 55 41 86 86 56	NNKLMLEVK	CID
YRQETDPTNTNC(+57.02)QK	14	72	14	877.895	2	20.2	1753.77	3.6	51 40 60 92 97 95 70 77 86 91 85 56 43 61	YRQETDPTNTNC(+57.02)QK	CID
FTGC(+57.02)SDNPK	9	72	9	513.221	2	14.33	1024.43	-0.1	82 81 74 74 56 60 65 89 63	FTGC(+57.02)SDNPK	CID
GPSGPQGAAGPSGPK	15	72	15	632.817	2	15.69	1263.62	-0.3	44 84 89 94 90 88 91 96 96 84 55 63 46 31 26	GPSGPQGAAGPSGPK	CID
SNYWATVAVASC(+57.02)C(+57.02)K	14	72	14	808.861	2	29.33	1615.71	-3.3	44 48 65 79 67 72 88 90 94 97 95 70 44 52	SNYWATVAVASC(+57.02)C(+57.02)K	CID
ASM(+15.99)SYYDDRELCR	13	72	13	812.842	2	28.52	1623.67	2.5	45 50 84 92 96 98 96 81 57 88 65 45 35	ASM(+15.99)SYYDDRELCR	CID
LEELVTLGLK	10	72	10	557.84	2	43.23	1113.66	0.1	87 96 99 95 61 52 80 62 54 29	LEELVTLGLK	CID
DVLTPFR	7	72	7	424.239	2	26.35	846.46	3.7	80 87 82 60 51 66 75	DVLTPFR	CID
DSSDALVR	8	72	8	431.715	2	30.93	861.419	-3.7	65 80 79 73 73 90 93 21	DSSDALVR	CID
YTLNM(+15.99)PHNAR	10	72	10	616.799	2	20.15	1231.58	4.6	85 91 97 70 31 49 89 86 76 43	YTLNM(+15.99)PHNAR	CID
VNKTDLTQQK	10	72	10	587.826	2	14.94	1173.64	2.2	73 83 89 95 94 93 45 39 43 62	VNKTDLTQQK	CID
TLASHLK	7	72	7	385.232	2	16.52	768.449	0.2	74 81 88 69 59 68 62	TLASHLK	CID
RLGGPPAYK	9	72	9	479.776	2	21.82	957.54	-1.4	85 89 68 56 45 57 82 92 71	RLGGPPAYK	CID
VSVDLHAAELPK	12	72	12	639.856	2	29.22	1277.7	-0.1	73 85 95 96 98 95 41 39 94 55 35 55	VSVDLHAAELPK	CID
YNHNLNVVWNAWFLNMK	17	72	17	1082.03	2	27.55	2162.05	-1.1	41 41 40 71 62 79 96 96 92 89 88 93 91 91 59 40 49	YNHNLNVVWNAWFLNMK	CID
T(+203.08)SHLNVVWNAVSFGC(+57.02)LR	17	71	17	1082.03	2	49.01	2162.06	-3.1	48 74 86 96 95 97 93 69 40 70 88 95 94 54 52 45 22	T(+203.08)SHLNVVWNAVSFGC(+57.02)LR	CID
WGAPEVAS(+203.08)C(+57.02)PK	11	71	11	702.826	2	20.83	1403.64	-1	79 62 84 59 95 89 68 61 84 45 60	WGAPEVAS(+203.08)C(+57.02)PK	CID
YLETDGETPLRMSVK	15	71	15	869.941	2	32.19	1737.86	4.3	46 61 97 89 90 89 98 95 48 60 56 59 61 61 63	YLETDGETPLRMSVK	CID
SNDC(+57.02)KEVYC(+57.02)DSEQR	14	71	14	895.359	2	22.23	1788.7	-0.2	37 40 57 69 93 97 65 63 83 95 85 93 67 56	SNDC(+57.02)KEVYC(+57.02)DSEQR	CID
ASFSYYDDREEDK	13	71	13	812.842	2	28.56	1623.67	0.2	43 48 76 96 92 97 96 61 40 95 89 52 45	ASFSYYDDREEDK	CID
C(+57.02)SVHAEVTHDGSC(+57.02)LR	15	71	15	864.38	2	21.29	1726.75	-3.9	41 72 71 71 74 94 90 89 96 97 68 79 73 38 18	C(+57.02)SVHAEVTHDGSC(+57.02)LR	CID
SFTQVLGLR	9	71	9	510.796	2	35.41	1019.58	0.2	40 43 72 73 93 96 69 92 67	SFTQVLGLR	CID
LFLLC(+57.02)K	6	71	6	397.236	2	35.88	792.457	0.1	66 86 94 76 37 69	LFLLC(+57.02)K	CID
EVYAVVC(+57.02)K	8	71	8	484.249	2	24.12	966.484	-0.3	59 35 91 90 90 70 50 87	EVYAVVC(+57.02)K	CID
TDASNNGQC(+57.02)LKPK	13	71	13	716.846	2	14.3	1431.68	0	66 72 94 85 79 82 22 38 69 90 96 83 52	TDASNNGQC(+57.02)LKPK	CID
GPAGASMLYK	10	71	10	497.757	2	15.34	993.495	3.4	48 80 94 75 92 94 67 54 44 66	GPAGASMLYK	CID
HAVLTVPGYDLM(+15.99)VDR	15	71	15	851.433	2	36.62	1700.86	-2.8	72 75 88 98 97 97 71 55 70 55 66 57 59 51 61	HAVLTVPGYDLM(+15.99)VDR	CID
YFYANK	6	71	6	403.197	2	25.81	804.381	-0.1	90 92 79 63 59 45	YFYANK	CID
VLVMNHGPQLR	11	71	11	632.352	2	25.85	1262.69	-0.9	57 92 93 91 86 87 65 27 65 73 49	VLVMNHGPQLR	CID
GWWLSEDLTGGYFNNK	16	71	16	943.942	2	48.35	1885.86	3.5	25 41 43 79 97 97 92 97 97 72 83 98 96 61 37 29	GWWLSEDLTGGYFNNK	CID
AVAVNSPSSSFACPDYLKWR	20	71	20	1099.53	2	36.66	2197.06	-3.6	45 39 39 63 70 84 57 69 95 94 93 69 80 72 80 92 95 70 68 54	AVAVNSPSSSFACPDYLKWR	CID
T(+203.08)GLCYSSC(+57.02)GGDSTGWC(+57.02)K	17	71	17	1021.4	2	22.39	2040.79	1.7	38 24 85 86 87 92 92 84 67 80 87 93 95 37 57 60 51	T(+203.08)GLCYSSC(+57.02)GGDSTGWC(+57.02)K	CID
T(+203.08)SHLNVVWNAGEFARMK	17	71	17	1082.03	2	36.35	2162.06	-4.4	39 45 95 97 96 98 98 89 81 82 63 96 86 45 49 31 23	T(+203.08)SHLNVVWNAGEFARMK	CID
TVTFSVNLCSR	11	71	11	613.816	2	25.84	1225.61	4.2	55 62 96 96 95 84 71 79 49 49 51	TVTFSVNLCSR	CID
TLLGVHSK	8	71	8	427.758	2	19.44	853.502	-0.6	73 86 97 49 65 45 69 87	TLLGVHSK	CID
LAGLNVLR	8	71	8	428.274	2	35.48	854.534	0.5	87 83 44 76 56 56 90 77	LAGLNVLR	CID
T(+203.08)SHLNVVWNAVSFMAQR	17	71	17	1082.03	2	53.79	2162.06	-3.8	45 49 92 96 95 97 98 94 91 80 59 85 86 51 35 37 24	T(+203.08)SHLNVVWNAVSFMAQR	CID
ELTFTDGKATDSYNK	15	71	15	845.404	2	44.93	1688.79	2.2	50 35 82 95 97 97 72 79 66 67 84 85 79 51 34	ELTFTDGKATDSYNK	CID
NEGNNLNVVWNAVSFLNMK	19	71	19	1082.03	2	42.14	2162.06	-3.3	21 48 19 33 88 93 94 98 98 95 92 93 95 96 96 97 28 32 43	NEGNNLNVVWNAVSFLNMK	CID
MSFSSSPGLLHSK	13	71	13	689.345	2	30.65	1376.68	-0.7	57 75 91 88 90 84 41 29 71 85 83 79 52	MSFSSSPGLLHSK	CID
ALPLMACSKADDK	13	71	13	681.841	2	35.65	1361.67	-0.2	49 79 71 97 94 89 67 54 75 70 73 62 46	ALPLMACSKADDK	CID
YLNKT(+365.13)NTLNNDLMLLK	16	71	16	758.392	3	65.92	2272.15	1.5	59 70 46 31 51 63 92 96 92 70 83 88 82 89 86 44	YLNKT(+365.13)NTLNNDLMLLK	CID
QQWTLC(+57.02)VDLTC(+57.02)R	12	71	12	790.368	2	31.46	1578.73	-4.2	40 43 76 82 90 77 93 85 83 57 71 57	QQWTLC(+57.02)VDLTC(+57.02)R	CID
NTHLPLSK	8	71	8	455.261	2	19.17	908.508	-0.2	63 80 96 97 37 50 88 60	NTHLPLSK	CID
KYMNSGYTYDKK	12	71	12	749.354	2	28.61	1496.7	-1.9	61 62 54 45 43 26 93 96 98 97 92 91	KYMNSGYTYDKK	CID
YDVTLK	6	71	6	369.705	2	21.96	737.396	-0.9	78 82 81 49 72 66	YDVTLK	CID
ACWNTLTLGC(+57.02)VGQLR	15	71	15	846.423	2	35.49	1690.83	1.6	31 33 45 48 82 96 98 97 75 90 95 69 84 81 46	ACWNTLTLGC(+57.02)VGQLR	CID
EC(+57.02)WLVR	6	71	6	431.716	2	30.96	861.417	-0.3	57 30 77 93 85 85	EC(+57.02)WLVR	CID
FTAQETNPTNTNC(+57.02)QK	15	71	15	877.393	2	20.98	1752.77	-1.5	45 50 41 46 98 97 95 82 87 90 96 89 41 44 67	FTAQETNPTNTNC(+57.02)QK	CID
FDHDFTSDVNWNRYK	15	71	15	972.442	2	32.98	1942.86	4.4	60 80 85 97 98 97 95 50 46 79 56 50 54 65 55	FDHDFTSDVNWNRYK	CID
NQYSESLQK	9	71	9	548.766	2	16.4	1095.52	-0.9	61 71 97 89 93 79 67 51 33	NQYSESLQK	CID
NLESGRTR	8	71	8	466.748	2	23.35	931.484	-2.8	71 89 94 62 49 57 86 61	NLESGRTR	CID
VTVYHWQWNK	10	71	10	680.845	2	23.85	1359.67	1.7	71 81 82 85 91 69 57 55 65 57	VTVYHWQWNK	CID
APLTLLEDLHPSGEK	15	71	15	810.436	2	39.07	1618.86	0.6	35 30 84 97 99 98 96 88 97 95 50 52 29 78 39	APLTLLEDLHPSGEK	CID
EVTGLLQTGPLVK	13	71	13	677.901	2	33.65	1353.79	0.3	75 60 90 76 92 97 89 49 15 59 88 79 56	EVTGLLQTGPLVK	CID
T(+203.08)SHLNVVWNAWFDSRK	16	71	16	1082.03	2	58.88	2162.05	-0.6	28 30 81 91 94 96 95 92 90 86 89 79 71 62 28 27	T(+203.08)SHLNVVWNAWFDSRK	CID
DYPYVAAEQTM(+15.99)DYDKK	16	71	16	976.932	2	30.29	1951.85	-0.6	69 83 75 91 90 90 97 94 69 52 43 40 73 59 61 50	DYPYVAAEQTM(+15.99)DYDKK	CID
DVVTELQDPGATSPAR	16	71	16	828.415	2	31.1	1654.82	0.2	46 41 46 81 96 98 95 95 48 37 89 90 82 76 69 50	DVVTELQDPGATSPAR	CID
YVTPVLLFDAQNLK	14	71	14	810.954	2	51.71	1619.89	0.4	60 65 88 48 59 95 97 72 74 82 73 62 67 54	YVTPVLLFDAQNLK	CID
LQEQLQAPLLAK	12	71	12	676.401	2	34.76	1350.79	0	50 41 88 82 86 79 85 44 78 90 77 52	LQEQLQAPLLAK	CID
[truncated: 1,704 more rows]
[truncated: 3 more columns]
