# Supplementary material for: Proteome analysis of excretory-secretory proteins of Entamoeba histolytica HM1:IMSS via LC–ESI–MS/MS and LC–MALDI–TOF/TOF
Source: Clin Proteomics. 2016 Nov 22;13:33. doi: 10.1186/s12014-016-9135-8 (PMC5120466; doi:10.1186/s12014-016-9135-8)
Supplement: Supplementary file 5 — Additional file 5. Contaminant proteins analysis. [file 12014_2016_9135_MOESM5_ESM.xlsx]

## Sheet: LC MALDI
cRAP Analysis for LC-MALDI Replicate 1
Score	Coverage	Accession #	Name	Species	Peptides(95%)
2.02	16.6	sp|P02769|ALBU_BOVIN	Serum albumin OS=Bos taurus GN=ALB PE=1 SV=4	BOVIN	1
cRAP Analysis for LC-MALDI Replicate 2
Score	Coverage	Accession #	Name	Species	Peptides(95%)
NONE
cRAP Analysis for LC-MALDI Replicate 3
Score	Coverage	Accession #	Name	Species	Peptides(95%)
NONE
		*note
		score	Score (ProtScore), a measure of the Score amount of evidence for a detected protein. The Score ProtScore is calculated using all the peptides detected for the protein.
		peptides 95%	The number of distinct peptides having at least 95 % confidence.
		coverage	The percentage of matching amino acids from identified peptides having confidence greater than 0 divided by the Score number of amino acids in the sequence.

## Sheet: LC ESI
cRAP Analysis for LC-ESI Replicate 1
	Protein ID	Accession	-10lgP	Coverage (%)	Matched Peptides	No of unique peptides	PTM	Avg. Mass	Description
	72127	sp|ALBU_BOVIN|	65.39	40	22	22	Carbamidomethylation	69294	sp|ALBU_BOVIN|
	72129	sp|TRY1_BOVIN|	55.13	43	15	15	Oxidation (M)	25425	sp|TRY1_BOVIN|
	72132	sp|TRYP_PIG|	44.39	42	12	12	Carbamidomethylation	24409	sp|TRYP_PIG|
cRAP Analysis for LC-ESI Replicate 2
	Protein ID	Accession	-10lgP	Coverage (%)	Matched Peptides	No. of uniques peptides	PTM	Avg. Mass	Description
	72127	sp|ALBU_BOVIN|	152.12	72	42	42	Carbamidomethylation	69294	sp|ALBU_BOVIN|
	72129	sp|TRY1_BOVIN|	77.25	31	4	4		25425	sp|TRY1_BOVIN|
	72130	sp|TRFL_HUMAN|	41.66	3	2	2	Carbamidomethylation	78182	sp|TRFL_HUMAN|
	72132	sp|TRYP_PIG|	33.78	3	1	1		24409	sp|TRYP_PIG|
*note
-10lgP	A representation of p-value, whereby the higher the -10lgP value is, the more significant the match is. A threshold score of above 20 signifies relatively high confidence.
Matched Peptides	The number of high-confidence supporting peptide
Coverage %	The percentage of protein sequence covered by peptide sequence.
Number of unique peptides	The number of high-confidence supporting peptide that are uniquely mapped to the protein group.
